# Supplementary material for: Glycoproteoforms of Osteoarthritis-associated Lubricin in Plasma and Synovial Fluid
Source: Mol Cell Proteomics. 2025 Feb 6;24(3):100923. doi: 10.1016/j.mcpro.2025.100923 (PMC11925169; doi:10.1016/j.mcpro.2025.100923)
Supplement: Supplemental Data 1 — Localization of glycosylation and glycosylation sites of lubricin from OA plasma and SF. [file mmc1.xlsx]

## Sheet: OA SF Byonic Search
Peptide < ProteinMetrics Confidential >	Glycans NHFAGNa	Modification Type(s)	Observed m/z	z	Observed (M+H)	Calc. mass (M+H)	Off-by-x error	Mass error (ppm)	Starting position	Cleavage	Score	Delta	Delta Mod	|Log Prob|	# of unique peptides	Protein Name	Comment	Scan #	Scan Time	Raw File Name
K.YDKC[+57.021]C[+57.021]PDYESFC[+57.021]AEVHNPTS[+365.132]PPS[+365.132]SK.K	HexNAc(1)Hex(1),HexNAc(1)Hex(1)	C[+57]*3, S[+365]*2	927.127	4	3705.49	3705.49	0	-1.4	93	Non	277.6	170.67	0.99	6.93	301	>sp|Q92954.3|PRG4_HUMAN RecName: Full=Proteoglycan 4; AltName: Full=Lubricin; AltName: Full=Megakaryocyte-stimulating factor; AltName: Full=Superficial zone proteoglycan; Contains: RecName: Full=Proteoglycan 4 C-terminal part; Flags: Precursor	240213_vc_stce_synovial_fluid_2121_sme_tryp.ScanId;v=1;d1=18079.18079.4	controllerType=0 controllerNumber=1 scan=18079	43.1103	240213_VC_StcE_Synovial_Fluid_2121_Sme_Tryp
K.C[+57.021]C[+57.021]PDYESFC[+57.021]AEVHNPTSPPS[+656.228]S[+947.323]K.K	HexNAc(1)Hex(1)NeuAc(1),HexNAc(1)Hex(1)NeuAc(2)	C[+57]*3, S[+656][+947]	1043.9	4	4172.6	4172.59	0	0.6	96	Non	397.3	375.69	2.53	8.98	301	>sp|Q92954.3|PRG4_HUMAN RecName: Full=Proteoglycan 4; AltName: Full=Lubricin; AltName: Full=Megakaryocyte-stimulating factor; AltName: Full=Superficial zone proteoglycan; Contains: RecName: Full=Proteoglycan 4 C-terminal part; Flags: Precursor	240213_vc_stce_synovial_fluid_2121_sme_tryp.ScanId;v=1;d1=22466.22466.4	controllerType=0 controllerNumber=1 scan=22466	51.7796	240213_VC_StcE_Synovial_Fluid_2121_Sme_Tryp
K.C[+57.021]C[+57.021]PDYESFC[+57.021]AEVHNPT[+1312.455]SPPSSK.K	HexNAc(2)Hex(2)NeuAc(2)	C[+57]*3, T[+1312]	971.131	4	3881.5	3881.5	0	1.3	96	Non	630.87	615.86	1.13	12.95	301	>sp|Q92954.3|PRG4_HUMAN RecName: Full=Proteoglycan 4; AltName: Full=Lubricin; AltName: Full=Megakaryocyte-stimulating factor; AltName: Full=Superficial zone proteoglycan; Contains: RecName: Full=Proteoglycan 4 C-terminal part; Flags: Precursor	240213_vc_stce_synovial_fluid_2121_sme_tryp.ScanId;v=1;d1=20996.20996.4	controllerType=0 controllerNumber=1 scan=20996	49.0693	240213_VC_StcE_Synovial_Fluid_2121_Sme_Tryp
K.C[+57.021]C[+57.021]PDYESFC[+57.021]AEVHNPT[+1021.360]SPPSSK.K	HexNAc(2)Hex(2)NeuAc(1)	C[+57]*3, T[+1021]	898.356	4	3590.4	3590.4	0	0.4	96	Non	669.6	605.92	0.38	13.87	301	>sp|Q92954.3|PRG4_HUMAN RecName: Full=Proteoglycan 4; AltName: Full=Lubricin; AltName: Full=Megakaryocyte-stimulating factor; AltName: Full=Superficial zone proteoglycan; Contains: RecName: Full=Proteoglycan 4 C-terminal part; Flags: Precursor	240213_vc_stce_synovial_fluid_2121_sme_tryp.ScanId;v=1;d1=19708.19708.4	controllerType=0 controllerNumber=1 scan=19708	46.4662	240213_VC_StcE_Synovial_Fluid_2121_Sme_Tryp
K.C[+57.021]C[+57.021]PDYESFC[+57.021]AEVHNPT[+365.132]S[+365.132]PPSSK.K	HexNAc(1)Hex(1),HexNAc(1)Hex(1)	C[+57]*3, S[+365], T[+365]	1100.44	3	3299.31	3299.31	0	0.1	96	Non	548.19	548.19	2.87	11.04	301	>sp|Q92954.3|PRG4_HUMAN RecName: Full=Proteoglycan 4; AltName: Full=Lubricin; AltName: Full=Megakaryocyte-stimulating factor; AltName: Full=Superficial zone proteoglycan; Contains: RecName: Full=Proteoglycan 4 C-terminal part; Flags: Precursor	240213_vc_stce_synovial_fluid_2121_sme_tryp.ScanId;v=1;d1=18499.18499.3	controllerType=0 controllerNumber=1 scan=18499	43.9937	240213_VC_StcE_Synovial_Fluid_2121_Sme_Tryp
E.SFC[+57.021]AEVHNPTSPPS[+568.212]S[+1021.360]K.K	HexNAc(2)Hex(1),HexNAc(2)Hex(2)NeuAc(1)	C[+57], S[+568][+1021]	1112.13	3	3334.37	3334.37	0	0.4	102	CRagged	176.64	55.78	0	1.02	426	>sp|Q92954.3|PRG4_HUMAN RecName: Full=Proteoglycan 4; AltName: Full=Lubricin; AltName: Full=Megakaryocyte-stimulating factor; AltName: Full=Superficial zone proteoglycan; Contains: RecName: Full=Proteoglycan 4 C-terminal part; Flags: Precursor	240202_vc_stce_synovial_fluid_sme_tryp.ScanId;v=1;d1=18184.18184.3	controllerType=0 controllerNumber=1 scan=18184	41.333	240202_VC_StcE_Synovial_Fluid_Sme_Tryp (1)
K.KAPPPS[+1021.360]GASQTIK.S	HexNAc(2)Hex(2)NeuAc(1)	S[+1021]	768.363	3	2303.08	2303.08	0	-0.3	118	NRagged	549.86	273.24	6	7.91	202	>sp|Q92954.3|PRG4_HUMAN RecName: Full=Proteoglycan 4; AltName: Full=Lubricin; AltName: Full=Megakaryocyte-stimulating factor; AltName: Full=Superficial zone proteoglycan; Contains: RecName: Full=Proteoglycan 4 C-terminal part; Flags: Precursor	240213_vc_stce_synovial_fluid_2138_sme_tryp.ScanId;v=1;d1=8863.8863.3	controllerType=0 controllerNumber=1 scan=8863	22.4126	240213_VC_StcE_Synovial_Fluid_2138_Sme_Tryp
K.KAPPPS[+947.323]GASQTIK.S	HexNAc(1)Hex(1)NeuAc(2)	S[+947]	743.685	3	2229.04	2229.04	0	0.8	118	NRagged	623.35	359.79	6	10.54	301	>sp|Q92954.3|PRG4_HUMAN RecName: Full=Proteoglycan 4; AltName: Full=Lubricin; AltName: Full=Megakaryocyte-stimulating factor; AltName: Full=Superficial zone proteoglycan; Contains: RecName: Full=Proteoglycan 4 C-terminal part; Flags: Precursor	240213_vc_stce_synovial_fluid_2121_sme_tryp.ScanId;v=1;d1=11093.11093.3	controllerType=0 controllerNumber=1 scan=11093	27.7836	240213_VC_StcE_Synovial_Fluid_2121_Sme_Tryp
K.KAPPPS[+365.132]GAS[+365.132]QTIK.S	HexNAc(1)Hex(1),HexNAc(1)Hex(1)	S[+365]*2	671.332	3	2011.98	2011.98	0	0.9	118	NRagged	526.22	353.95	7.6	8.28	426	>sp|Q92954.3|PRG4_HUMAN RecName: Full=Proteoglycan 4; AltName: Full=Lubricin; AltName: Full=Megakaryocyte-stimulating factor; AltName: Full=Superficial zone proteoglycan; Contains: RecName: Full=Proteoglycan 4 C-terminal part; Flags: Precursor	240202_vc_stce_synovial_fluid_sme_tryp.ScanId;v=1;d1=7807.7807.3	controllerType=0 controllerNumber=1 scan=7807	19.6124	240202_VC_StcE_Synovial_Fluid_Sme_Tryp (1)
K.KAPPPS[+656.228]GASQTIK.S	HexNAc(1)Hex(1)NeuAc(1)	S[+656]	646.654	3	1937.95	1937.94	0	1.4	118	NRagged	659.09	428.16	6	12.88	426	>sp|Q92954.3|PRG4_HUMAN RecName: Full=Proteoglycan 4; AltName: Full=Lubricin; AltName: Full=Megakaryocyte-stimulating factor; AltName: Full=Superficial zone proteoglycan; Contains: RecName: Full=Proteoglycan 4 C-terminal part; Flags: Precursor	240202_vc_stce_synovial_fluid_sme_tryp.ScanId;v=1;d1=9662.9662.3	controllerType=0 controllerNumber=1 scan=9662	23.6163	240202_VC_StcE_Synovial_Fluid_Sme_Tryp (1)
K.KAPPPS[+365.132]GASQTIK.S	HexNAc(1)Hex(1)	S[+365]	549.622	3	1646.85	1646.85	0	1.4	118	NRagged	697.82	563.02	6	12.88	426	>sp|Q92954.3|PRG4_HUMAN RecName: Full=Proteoglycan 4; AltName: Full=Lubricin; AltName: Full=Megakaryocyte-stimulating factor; AltName: Full=Superficial zone proteoglycan; Contains: RecName: Full=Proteoglycan 4 C-terminal part; Flags: Precursor	240202_vc_stce_synovial_fluid_sme_tryp.ScanId;v=1;d1=7945.7945.3	controllerType=0 controllerNumber=1 scan=7945	19.9419	240202_VC_StcE_Synovial_Fluid_Sme_Tryp (1)
K.ST[+365.132]T[+365.132]KRSPKPPNK.K	HexNAc(1)Hex(1),HexNAc(1)Hex(1)	T[+365]*2	518.514	4	2071.03	2071.03	0	1.6	131	CRagged	217	99.37	4	1.07	426	>sp|Q92954.3|PRG4_HUMAN RecName: Full=Proteoglycan 4; AltName: Full=Lubricin; AltName: Full=Megakaryocyte-stimulating factor; AltName: Full=Superficial zone proteoglycan; Contains: RecName: Full=Proteoglycan 4 C-terminal part; Flags: Precursor	240202_vc_stce_synovial_fluid_sme_tryp.ScanId;v=1;d1=4423.4423.4	controllerType=0 controllerNumber=1 scan=4423	12.3006	240202_VC_StcE_Synovial_Fluid_Sme_Tryp (1)
K.STT[+656.228]KRSPKPPNK.K	HexNAc(1)Hex(1)NeuAc(1)	T[+656]	666.336	3	1996.99	1996.99	0	1	131	CRagged	299.84	140.46	0	5.59	301	>sp|Q92954.3|PRG4_HUMAN RecName: Full=Proteoglycan 4; AltName: Full=Lubricin; AltName: Full=Megakaryocyte-stimulating factor; AltName: Full=Superficial zone proteoglycan; Contains: RecName: Full=Proteoglycan 4 C-terminal part; Flags: Precursor	240213_vc_stce_synovial_fluid_2121_sme_tryp.ScanId;v=1;d1=5705.5705.3	controllerType=0 controllerNumber=1 scan=5705	15.9069	240213_VC_StcE_Synovial_Fluid_2121_Sme_Tryp
K.STTKRS[+365.132]PKPPNKK.K	HexNAc(1)Hex(1)	S[+365]	612.002	3	1833.99	1833.99	0	-0.3	131	CRagged	283.68	195.33	16.36	4.19	301	>sp|Q92954.3|PRG4_HUMAN RecName: Full=Proteoglycan 4; AltName: Full=Lubricin; AltName: Full=Megakaryocyte-stimulating factor; AltName: Full=Superficial zone proteoglycan; Contains: RecName: Full=Proteoglycan 4 C-terminal part; Flags: Precursor	240213_vc_stce_synovial_fluid_2121_sme_tryp.ScanId;v=1;d1=5795.5795.3	controllerType=0 controllerNumber=1 scan=5795	16.1063	240213_VC_StcE_Synovial_Fluid_2121_Sme_Tryp
K.STTKRS[+365.132]PKPPNK.K	HexNAc(1)Hex(1)	S[+365]	427.23	4	1705.9	1705.9	0	0.6	131	CRagged	513.64	304.39	1.64	7.8	426	>sp|Q92954.3|PRG4_HUMAN RecName: Full=Proteoglycan 4; AltName: Full=Lubricin; AltName: Full=Megakaryocyte-stimulating factor; AltName: Full=Superficial zone proteoglycan; Contains: RecName: Full=Proteoglycan 4 C-terminal part; Flags: Precursor	240202_vc_stce_synovial_fluid_sme_tryp.ScanId;v=1;d1=4441.4441.4	controllerType=0 controllerNumber=1 scan=4441	12.3448	240202_VC_StcE_Synovial_Fluid_Sme_Tryp (1)
T.TQHNKVS[+568.212]T[+365.132]SPKIT.T	HexNAc(2)Hex(1),HexNAc(1)Hex(1)	S[+568], T[+365]	594.287	4	2374.12	2374.12	0	0	241	Specific	367.13	300.66	0	3.4	667	>sp|Q92954|PRG4_HUMAN Proteoglycan 4 OS=Homo sapiens OX=9606 GN=PRG4 PE=1 SV=3	230928_vc_enb_2122a203_90percentsmem.ScanId;v=1;d1=3544.3544.4	controllerType=0 controllerNumber=1 scan=3544	13.19	230928_VC_ENB_2122A203_90%SmEM
T.TQHNKVS[+1021.360]T[+365.132].S	HexNAc(2)Hex(2)NeuAc(1),HexNAc(1)Hex(1)	S[+1021], T[+365]	1150.99	2	2300.96	2300.96	0	1.3	241	Specific	343.99	28.61	1.2	4.38	202	>sp|Q92954.3|PRG4_HUMAN RecName: Full=Proteoglycan 4; AltName: Full=Lubricin; AltName: Full=Megakaryocyte-stimulating factor; AltName: Full=Superficial zone proteoglycan; Contains: RecName: Full=Proteoglycan 4 C-terminal part; Flags: Precursor	240213_vc_stce_synovial_fluid_2138_sme_tryp.ScanId;v=1;d1=6104.6104.2	controllerType=0 controllerNumber=1 scan=6104	16.9937	240213_VC_StcE_Synovial_Fluid_2138_Sme_Tryp
T.TQHNKVS[+1312.455]T.S	HexNAc(2)Hex(2)NeuAc(2)	S[+1312]	742.979	3	2226.92	2226.92	0	-0.8	241	Specific	353.15	50.76	1.2	2.59	667	>sp|Q92954|PRG4_HUMAN Proteoglycan 4 OS=Homo sapiens OX=9606 GN=PRG4 PE=1 SV=3	230928_vc_enb_2122a203_90percentsmem.ScanId;v=1;d1=4286.4286.3	controllerType=0 controllerNumber=1 scan=4286	15.0925	230928_VC_ENB_2122A203_90%SmEM
T.TQHNKVS[+1021.360]T[+203.079].S	HexNAc(2)Hex(2)NeuAc(1),HexNAc(1)	S[+1021], T[+203]	1069.96	2	2138.91	2138.91	0	1.1	241	Specific	205.34	72.66	1.2	2.03	426	>sp|Q92954.3|PRG4_HUMAN RecName: Full=Proteoglycan 4; AltName: Full=Lubricin; AltName: Full=Megakaryocyte-stimulating factor; AltName: Full=Superficial zone proteoglycan; Contains: RecName: Full=Proteoglycan 4 C-terminal part; Flags: Precursor	240202_vc_stce_synovial_fluid_sme_tryp.ScanId;v=1;d1=6764.6764.2	controllerType=0 controllerNumber=1 scan=6764	17.2323	240202_VC_StcE_Synovial_Fluid_Sme_Tryp (1)
T.TQHNKVS[+406.159]T[+656.228].S	HexNAc(2),HexNAc(1)Hex(1)NeuAc(1)	S[+406], T[+656]	988.932	2	1976.86	1976.86	0	0.2	241	Specific	297.17	99.93	0	4.37	426	>sp|Q92954.3|PRG4_HUMAN RecName: Full=Proteoglycan 4; AltName: Full=Lubricin; AltName: Full=Megakaryocyte-stimulating factor; AltName: Full=Superficial zone proteoglycan; Contains: RecName: Full=Proteoglycan 4 C-terminal part; Flags: Precursor	240202_vc_stce_synovial_fluid_sme_tryp.ScanId;v=1;d1=7082.7082.2	controllerType=0 controllerNumber=1 scan=7082	17.9829	240202_VC_StcE_Synovial_Fluid_Sme_Tryp (1)
T.TQHNKVS[+1021.360]T.S	HexNAc(2)Hex(2)NeuAc(1)	S[+1021]	968.419	2	1935.83	1935.83	0	1.3	241	Specific	234.18	24.81	1.2	3.17	426	>sp|Q92954.3|PRG4_HUMAN RecName: Full=Proteoglycan 4; AltName: Full=Lubricin; AltName: Full=Megakaryocyte-stimulating factor; AltName: Full=Superficial zone proteoglycan; Contains: RecName: Full=Proteoglycan 4 C-terminal part; Flags: Precursor	240202_vc_stce_synovial_fluid_sme_tryp.ScanId;v=1;d1=6516.6516.2	controllerType=0 controllerNumber=1 scan=6516	16.6886	240202_VC_StcE_Synovial_Fluid_Sme_Tryp (1)
K.VS[+656.228]TSPK.I	HexNAc(1)Hex(1)NeuAc(1)	S[+656]	637.791	2	1274.57	1274.57	0	1.3	246	Non	329.87	36.59	2	3.9	426	>sp|Q92954.3|PRG4_HUMAN RecName: Full=Proteoglycan 4; AltName: Full=Lubricin; AltName: Full=Megakaryocyte-stimulating factor; AltName: Full=Superficial zone proteoglycan; Contains: RecName: Full=Proteoglycan 4 C-terminal part; Flags: Precursor	240202_vc_stce_synovial_fluid_sme_tryp.ScanId;v=1;d1=7130.7130.2	controllerType=0 controllerNumber=1 scan=7130	18.1017	240202_VC_StcE_Synovial_Fluid_Sme_Tryp (1)
T.S[+365.132]PKIT[+365.132].T	HexNAc(1)Hex(1),HexNAc(1)Hex(1)	S[+365], T[+365]	638.3	2	1275.59	1275.59	0	-0.8	249	Specific	314.15	106.91	106.91	2.28	667	>sp|Q92954|PRG4_HUMAN Proteoglycan 4 OS=Homo sapiens OX=9606 GN=PRG4 PE=1 SV=3	230928_vc_enb_2122a203_90percentsmem.ScanId;v=1;d1=2749.2749.2	controllerType=0 controllerNumber=1 scan=2749	11.0805	230928_VC_ENB_2122A203_90%SmEM
K.EKTT[+365.132]S[+365.132]AKETQSIEK.T	HexNAc(1)Hex(1),HexNAc(1)Hex(1)	S[+365], T[+365]	770.7	3	2310.08	2310.08	0	1.3	302	NRagged	351.47	260.93	2.4	6.78	312	>sp|Q92954.3|PRG4_HUMAN RecName: Full=Proteoglycan 4; AltName: Full=Lubricin; AltName: Full=Megakaryocyte-stimulating factor; AltName: Full=Superficial zone proteoglycan; Contains: RecName: Full=Proteoglycan 4 C-terminal part; Flags: Precursor	240213_vc_stce_synovial_fluid_2122_sme_tryp.ScanId;v=1;d1=5634.5634.3	controllerType=0 controllerNumber=1 scan=5634	15.8866	240213_VC_StcE_Synovial_Fluid_2122_Sme_Tryp
K.EKT[+365.132]TSAKETQSIEK.T	HexNAc(1)Hex(1)	T[+365]	648.988	3	1944.95	1944.95	0	-0.1	302	NRagged	287.86	223.75	0	3.83	202	>sp|Q92954.3|PRG4_HUMAN RecName: Full=Proteoglycan 4; AltName: Full=Lubricin; AltName: Full=Megakaryocyte-stimulating factor; AltName: Full=Superficial zone proteoglycan; Contains: RecName: Full=Proteoglycan 4 C-terminal part; Flags: Precursor	240213_vc_stce_synovial_fluid_2138_sme_tryp.ScanId;v=1;d1=6173.6173.3	controllerType=0 controllerNumber=1 scan=6173	17.1263	240213_VC_StcE_Synovial_Fluid_2138_Sme_Tryp
K.TTS[+656.228]AKETQSIEK.T	HexNAc(1)Hex(1)NeuAc(1)	S[+656]	660.308	3	1978.91	1978.91	0	0.6	304	Specific	336.95	228.31	29.16	5.56	312	>sp|Q92954.3|PRG4_HUMAN RecName: Full=Proteoglycan 4; AltName: Full=Lubricin; AltName: Full=Megakaryocyte-stimulating factor; AltName: Full=Superficial zone proteoglycan; Contains: RecName: Full=Proteoglycan 4 C-terminal part; Flags: Precursor	240213_vc_stce_synovial_fluid_2122_sme_tryp.ScanId;v=1;d1=8564.8564.3	controllerType=0 controllerNumber=1 scan=8564	22.2047	240213_VC_StcE_Synovial_Fluid_2122_Sme_Tryp
K.T[+365.132]TSAKETQSIEK.T	HexNAc(1)Hex(1)	T[+365]	844.41	2	1687.81	1687.81	0	0.3	304	Specific	777.92	485.22	0	14.54	426	>sp|Q92954.3|PRG4_HUMAN RecName: Full=Proteoglycan 4; AltName: Full=Lubricin; AltName: Full=Megakaryocyte-stimulating factor; AltName: Full=Superficial zone proteoglycan; Contains: RecName: Full=Proteoglycan 4 C-terminal part; Flags: Precursor	240202_vc_stce_synovial_fluid_sme_tryp.ScanId;v=1;d1=7143.7143.2	controllerType=0 controllerNumber=1 scan=7143	18.1323	240202_VC_StcE_Synovial_Fluid_Sme_Tryp (1)
T.T[+656.228]SAKETQSIEK.T	HexNAc(1)Hex(1)NeuAc(1)	T[+656]	939.434	2	1877.86	1877.86	0	0.3	305	Specific	355.02	43.17	0	5.03	426	>sp|Q92954.3|PRG4_HUMAN RecName: Full=Proteoglycan 4; AltName: Full=Lubricin; AltName: Full=Megakaryocyte-stimulating factor; AltName: Full=Superficial zone proteoglycan; Contains: RecName: Full=Proteoglycan 4 C-terminal part; Flags: Precursor	240202_vc_stce_synovial_fluid_sme_tryp.ScanId;v=1;d1=8169.8169.2	controllerType=0 controllerNumber=1 scan=8169	20.4297	240202_VC_StcE_Synovial_Fluid_Sme_Tryp (1)
T.T[+568.212]SAKETQSIEK.T	HexNAc(2)Hex(1)	T[+568]	895.425	2	1789.84	1789.84	0	-0.1	305	Specific	349.2	62.61	0	5.09	426	>sp|Q92954.3|PRG4_HUMAN RecName: Full=Proteoglycan 4; AltName: Full=Lubricin; AltName: Full=Megakaryocyte-stimulating factor; AltName: Full=Superficial zone proteoglycan; Contains: RecName: Full=Proteoglycan 4 C-terminal part; Flags: Precursor	240202_vc_stce_synovial_fluid_sme_tryp.ScanId;v=1;d1=6513.6513.2	controllerType=0 controllerNumber=1 scan=6513	16.6791	240202_VC_StcE_Synovial_Fluid_Sme_Tryp (1)
T.T[+365.132]SAKETQSIEK.T	HexNAc(1)Hex(1)	T[+365]	793.888	2	1586.77	1586.76	0	2.1	305	Specific	655.43	174.98	0	10.43	426	>sp|Q92954.3|PRG4_HUMAN RecName: Full=Proteoglycan 4; AltName: Full=Lubricin; AltName: Full=Megakaryocyte-stimulating factor; AltName: Full=Superficial zone proteoglycan; Contains: RecName: Full=Proteoglycan 4 C-terminal part; Flags: Precursor	240202_vc_stce_synovial_fluid_sme_tryp.ScanId;v=1;d1=6709.6709.2	controllerType=0 controllerNumber=1 scan=6709	17.106	240202_VC_StcE_Synovial_Fluid_Sme_Tryp (1)
K.ETQSIEKTS[+365.132]AK.D	HexNAc(1)Hex(1)	S[+365]	793.887	2	1586.77	1586.76	0	1.5	309	Non	560.17	97.34	6.53	6.58	426	>sp|Q92954.3|PRG4_HUMAN RecName: Full=Proteoglycan 4; AltName: Full=Lubricin; AltName: Full=Megakaryocyte-stimulating factor; AltName: Full=Superficial zone proteoglycan; Contains: RecName: Full=Proteoglycan 4 C-terminal part; Flags: Precursor	240202_vc_stce_synovial_fluid_sme_tryp.ScanId;v=1;d1=6734.6734.2	controllerType=0 controllerNumber=1 scan=6734	17.1545	240202_VC_StcE_Synovial_Fluid_Sme_Tryp (1)
K.TSAKDLAPT[+1021.360]SK.V	HexNAc(2)Hex(2)NeuAc(1)	T[+1021]	713.993	3	2139.96	2139.97	0	-0.3	316	CRagged	262.14	21.58	1.2	4.44	301	>sp|Q92954.3|PRG4_HUMAN RecName: Full=Proteoglycan 4; AltName: Full=Lubricin; AltName: Full=Megakaryocyte-stimulating factor; AltName: Full=Superficial zone proteoglycan; Contains: RecName: Full=Proteoglycan 4 C-terminal part; Flags: Precursor	240213_vc_stce_synovial_fluid_2121_sme_tryp.ScanId;v=1;d1=9906.9906.3	controllerType=0 controllerNumber=1 scan=9906	25.1225	240213_VC_StcE_Synovial_Fluid_2121_Sme_Tryp
K.TSAKDLAPT[+947.323]SK.V	HexNAc(1)Hex(1)NeuAc(2)	T[+947]	689.315	3	2065.93	2065.93	0	0.8	316	CRagged	583.18	213.48	1.2	9.01	301	>sp|Q92954.3|PRG4_HUMAN RecName: Full=Proteoglycan 4; AltName: Full=Lubricin; AltName: Full=Megakaryocyte-stimulating factor; AltName: Full=Superficial zone proteoglycan; Contains: RecName: Full=Proteoglycan 4 C-terminal part; Flags: Precursor	240213_vc_stce_synovial_fluid_2121_sme_tryp.ScanId;v=1;d1=11229.11229.3	controllerType=0 controllerNumber=1 scan=11229	28.0603	240213_VC_StcE_Synovial_Fluid_2121_Sme_Tryp
K.TSAKDLAPT[+365.132]S[+365.132]K.V	HexNAc(1)Hex(1),HexNAc(1)Hex(1)	S[+365], T[+365]	924.94	2	1848.87	1848.87	0	1.5	316	CRagged	476.56	225.52	14.4	7.24	426	>sp|Q92954.3|PRG4_HUMAN RecName: Full=Proteoglycan 4; AltName: Full=Lubricin; AltName: Full=Megakaryocyte-stimulating factor; AltName: Full=Superficial zone proteoglycan; Contains: RecName: Full=Proteoglycan 4 C-terminal part; Flags: Precursor	240202_vc_stce_synovial_fluid_sme_tryp.ScanId;v=1;d1=7706.7706.2	controllerType=0 controllerNumber=1 scan=7706	19.3956	240202_VC_StcE_Synovial_Fluid_Sme_Tryp (1)
K.TSAKDLAPT[+656.228]SK.V	HexNAc(1)Hex(1)NeuAc(1)	T[+656]	887.919	2	1774.83	1774.83	0	-0.7	316	CRagged	659.17	226.6	0	10.47	301	>sp|Q92954.3|PRG4_HUMAN RecName: Full=Proteoglycan 4; AltName: Full=Lubricin; AltName: Full=Megakaryocyte-stimulating factor; AltName: Full=Superficial zone proteoglycan; Contains: RecName: Full=Proteoglycan 4 C-terminal part; Flags: Precursor	240213_vc_stce_synovial_fluid_2121_sme_tryp.ScanId;v=1;d1=10342.10342.2	controllerType=0 controllerNumber=1 scan=10342	26.0405	240213_VC_StcE_Synovial_Fluid_2121_Sme_Tryp
K.TSAKDLAPTS[+365.132]K.V	HexNAc(1)Hex(1)	S[+365]	495.251	3	1483.74	1483.74	0	0.7	316	CRagged	727.3	290.42	0	12.35	426	>sp|Q92954.3|PRG4_HUMAN RecName: Full=Proteoglycan 4; AltName: Full=Lubricin; AltName: Full=Megakaryocyte-stimulating factor; AltName: Full=Superficial zone proteoglycan; Contains: RecName: Full=Proteoglycan 4 C-terminal part; Flags: Precursor	240202_vc_stce_synovial_fluid_sme_tryp.ScanId;v=1;d1=9313.9313.3	controllerType=0 controllerNumber=1 scan=9313	22.8557	240202_VC_StcE_Synovial_Fluid_Sme_Tryp (1)
K.TSAKDLAPT[+203.079]SK.V	HexNAc(1)	T[+203]	661.346	2	1321.69	1321.68	0	0.6	316	CRagged	701.25	288.77	0	12.04	426	>sp|Q92954.3|PRG4_HUMAN RecName: Full=Proteoglycan 4; AltName: Full=Lubricin; AltName: Full=Megakaryocyte-stimulating factor; AltName: Full=Superficial zone proteoglycan; Contains: RecName: Full=Proteoglycan 4 C-terminal part; Flags: Precursor	240202_vc_stce_synovial_fluid_sme_tryp.ScanId;v=1;d1=9432.9432.2	controllerType=0 controllerNumber=1 scan=9432	23.1061	240202_VC_StcE_Synovial_Fluid_Sme_Tryp (1)
T.S[+365.132]AKDLAPT[+365.132].S	HexNAc(1)Hex(1),HexNAc(1)Hex(1)	S[+365], T[+365]	766.849	2	1532.69	1532.69	0	-3	317	Specific	322.6	118.33	118.33	3.06	667	>sp|Q92954|PRG4_HUMAN Proteoglycan 4 OS=Homo sapiens OX=9606 GN=PRG4 PE=1 SV=3	230928_vc_enb_2122a203_90percentsmem.ScanId;v=1;d1=4729.4729.2	controllerType=0 controllerNumber=1 scan=4729	16.2279	230928_VC_ENB_2122A203_90%SmEM
K.DLAPT[+365.132]S[+1021.360]KVLAKPTPK.A	HexNAc(1)Hex(1),HexNAc(2)Hex(2)NeuAc(1)	S[+1021], T[+365]	738.861	4	2952.42	2952.42	0	1	320	Non	325.64	211.62	1.2	6.73	312	>sp|Q92954.3|PRG4_HUMAN RecName: Full=Proteoglycan 4; AltName: Full=Lubricin; AltName: Full=Megakaryocyte-stimulating factor; AltName: Full=Superficial zone proteoglycan; Contains: RecName: Full=Proteoglycan 4 C-terminal part; Flags: Precursor	240213_vc_stce_synovial_fluid_2122_sme_tryp.ScanId;v=1;d1=11617.11617.4	controllerType=0 controllerNumber=1 scan=11617	28.775	240213_VC_StcE_Synovial_Fluid_2122_Sme_Tryp
K.DLAPT[+1312.455]SKVLAKPTPK.A	HexNAc(2)Hex(2)NeuAc(2)	T[+1312]	960.134	3	2878.39	2878.38	0	1.8	320	Non	514.07	310.94	0.8	8.06	301	>sp|Q92954.3|PRG4_HUMAN RecName: Full=Proteoglycan 4; AltName: Full=Lubricin; AltName: Full=Megakaryocyte-stimulating factor; AltName: Full=Superficial zone proteoglycan; Contains: RecName: Full=Proteoglycan 4 C-terminal part; Flags: Precursor	240213_vc_stce_synovial_fluid_2121_sme_tryp.ScanId;v=1;d1=15182.15182.3	controllerType=0 controllerNumber=1 scan=15182	36.3658	240213_VC_StcE_Synovial_Fluid_2121_Sme_Tryp
K.DLAPTSKVLAKPT[+1021.360]PK.A	HexNAc(2)Hex(2)NeuAc(1)	T[+1021]	647.578	4	2587.29	2587.29	0	1.6	320	Non	610.02	398.28	11.23	11.81	426	>sp|Q92954.3|PRG4_HUMAN RecName: Full=Proteoglycan 4; AltName: Full=Lubricin; AltName: Full=Megakaryocyte-stimulating factor; AltName: Full=Superficial zone proteoglycan; Contains: RecName: Full=Proteoglycan 4 C-terminal part; Flags: Precursor	240202_vc_stce_synovial_fluid_sme_tryp.ScanId;v=1;d1=14321.14321.4	controllerType=0 controllerNumber=1 scan=14321	32.9373	240202_VC_StcE_Synovial_Fluid_Sme_Tryp (1)
K.DLAPT[+365.132]SKVLAKPT[+365.132]PK.A	HexNAc(1)Hex(1),HexNAc(1)Hex(1)	T[+365]*2	574.804	4	2296.19	2296.19	0	0.9	320	Non	228.09	192.1	45.92	4.42	301	>sp|Q92954.3|PRG4_HUMAN RecName: Full=Proteoglycan 4; AltName: Full=Lubricin; AltName: Full=Megakaryocyte-stimulating factor; AltName: Full=Superficial zone proteoglycan; Contains: RecName: Full=Proteoglycan 4 C-terminal part; Flags: Precursor	240213_vc_stce_synovial_fluid_2121_sme_tryp.ScanId;v=1;d1=12561.12561.4	controllerType=0 controllerNumber=1 scan=12561	30.7691	240213_VC_StcE_Synovial_Fluid_2121_Sme_Tryp
K.DLAPT[+1021.360]SK.V	HexNAc(2)Hex(2)NeuAc(1)	T[+1021]	876.882	2	1752.76	1752.75	0	2	320	Non	306.02	102.57	0.8	5.15	426	>sp|Q92954.3|PRG4_HUMAN RecName: Full=Proteoglycan 4; AltName: Full=Lubricin; AltName: Full=Megakaryocyte-stimulating factor; AltName: Full=Superficial zone proteoglycan; Contains: RecName: Full=Proteoglycan 4 C-terminal part; Flags: Precursor	240202_vc_stce_synovial_fluid_sme_tryp.ScanId;v=1;d1=9942.9942.2	controllerType=0 controllerNumber=1 scan=9942	24.1293	240202_VC_StcE_Synovial_Fluid_Sme_Tryp (1)
K.DLAPT[+365.132]S[+365.132]K.V	HexNAc(1)Hex(1),HexNAc(1)Hex(1)	S[+365], T[+365]	731.333	2	1461.66	1461.66	0	1.3	320	Non	485.95	103.86	103.86	5.86	426	>sp|Q92954.3|PRG4_HUMAN RecName: Full=Proteoglycan 4; AltName: Full=Lubricin; AltName: Full=Megakaryocyte-stimulating factor; AltName: Full=Superficial zone proteoglycan; Contains: RecName: Full=Proteoglycan 4 C-terminal part; Flags: Precursor	240202_vc_stce_synovial_fluid_sme_tryp.ScanId;v=1;d1=7875.7875.2	controllerType=0 controllerNumber=1 scan=7875	19.7723	240202_VC_StcE_Synovial_Fluid_Sme_Tryp (1)
K.DLAPTS[+656.228]K.V	HexNAc(1)Hex(1)NeuAc(1)	S[+656]	694.315	2	1387.62	1387.62	0	1.4	320	Non	570.98	126.48	5.47	6.81	301	>sp|Q92954.3|PRG4_HUMAN RecName: Full=Proteoglycan 4; AltName: Full=Lubricin; AltName: Full=Megakaryocyte-stimulating factor; AltName: Full=Superficial zone proteoglycan; Contains: RecName: Full=Proteoglycan 4 C-terminal part; Flags: Precursor	240213_vc_stce_synovial_fluid_2121_sme_tryp.ScanId;v=1;d1=9778.9778.2	controllerType=0 controllerNumber=1 scan=9778	24.842	240213_VC_StcE_Synovial_Fluid_2121_Sme_Tryp
K.DLAPTS[+365.132]K.V	HexNAc(1)Hex(1)	S[+365]	548.767	2	1096.53	1096.53	0	0.7	320	Non	571.24	129.02	5.47	6.41	426	>sp|Q92954.3|PRG4_HUMAN RecName: Full=Proteoglycan 4; AltName: Full=Lubricin; AltName: Full=Megakaryocyte-stimulating factor; AltName: Full=Superficial zone proteoglycan; Contains: RecName: Full=Proteoglycan 4 C-terminal part; Flags: Precursor	240202_vc_stce_synovial_fluid_sme_tryp.ScanId;v=1;d1=8130.8130.2	controllerType=0 controllerNumber=1 scan=8130	20.3496	240202_VC_StcE_Synovial_Fluid_Sme_Tryp (1)
K.DLAPTS[+203.079]K.V	HexNAc(1)	S[+203]	467.74	2	934.473	934.473	0	0.8	320	Non	532.38	120.72	5.58	6.41	426	>sp|Q92954.3|PRG4_HUMAN RecName: Full=Proteoglycan 4; AltName: Full=Lubricin; AltName: Full=Megakaryocyte-stimulating factor; AltName: Full=Superficial zone proteoglycan; Contains: RecName: Full=Proteoglycan 4 C-terminal part; Flags: Precursor	240202_vc_stce_synovial_fluid_sme_tryp.ScanId;v=1;d1=8154.8154.2	controllerType=0 controllerNumber=1 scan=8154	20.4013	240202_VC_StcE_Synovial_Fluid_Sme_Tryp (1)
K.VLAKPTPKAET[+365.132]T[+365.132].T	HexNAc(1)Hex(1),HexNAc(1)Hex(1)	T[+365]*2	993.499	2	1985.99	1985.99	0	0.8	327	NRagged	581.32	402.9	40.14	10.16	426	>sp|Q92954.3|PRG4_HUMAN RecName: Full=Proteoglycan 4; AltName: Full=Lubricin; AltName: Full=Megakaryocyte-stimulating factor; AltName: Full=Superficial zone proteoglycan; Contains: RecName: Full=Proteoglycan 4 C-terminal part; Flags: Precursor	240202_vc_stce_synovial_fluid_sme_tryp.ScanId;v=1;d1=9471.9471.2	controllerType=0 controllerNumber=1 scan=9471	23.2073	240202_VC_StcE_Synovial_Fluid_Sme_Tryp (1)
K.VLAKPT[+365.132]PKAET[+365.132].T	HexNAc(1)Hex(1),HexNAc(1)Hex(1)	T[+365]*2	628.986	3	1884.94	1884.94	0	0.4	327	NRagged	528.36	408.76	408.76	9.34	426	>sp|Q92954.3|PRG4_HUMAN RecName: Full=Proteoglycan 4; AltName: Full=Lubricin; AltName: Full=Megakaryocyte-stimulating factor; AltName: Full=Superficial zone proteoglycan; Contains: RecName: Full=Proteoglycan 4 C-terminal part; Flags: Precursor	240202_vc_stce_synovial_fluid_sme_tryp.ScanId;v=1;d1=9586.9586.3	controllerType=0 controllerNumber=1 scan=9586	23.4527	240202_VC_StcE_Synovial_Fluid_Sme_Tryp (1)
K.VLAKPT[+656.228]PK.A	HexNAc(1)Hex(1)NeuAc(1)	T[+656]	755.394	2	1509.78	1509.78	0	1.3	327	Non	613.85	349.99	349.99	10.06	426	>sp|Q92954.3|PRG4_HUMAN RecName: Full=Proteoglycan 4; AltName: Full=Lubricin; AltName: Full=Megakaryocyte-stimulating factor; AltName: Full=Superficial zone proteoglycan; Contains: RecName: Full=Proteoglycan 4 C-terminal part; Flags: Precursor	240202_vc_stce_synovial_fluid_sme_tryp.ScanId;v=1;d1=10286.10286.2	controllerType=0 controllerNumber=1 scan=10286	24.8354	240202_VC_StcE_Synovial_Fluid_Sme_Tryp (1)
K.VLAKPT[+365.132]PK.A	HexNAc(1)Hex(1)	T[+365]	609.845	2	1218.68	1218.68	0	-0.5	327	Non	634.87	328.18	328.18	10.2	202	>sp|Q92954.3|PRG4_HUMAN RecName: Full=Proteoglycan 4; AltName: Full=Lubricin; AltName: Full=Megakaryocyte-stimulating factor; AltName: Full=Superficial zone proteoglycan; Contains: RecName: Full=Proteoglycan 4 C-terminal part; Flags: Precursor	240213_vc_stce_synovial_fluid_2138_sme_tryp.ScanId;v=1;d1=7063.7063.2	controllerType=0 controllerNumber=1 scan=7063	18.909	240213_VC_StcE_Synovial_Fluid_2138_Sme_Tryp
K.VLAKPT[+203.079]PK.A	HexNAc(1)	T[+203]	528.819	2	1056.63	1056.63	0	1.3	327	Non	629.34	335.23	335.23	9.97	426	>sp|Q92954.3|PRG4_HUMAN RecName: Full=Proteoglycan 4; AltName: Full=Lubricin; AltName: Full=Megakaryocyte-stimulating factor; AltName: Full=Superficial zone proteoglycan; Contains: RecName: Full=Proteoglycan 4 C-terminal part; Flags: Precursor	240202_vc_stce_synovial_fluid_sme_tryp.ScanId;v=1;d1=7605.7605.2	controllerType=0 controllerNumber=1 scan=7605	19.1717	240202_VC_StcE_Synovial_Fluid_Sme_Tryp (1)
K.AET[+365.132]TT[+568.212]KGPAL.T	HexNAc(1)Hex(1),HexNAc(2)Hex(1)	T[+365][+568]	961.442	2	1921.88	1921.87	0	1.6	335	NRagged	387.75	241.44	2.91	6.41	426	>sp|Q92954.3|PRG4_HUMAN RecName: Full=Proteoglycan 4; AltName: Full=Lubricin; AltName: Full=Megakaryocyte-stimulating factor; AltName: Full=Superficial zone proteoglycan; Contains: RecName: Full=Proteoglycan 4 C-terminal part; Flags: Precursor	240202_vc_stce_synovial_fluid_sme_tryp.ScanId;v=1;d1=8798.8798.2	controllerType=0 controllerNumber=1 scan=8798	21.7113	240202_VC_StcE_Synovial_Fluid_Sme_Tryp (1)
K.AETT[+365.132]T[+365.132]KGPAL.T	HexNAc(1)Hex(1),HexNAc(1)Hex(1)	T[+365]*2	859.902	2	1718.8	1718.8	0	1	335	NRagged	491.08	285.15	1.6	6.87	426	>sp|Q92954.3|PRG4_HUMAN RecName: Full=Proteoglycan 4; AltName: Full=Lubricin; AltName: Full=Megakaryocyte-stimulating factor; AltName: Full=Superficial zone proteoglycan; Contains: RecName: Full=Proteoglycan 4 C-terminal part; Flags: Precursor	240202_vc_stce_synovial_fluid_sme_tryp.ScanId;v=1;d1=9063.9063.2	controllerType=0 controllerNumber=1 scan=9063	22.3008	240202_VC_StcE_Synovial_Fluid_Sme_Tryp (1)
T.T[+365.132]T[+365.132]KGPAL.T	HexNAc(1)Hex(1),HexNAc(1)Hex(1)	T[+365]*2	709.337	2	1417.67	1417.67	0	-1.6	338	Specific	365.86	130.01	130.01	3.35	667	>sp|Q92954|PRG4_HUMAN Proteoglycan 4 OS=Homo sapiens OX=9606 GN=PRG4 PE=1 SV=3	230928_vc_enb_2122a203_90percentsmem.ScanId;v=1;d1=4005.4005.2	controllerType=0 controllerNumber=1 scan=4005	14.3892	230928_VC_ENB_2122A203_90%SmEM
T.T[+365.132]T[+365.132]KGPAL.T	HexNAc(1)Hex(1),HexNAc(1)Hex(1)	T[+365]*2	709.338	2	1417.67	1417.67	0	1	338	Specific	316.92	56.24	56.24	3.87	426	>sp|Q92954.3|PRG4_HUMAN RecName: Full=Proteoglycan 4; AltName: Full=Lubricin; AltName: Full=Megakaryocyte-stimulating factor; AltName: Full=Superficial zone proteoglycan; Contains: RecName: Full=Proteoglycan 4 C-terminal part; Flags: Precursor	240202_vc_stce_synovial_fluid_sme_tryp.ScanId;v=1;d1=8058.8058.2	controllerType=0 controllerNumber=1 scan=8058	20.1965	240202_VC_StcE_Synovial_Fluid_Sme_Tryp (1)
T.T[+568.212]TKGPAL.T	HexNAc(2)Hex(1)	T[+568]	628.31	2	1255.61	1255.62	0	-2.2	338	Specific	289.66	181.61	0	3.25	667	>sp|Q92954|PRG4_HUMAN Proteoglycan 4 OS=Homo sapiens OX=9606 GN=PRG4 PE=1 SV=3	230928_vc_enb_2122a203_90percentsmem.ScanId;v=1;d1=4105.4105.2	controllerType=0 controllerNumber=1 scan=4105	14.6339	230928_VC_ENB_2122A203_90%SmEM
T.T[+365.132]KGPALT[+365.132].T	HexNAc(1)Hex(1),HexNAc(1)Hex(1)	T[+365]*2	709.337	2	1417.67	1417.67	0	-0.4	339	Specific	288.4	35.42	35.42	4.13	426	>sp|Q92954.3|PRG4_HUMAN RecName: Full=Proteoglycan 4; AltName: Full=Lubricin; AltName: Full=Megakaryocyte-stimulating factor; AltName: Full=Superficial zone proteoglycan; Contains: RecName: Full=Proteoglycan 4 C-terminal part; Flags: Precursor	240202_vc_stce_synovial_fluid_sme_tryp.ScanId;v=1;d1=7289.7289.2	controllerType=0 controllerNumber=1 scan=7289	18.4733	240202_VC_StcE_Synovial_Fluid_Sme_Tryp (1)
T.TPKEPT[+1312.455]PT[+203.079].T	HexNAc(2)Hex(2)NeuAc(2),HexNAc(1)	T[+203][+1312]	796.002	3	2385.99	2385.99	0	0.4	346	Specific	421.02	113.84	2.4	2.68	667	>sp|Q92954|PRG4_HUMAN Proteoglycan 4 OS=Homo sapiens OX=9606 GN=PRG4 PE=1 SV=3	230928_vc_enb_2122a203_90percentsmem.ScanId;v=1;d1=7358.7358.3	controllerType=0 controllerNumber=1 scan=7358	22.9383	230928_VC_ENB_2122A203_90%SmEM
T.TPKEPT[+365.132]PT[+1021.360].T	HexNAc(1)Hex(1),HexNAc(2)Hex(2)NeuAc(1)	T[+365][+1021]	1128.98	2	2256.95	2256.95	0	-1.2	346	Specific	465.54	138.7	0	3.34	667	>sp|Q92954|PRG4_HUMAN Proteoglycan 4 OS=Homo sapiens OX=9606 GN=PRG4 PE=1 SV=3	230928_vc_enb_2122a203_90percentsmem.ScanId;v=1;d1=5300.5300.2	controllerType=0 controllerNumber=1 scan=5300	17.6893	230928_VC_ENB_2122A203_90%SmEM
T.TPKEPT[+365.132]PT[+1021.360].T	HexNAc(1)Hex(1),HexNAc(2)Hex(2)NeuAc(1)	T[+365][+1021]	1128.98	2	2256.95	2256.95	0	2.3	346	Specific	297.49	73.09	0	4.34	426	>sp|Q92954.3|PRG4_HUMAN RecName: Full=Proteoglycan 4; AltName: Full=Lubricin; AltName: Full=Megakaryocyte-stimulating factor; AltName: Full=Superficial zone proteoglycan; Contains: RecName: Full=Proteoglycan 4 C-terminal part; Flags: Precursor	240202_vc_stce_synovial_fluid_sme_tryp.ScanId;v=1;d1=9216.9216.2	controllerType=0 controllerNumber=1 scan=9216	22.6305	240202_VC_StcE_Synovial_Fluid_Sme_Tryp (1)
T.TPKEPT[+1312.455]PT.T	HexNAc(2)Hex(2)NeuAc(2)	T[+1312]	728.309	3	2182.91	2182.91	0	-0.2	346	Specific	405.21	116.19	2.4	2.68	667	>sp|Q92954|PRG4_HUMAN Proteoglycan 4 OS=Homo sapiens OX=9606 GN=PRG4 PE=1 SV=3	230928_vc_enb_2122a203_90percentsmem.ScanId;v=1;d1=7246.7246.3	controllerType=0 controllerNumber=1 scan=7246	22.6562	230928_VC_ENB_2122A203_90%SmEM
T.TPKEPT[+203.079]PT[+1021.360].T	HexNAc(1),HexNAc(2)Hex(2)NeuAc(1)	T[+203][+1021]	1047.95	2	2094.9	2094.9	0	-0.1	346	Specific	526.63	133.73	0	3.33	667	>sp|Q92954|PRG4_HUMAN Proteoglycan 4 OS=Homo sapiens OX=9606 GN=PRG4 PE=1 SV=3	230928_vc_enb_2122a203_90percentsmem.ScanId;v=1;d1=5914.5914.2	controllerType=0 controllerNumber=1 scan=5914	19.2383	230928_VC_ENB_2122A203_90%SmEM
T.TPKEPT[+1021.360]PT[+203.079].T	HexNAc(2)Hex(2)NeuAc(1),HexNAc(1)	T[+203][+1021]	1047.95	2	2094.9	2094.9	0	1.7	346	Specific	351.59	66.25	0	5.11	426	>sp|Q92954.3|PRG4_HUMAN RecName: Full=Proteoglycan 4; AltName: Full=Lubricin; AltName: Full=Megakaryocyte-stimulating factor; AltName: Full=Superficial zone proteoglycan; Contains: RecName: Full=Proteoglycan 4 C-terminal part; Flags: Precursor	240202_vc_stce_synovial_fluid_sme_tryp.ScanId;v=1;d1=10125.10125.2	controllerType=0 controllerNumber=1 scan=10125	24.5043	240202_VC_StcE_Synovial_Fluid_Sme_Tryp (1)
T.TPKEPT[+1021.360]PT.T	HexNAc(2)Hex(2)NeuAc(1)	T[+1021]	946.413	2	1891.82	1891.82	0	1.6	346	Specific	508.01	73.82	0	5.99	426	>sp|Q92954.3|PRG4_HUMAN RecName: Full=Proteoglycan 4; AltName: Full=Lubricin; AltName: Full=Megakaryocyte-stimulating factor; AltName: Full=Superficial zone proteoglycan; Contains: RecName: Full=Proteoglycan 4 C-terminal part; Flags: Precursor	240202_vc_stce_synovial_fluid_sme_tryp.ScanId;v=1;d1=9985.9985.2	controllerType=0 controllerNumber=1 scan=9985	24.211	240202_VC_StcE_Synovial_Fluid_Sme_Tryp (1)
T.TPKEPT[+365.132]PT[+568.212].T	HexNAc(1)Hex(1),HexNAc(2)Hex(1)	T[+365][+568]	902.404	2	1803.8	1803.8	0	-0.3	346	Specific	603.08	167.46	2.56	4.77	667	>sp|Q92954|PRG4_HUMAN Proteoglycan 4 OS=Homo sapiens OX=9606 GN=PRG4 PE=1 SV=3	230928_vc_enb_2122a203_90percentsmem.ScanId;v=1;d1=4467.4467.2	controllerType=0 controllerNumber=1 scan=4467	15.5633	230928_VC_ENB_2122A203_90%SmEM
T.TPKEPT[+365.132]PT[+568.212].T	HexNAc(1)Hex(1),HexNAc(2)Hex(1)	T[+365][+568]	902.405	2	1803.8	1803.8	0	1.5	346	Specific	498.1	89	0	5.8	301	>sp|Q92954.3|PRG4_HUMAN RecName: Full=Proteoglycan 4; AltName: Full=Lubricin; AltName: Full=Megakaryocyte-stimulating factor; AltName: Full=Superficial zone proteoglycan; Contains: RecName: Full=Proteoglycan 4 C-terminal part; Flags: Precursor	240213_vc_stce_synovial_fluid_2121_sme_tryp.ScanId;v=1;d1=8193.8193.2	controllerType=0 controllerNumber=1 scan=8193	21.4462	240213_VC_StcE_Synovial_Fluid_2121_Sme_Tryp
T.TPKEPT[+568.212]PT[+203.079].T	HexNAc(2)Hex(1),HexNAc(1)	T[+203][+568]	547.919	3	1641.74	1641.75	0	-2.3	346	Specific	249.88	115.89	0	2.57	667	>sp|Q92954|PRG4_HUMAN Proteoglycan 4 OS=Homo sapiens OX=9606 GN=PRG4 PE=1 SV=3	230928_vc_enb_2122a203_90percentsmem.ScanId;v=1;d1=4128.4128.3	controllerType=0 controllerNumber=1 scan=4128	14.687	230928_VC_ENB_2122A203_90%SmEM
T.T[+203.079]PKEPT[+656.228]P.T	HexNAc(1),HexNAc(1)Hex(1)NeuAc(1)	T[+203][+656]	814.861	2	1628.72	1628.72	0	-0.2	346	Specific	289.57	69.9	0	2.84	667	>sp|Q92954|PRG4_HUMAN Proteoglycan 4 OS=Homo sapiens OX=9606 GN=PRG4 PE=1 SV=3	230928_vc_enb_2122a203_90percentsmem.ScanId;v=1;d1=7600.7600.2	controllerType=0 controllerNumber=1 scan=7600	23.534	230928_VC_ENB_2122A203_90%SmEM
T.TPKEPT[+365.132]PT[+365.132].T	HexNAc(1)Hex(1),HexNAc(1)Hex(1)	T[+365]*2	800.863	2	1600.72	1600.72	0	-1.1	346	Specific	599.76	168.88	37.07	3.77	667	>sp|Q92954|PRG4_HUMAN Proteoglycan 4 OS=Homo sapiens OX=9606 GN=PRG4 PE=1 SV=3	230928_vc_enb_2122a203_90percentsmem.ScanId;v=1;d1=4323.4323.2	controllerType=0 controllerNumber=1 scan=4323	15.1806	230928_VC_ENB_2122A203_90%SmEM
T.TPKEPT[+365.132]PT[+365.132].T	HexNAc(1)Hex(1),HexNAc(1)Hex(1)	T[+365]*2	800.865	2	1600.72	1600.72	0	0.6	346	Specific	575.06	76.38	48.9	6.54	202	>sp|Q92954.3|PRG4_HUMAN RecName: Full=Proteoglycan 4; AltName: Full=Lubricin; AltName: Full=Megakaryocyte-stimulating factor; AltName: Full=Superficial zone proteoglycan; Contains: RecName: Full=Proteoglycan 4 C-terminal part; Flags: Precursor	240213_vc_stce_synovial_fluid_2138_sme_tryp.ScanId;v=1;d1=7457.7457.2	controllerType=0 controllerNumber=1 scan=7457	19.7136	240213_VC_StcE_Synovial_Fluid_2138_Sme_Tryp
T.TPKEPAS[+1312.455]T[+365.132].T	HexNAc(2)Hex(2)NeuAc(2),HexNAc(1)Hex(1)	S[+1312], T[+365]	836.675	3	2508.01	2508.01	0	-1.1	354	Specific	258.47	86.06	1.2	2.44	667	>sp|Q92954|PRG4_HUMAN Proteoglycan 4 OS=Homo sapiens OX=9606 GN=PRG4 PE=1 SV=3	230928_vc_enb_2122a203_90percentsmem.ScanId;v=1;d1=6028.6028.3	controllerType=0 controllerNumber=1 scan=6028	19.5326	230928_VC_ENB_2122A203_90%SmEM
T.TPKEPAS[+1021.360]T[+365.132].T	HexNAc(2)Hex(2)NeuAc(1),HexNAc(1)Hex(1)	S[+1021], T[+365]	1108.96	2	2216.92	2216.92	0	-0.9	354	Specific	332.88	161.25	0	2.91	667	>sp|Q92954|PRG4_HUMAN Proteoglycan 4 OS=Homo sapiens OX=9606 GN=PRG4 PE=1 SV=3	230928_vc_enb_2122a203_90percentsmem.ScanId;v=1;d1=4816.4816.2	controllerType=0 controllerNumber=1 scan=4816	16.4597	230928_VC_ENB_2122A203_90%SmEM
T.TPKEPAS[+1021.360]T[+365.132].T	HexNAc(2)Hex(2)NeuAc(1),HexNAc(1)Hex(1)	S[+1021], T[+365]	1108.96	2	2216.92	2216.92	0	0.5	354	Specific	182.36	4.68	0	1.4	426	>sp|Q92954.3|PRG4_HUMAN RecName: Full=Proteoglycan 4; AltName: Full=Lubricin; AltName: Full=Megakaryocyte-stimulating factor; AltName: Full=Superficial zone proteoglycan; Contains: RecName: Full=Proteoglycan 4 C-terminal part; Flags: Precursor	240202_vc_stce_synovial_fluid_sme_tryp.ScanId;v=1;d1=8257.8257.2	controllerType=0 controllerNumber=1 scan=8257	20.6211	240202_VC_StcE_Synovial_Fluid_Sme_Tryp (1)
T.TPKEPAS[+568.212]T[+365.132].T	HexNAc(2)Hex(1),HexNAc(1)Hex(1)	S[+568], T[+365]	588.594	3	1763.77	1763.77	0	-1	354	Specific	384.31	217.88	0	2.7	667	>sp|Q92954|PRG4_HUMAN Proteoglycan 4 OS=Homo sapiens OX=9606 GN=PRG4 PE=1 SV=3	230928_vc_enb_2122a203_90percentsmem.ScanId;v=1;d1=3853.3853.3	controllerType=0 controllerNumber=1 scan=3853	13.9816	230928_VC_ENB_2122A203_90%SmEM
T.TPKEPAS[+568.212]T[+365.132].T	HexNAc(2)Hex(1),HexNAc(1)Hex(1)	S[+568], T[+365]	588.595	3	1763.77	1763.77	0	0.4	354	Specific	260.47	60.08	0	4.26	426	>sp|Q92954.3|PRG4_HUMAN RecName: Full=Proteoglycan 4; AltName: Full=Lubricin; AltName: Full=Megakaryocyte-stimulating factor; AltName: Full=Superficial zone proteoglycan; Contains: RecName: Full=Proteoglycan 4 C-terminal part; Flags: Precursor	240202_vc_stce_synovial_fluid_sme_tryp.ScanId;v=1;d1=7307.7307.3	controllerType=0 controllerNumber=1 scan=7307	18.5125	240202_VC_StcE_Synovial_Fluid_Sme_Tryp (1)
T.T[+365.132]PKEPAS[+365.132].T	HexNAc(1)Hex(1),HexNAc(1)Hex(1)	S[+365], T[+365]	730.324	2	1459.64	1459.64	0	-1.4	354	Specific	334.29	148.45	148.45	3.13	667	>sp|Q92954|PRG4_HUMAN Proteoglycan 4 OS=Homo sapiens OX=9606 GN=PRG4 PE=1 SV=3	230928_vc_enb_2122a203_90percentsmem.ScanId;v=1;d1=3484.3484.2	controllerType=0 controllerNumber=1 scan=3484	13.037	230928_VC_ENB_2122A203_90%SmEM
T.TPKEPTPT[+1021.360].T	HexNAc(2)Hex(2)NeuAc(1)	T[+1021]	946.411	2	1891.82	1891.82	0	-0.5	362	Specific	651.96	158.06	0	5.96	667	>sp|Q92954|PRG4_HUMAN Proteoglycan 4 OS=Homo sapiens OX=9606 GN=PRG4 PE=1 SV=3	230928_vc_enb_2122a203_90percentsmem.ScanId;v=1;d1=5737.5737.2	controllerType=0 controllerNumber=1 scan=5737	18.7798	230928_VC_ENB_2122A203_90%SmEM
T.TPKEPTPT[+1021.360].T	HexNAc(2)Hex(2)NeuAc(1)	T[+1021]	946.413	2	1891.82	1891.82	0	1.2	362	Specific	519.78	109.57	0	6.03	301	>sp|Q92954.3|PRG4_HUMAN RecName: Full=Proteoglycan 4; AltName: Full=Lubricin; AltName: Full=Megakaryocyte-stimulating factor; AltName: Full=Superficial zone proteoglycan; Contains: RecName: Full=Proteoglycan 4 C-terminal part; Flags: Precursor	240213_vc_stce_synovial_fluid_2121_sme_tryp.ScanId;v=1;d1=9522.9522.2	controllerType=0 controllerNumber=1 scan=9522	24.3112	240213_VC_StcE_Synovial_Fluid_2121_Sme_Tryp
T.TPKEPT[+568.212]PT[+365.132].T	HexNAc(2)Hex(1),HexNAc(1)Hex(1)	T[+365][+568]	902.404	2	1803.8	1803.8	0	0.2	362	Specific	422.55	76.62	0	5.15	426	>sp|Q92954.3|PRG4_HUMAN RecName: Full=Proteoglycan 4; AltName: Full=Lubricin; AltName: Full=Megakaryocyte-stimulating factor; AltName: Full=Superficial zone proteoglycan; Contains: RecName: Full=Proteoglycan 4 C-terminal part; Flags: Precursor	240202_vc_stce_synovial_fluid_sme_tryp.ScanId;v=1;d1=8006.8006.2	controllerType=0 controllerNumber=1 scan=8006	20.0852	240202_VC_StcE_Synovial_Fluid_Sme_Tryp (1)
T.TPKEPT[+365.132]PT[+365.132].T	HexNAc(1)Hex(1),HexNAc(1)Hex(1)	T[+365]*2	800.865	2	1600.72	1600.72	0	0.6	362	Specific	396.34	69.16	19.63	4.97	301	>sp|Q92954.3|PRG4_HUMAN RecName: Full=Proteoglycan 4; AltName: Full=Lubricin; AltName: Full=Megakaryocyte-stimulating factor; AltName: Full=Superficial zone proteoglycan; Contains: RecName: Full=Proteoglycan 4 C-terminal part; Flags: Precursor	240213_vc_stce_synovial_fluid_2121_sme_tryp.ScanId;v=1;d1=8040.8040.2	controllerType=0 controllerNumber=1 scan=8040	21.1016	240213_VC_StcE_Synovial_Fluid_2121_Sme_Tryp
K.EPTPT[+365.132]T[+365.132]IK.S	HexNAc(1)Hex(1),HexNAc(1)Hex(1)	T[+365]*2	808.88	2	1616.75	1616.75	0	0.6	365	NRagged	165.48	22.03	2.4	1.01	426	>sp|Q92954.3|PRG4_HUMAN RecName: Full=Proteoglycan 4; AltName: Full=Lubricin; AltName: Full=Megakaryocyte-stimulating factor; AltName: Full=Superficial zone proteoglycan; Contains: RecName: Full=Proteoglycan 4 C-terminal part; Flags: Precursor	240202_vc_stce_synovial_fluid_sme_tryp.ScanId;v=1;d1=8783.8783.2	controllerType=0 controllerNumber=1 scan=8783	21.6833	240202_VC_StcE_Synovial_Fluid_Sme_Tryp (1)
T.T[+1312.455]IKSAPT.T	HexNAc(2)Hex(2)NeuAc(2)	T[+1312]	677.294	3	2029.87	2029.87	0	-0.8	370	Specific	334.55	163.8	1.6	2.54	667	>sp|Q92954|PRG4_HUMAN Proteoglycan 4 OS=Homo sapiens OX=9606 GN=PRG4 PE=1 SV=3	230928_vc_enb_2122a203_90percentsmem.ScanId;v=1;d1=7799.7799.3	controllerType=0 controllerNumber=1 scan=7799	24.0312	230928_VC_ENB_2122A203_90%SmEM
T.TIKSAPT[+1021.360].T	HexNAc(2)Hex(2)NeuAc(1)	T[+1021]	869.89	2	1738.77	1738.77	0	-1	370	Specific	484.07	251.15	9.58	3.12	667	>sp|Q92954|PRG4_HUMAN Proteoglycan 4 OS=Homo sapiens OX=9606 GN=PRG4 PE=1 SV=3	230928_vc_enb_2122a203_90percentsmem.ScanId;v=1;d1=5486.5486.2	controllerType=0 controllerNumber=1 scan=5486	18.151	230928_VC_ENB_2122A203_90%SmEM
T.TIKS[+568.212]APT[+365.132].T	HexNAc(2)Hex(1),HexNAc(1)Hex(1)	S[+568], T[+365]	825.882	2	1650.76	1650.76	0	-1	370	Specific	475.63	274.01	1.16	3.02	667	>sp|Q92954|PRG4_HUMAN Proteoglycan 4 OS=Homo sapiens OX=9606 GN=PRG4 PE=1 SV=3	230928_vc_enb_2122a203_90percentsmem.ScanId;v=1;d1=3928.3928.2	controllerType=0 controllerNumber=1 scan=3928	14.1803	230928_VC_ENB_2122A203_90%SmEM
T.TIKS[+568.212]APT[+365.132].T	HexNAc(2)Hex(1),HexNAc(1)Hex(1)	S[+568], T[+365]	825.883	2	1650.76	1650.76	0	0.6	370	Specific	299.5	59.1	3.2	4.47	426	>sp|Q92954.3|PRG4_HUMAN RecName: Full=Proteoglycan 4; AltName: Full=Lubricin; AltName: Full=Megakaryocyte-stimulating factor; AltName: Full=Superficial zone proteoglycan; Contains: RecName: Full=Proteoglycan 4 C-terminal part; Flags: Precursor	240202_vc_stce_synovial_fluid_sme_tryp.ScanId;v=1;d1=7745.7745.2	controllerType=0 controllerNumber=1 scan=7745	19.481	240202_VC_StcE_Synovial_Fluid_Sme_Tryp (1)
T.TIKS[+365.132]APT[+365.132].T	HexNAc(1)Hex(1),HexNAc(1)Hex(1)	S[+365], T[+365]	724.342	2	1447.68	1447.68	0	-0.6	370	Specific	448.12	251.91	3.2	3.02	667	>sp|Q92954|PRG4_HUMAN Proteoglycan 4 OS=Homo sapiens OX=9606 GN=PRG4 PE=1 SV=3	230928_vc_enb_2122a203_90percentsmem.ScanId;v=1;d1=3796.3796.2	controllerType=0 controllerNumber=1 scan=3796	13.8326	230928_VC_ENB_2122A203_90%SmEM
T.TIKS[+365.132]APT[+365.132].T	HexNAc(1)Hex(1),HexNAc(1)Hex(1)	S[+365], T[+365]	724.343	2	1447.68	1447.68	0	0.6	370	Specific	402.76	89.97	18.53	5.52	301	>sp|Q92954.3|PRG4_HUMAN RecName: Full=Proteoglycan 4; AltName: Full=Lubricin; AltName: Full=Megakaryocyte-stimulating factor; AltName: Full=Superficial zone proteoglycan; Contains: RecName: Full=Proteoglycan 4 C-terminal part; Flags: Precursor	240213_vc_stce_synovial_fluid_2121_sme_tryp.ScanId;v=1;d1=7317.7317.2	controllerType=0 controllerNumber=1 scan=7317	19.4216	240213_VC_StcE_Synovial_Fluid_2121_Sme_Tryp
T.TPKEPAPT[+1021.360]T[+203.079].T	HexNAc(2)Hex(2)NeuAc(1),HexNAc(1)	T[+203][+1021]	722.65	3	2165.93	2165.93	0	0.8	377	Specific	330.12	330.12	1.2	2.37	667	>sp|Q92954|PRG4_HUMAN Proteoglycan 4 OS=Homo sapiens OX=9606 GN=PRG4 PE=1 SV=3	230928_vc_enb_2122a203_90percentsmem.ScanId;v=1;d1=6386.6386.3	controllerType=0 controllerNumber=1 scan=6386	20.4615	230928_VC_ENB_2122A203_90%SmEM
T.TPKEPAPT[+1312.455].T	HexNAc(2)Hex(2)NeuAc(2)	T[+1312]	1076.96	2	2152.9	2152.9	0	0.8	377	Specific	539.55	539.55	46.14	9.12	301	>sp|Q92954.3|PRG4_HUMAN RecName: Full=Proteoglycan 4; AltName: Full=Lubricin; AltName: Full=Megakaryocyte-stimulating factor; AltName: Full=Superficial zone proteoglycan; Contains: RecName: Full=Proteoglycan 4 C-terminal part; Flags: Precursor	240213_vc_stce_synovial_fluid_2121_sme_tryp.ScanId;v=1;d1=10839.10839.2	controllerType=0 controllerNumber=1 scan=10839	27.2085	240213_VC_StcE_Synovial_Fluid_2121_Sme_Tryp
T.TPKEPAPT[+365.132]T[+568.212].T	HexNAc(1)Hex(1),HexNAc(2)Hex(1)	T[+365][+568]	625.617	3	1874.84	1874.84	0	-0.3	377	Specific	546.26	546.26	0	3.55	667	>sp|Q92954|PRG4_HUMAN Proteoglycan 4 OS=Homo sapiens OX=9606 GN=PRG4 PE=1 SV=3	230928_vc_enb_2122a203_90percentsmem.ScanId;v=1;d1=5078.5078.3	controllerType=0 controllerNumber=1 scan=5078	17.1439	230928_VC_ENB_2122A203_90%SmEM
T.TPKEPAPT[+568.212]T[+365.132].T	HexNAc(2)Hex(1),HexNAc(1)Hex(1)	T[+365][+568]	625.618	3	1874.84	1874.84	0	1.1	377	Specific	358.27	358.27	0	6.45	301	>sp|Q92954.3|PRG4_HUMAN RecName: Full=Proteoglycan 4; AltName: Full=Lubricin; AltName: Full=Megakaryocyte-stimulating factor; AltName: Full=Superficial zone proteoglycan; Contains: RecName: Full=Proteoglycan 4 C-terminal part; Flags: Precursor	240213_vc_stce_synovial_fluid_2121_sme_tryp.ScanId;v=1;d1=9048.9048.3	controllerType=0 controllerNumber=1 scan=9048	23.2807	240213_VC_StcE_Synovial_Fluid_2121_Sme_Tryp
T.TPKEPAPT[+1021.360].T	HexNAc(2)Hex(2)NeuAc(1)	T[+1021]	931.408	2	1861.81	1861.81	0	0.9	377	Specific	507.71	507.71	47.04	9.3	202	>sp|Q92954.3|PRG4_HUMAN RecName: Full=Proteoglycan 4; AltName: Full=Lubricin; AltName: Full=Megakaryocyte-stimulating factor; AltName: Full=Superficial zone proteoglycan; Contains: RecName: Full=Proteoglycan 4 C-terminal part; Flags: Precursor	240213_vc_stce_synovial_fluid_2138_sme_tryp.ScanId;v=1;d1=9314.9314.2	controllerType=0 controllerNumber=1 scan=9314	23.2779	240213_VC_StcE_Synovial_Fluid_2138_Sme_Tryp
T.T[+947.323]PKEPAP.T	HexNAc(1)Hex(1)NeuAc(2)	T[+947]	843.864	2	1686.72	1686.72	0	-0.5	377	Specific	267.98	28.66	28.66	2.18	667	>sp|Q92954|PRG4_HUMAN Proteoglycan 4 OS=Homo sapiens OX=9606 GN=PRG4 PE=1 SV=3	230928_vc_enb_2122a203_90percentsmem.ScanId;v=1;d1=7530.7530.2	controllerType=0 controllerNumber=1 scan=7530	23.3655	230928_VC_ENB_2122A203_90%SmEM
T.T[+365.132]PKEPAPT[+365.132].T	HexNAc(1)Hex(1),HexNAc(1)Hex(1)	T[+365]*2	785.858	2	1570.71	1570.71	0	-1.2	377	Specific	613.46	57.72	57.72	4.44	667	>sp|Q92954|PRG4_HUMAN Proteoglycan 4 OS=Homo sapiens OX=9606 GN=PRG4 PE=1 SV=3	230928_vc_enb_2122a203_90percentsmem.ScanId;v=1;d1=4065.4065.2	controllerType=0 controllerNumber=1 scan=4065	14.537	230928_VC_ENB_2122A203_90%SmEM
T.T[+365.132]PKEPAPT[+365.132].T	HexNAc(1)Hex(1),HexNAc(1)Hex(1)	T[+365]*2	785.86	2	1570.71	1570.71	0	0.9	377	Specific	380.33	50.33	50.33	4.9	301	>sp|Q92954.3|PRG4_HUMAN RecName: Full=Proteoglycan 4; AltName: Full=Lubricin; AltName: Full=Megakaryocyte-stimulating factor; AltName: Full=Superficial zone proteoglycan; Contains: RecName: Full=Proteoglycan 4 C-terminal part; Flags: Precursor	240213_vc_stce_synovial_fluid_2121_sme_tryp.ScanId;v=1;d1=7834.7834.2	controllerType=0 controllerNumber=1 scan=7834	20.6321	240213_VC_StcE_Synovial_Fluid_2121_Sme_Tryp
T.TPKEPAPT[+656.228].T	HexNAc(1)Hex(1)NeuAc(1)	T[+656]	748.84	2	1496.67	1496.67	0	-0.8	377	Specific	428.02	46.81	7.72	2.88	667	>sp|Q92954|PRG4_HUMAN Proteoglycan 4 OS=Homo sapiens OX=9606 GN=PRG4 PE=1 SV=3	230928_vc_enb_2122a203_90percentsmem.ScanId;v=1;d1=5807.5807.2	controllerType=0 controllerNumber=1 scan=5807	18.9592	230928_VC_ENB_2122A203_90%SmEM
T.T[+568.212]PKEPAPT.T	HexNAc(2)Hex(1)	T[+568]	704.832	2	1408.66	1408.66	0	-0.3	377	Specific	355.88	23.69	4.94	2.22	667	>sp|Q92954|PRG4_HUMAN Proteoglycan 4 OS=Homo sapiens OX=9606 GN=PRG4 PE=1 SV=3	230928_vc_enb_2122a203_90percentsmem.ScanId;v=1;d1=4417.4417.2	controllerType=0 controllerNumber=1 scan=4417	15.4322	230928_VC_ENB_2122A203_90%SmEM
T.TPKEPAPT[+568.212].T	HexNAc(2)Hex(1)	T[+568]	704.833	2	1408.66	1408.66	0	0.4	377	Specific	542.95	542.95	56.61	9.07	426	>sp|Q92954.3|PRG4_HUMAN RecName: Full=Proteoglycan 4; AltName: Full=Lubricin; AltName: Full=Megakaryocyte-stimulating factor; AltName: Full=Superficial zone proteoglycan; Contains: RecName: Full=Proteoglycan 4 C-terminal part; Flags: Precursor	240202_vc_stce_synovial_fluid_sme_tryp.ScanId;v=1;d1=7923.7923.2	controllerType=0 controllerNumber=1 scan=7923	19.8898	240202_VC_StcE_Synovial_Fluid_Sme_Tryp (1)
T.T[+365.132]PKEPAP.T	HexNAc(1)Hex(1)	T[+365]	552.769	2	1104.53	1104.53	0	-0.5	377	Specific	456.6	39.53	39.53	2.47	667	>sp|Q92954|PRG4_HUMAN Proteoglycan 4 OS=Homo sapiens OX=9606 GN=PRG4 PE=1 SV=3	230928_vc_enb_2122a203_90percentsmem.ScanId;v=1;d1=4508.4508.2	controllerType=0 controllerNumber=1 scan=4508	15.6637	230928_VC_ENB_2122A203_90%SmEM
T.T[+365.132]PKEPAP.T	HexNAc(1)Hex(1)	T[+365]	552.769	2	1104.53	1104.53	0	-0.1	377	Specific	422.91	34.69	34.69	3.96	301	>sp|Q92954.3|PRG4_HUMAN RecName: Full=Proteoglycan 4; AltName: Full=Lubricin; AltName: Full=Megakaryocyte-stimulating factor; AltName: Full=Superficial zone proteoglycan; Contains: RecName: Full=Proteoglycan 4 C-terminal part; Flags: Precursor	240213_vc_stce_synovial_fluid_2121_sme_tryp.ScanId;v=1;d1=8531.8531.2	controllerType=0 controllerNumber=1 scan=8531	22.1533	240213_VC_StcE_Synovial_Fluid_2121_Sme_Tryp
T.T[+203.079]PKEPAP.T	HexNAc(1)	T[+203]	471.741	2	942.476	942.478	0	-2.3	377	Specific	445.05	38.08	38.08	2.58	667	>sp|Q92954|PRG4_HUMAN Proteoglycan 4 OS=Homo sapiens OX=9606 GN=PRG4 PE=1 SV=3	230928_vc_enb_2122a203_90percentsmem.ScanId;v=1;d1=4543.4543.2	controllerType=0 controllerNumber=1 scan=4543	15.753	230928_VC_ENB_2122A203_90%SmEM
T.TPKEPAPT[+1021.360]T[+365.132].T	HexNAc(2)Hex(2)NeuAc(1),HexNAc(1)Hex(1)	T[+365][+1021]	776.666	3	2327.98	2327.99	0	-0.6	392	Specific	426.02	426.02	1.2	3.47	667	>sp|Q92954|PRG4_HUMAN Proteoglycan 4 OS=Homo sapiens OX=9606 GN=PRG4 PE=1 SV=3	230928_vc_enb_2122a203_90percentsmem.ScanId;v=1;d1=6359.6359.3	controllerType=0 controllerNumber=1 scan=6359	20.3916	230928_VC_ENB_2122A203_90%SmEM
T.TPKEPAPT[+1312.455].T	HexNAc(2)Hex(2)NeuAc(2)	T[+1312]	1076.95	2	2152.9	2152.9	0	-1.8	392	Specific	589.76	63.07	53.61	3.44	667	>sp|Q92954|PRG4_HUMAN Proteoglycan 4 OS=Homo sapiens OX=9606 GN=PRG4 PE=1 SV=3	230928_vc_enb_2122a203_90percentsmem.ScanId;v=1;d1=7011.7011.2	controllerType=0 controllerNumber=1 scan=7011	22.0344	230928_VC_ENB_2122A203_90%SmEM
T.TPKEPAPT[+365.132]T[+568.212].T	HexNAc(1)Hex(1),HexNAc(2)Hex(1)	T[+365][+568]	625.619	3	1874.84	1874.84	0	1.8	392	Specific	279.5	279.5	0	5.62	312	>sp|Q92954.3|PRG4_HUMAN RecName: Full=Proteoglycan 4; AltName: Full=Lubricin; AltName: Full=Megakaryocyte-stimulating factor; AltName: Full=Superficial zone proteoglycan; Contains: RecName: Full=Proteoglycan 4 C-terminal part; Flags: Precursor	240213_vc_stce_synovial_fluid_2122_sme_tryp.ScanId;v=1;d1=8957.8957.3	controllerType=0 controllerNumber=1 scan=8957	23.0519	240213_VC_StcE_Synovial_Fluid_2122_Sme_Tryp
T.TPKEPAPT[+1021.360].T	HexNAc(2)Hex(2)NeuAc(1)	T[+1021]	931.407	2	1861.81	1861.81	0	0	392	Specific	520.43	520.43	42.92	9	426	>sp|Q92954.3|PRG4_HUMAN RecName: Full=Proteoglycan 4; AltName: Full=Lubricin; AltName: Full=Megakaryocyte-stimulating factor; AltName: Full=Superficial zone proteoglycan; Contains: RecName: Full=Proteoglycan 4 C-terminal part; Flags: Precursor	240202_vc_stce_synovial_fluid_sme_tryp.ScanId;v=1;d1=9467.9467.2	controllerType=0 controllerNumber=1 scan=9467	23.1947	240202_VC_StcE_Synovial_Fluid_Sme_Tryp (1)
T.TPKEPAPT[+365.132]T[+406.159].T	HexNAc(1)Hex(1),HexNAc(2)	T[+365][+406]	571.6	3	1712.78	1712.78	0	0	392	Specific	377.26	377.26	0	3.23	667	>sp|Q92954|PRG4_HUMAN Proteoglycan 4 OS=Homo sapiens OX=9606 GN=PRG4 PE=1 SV=3	230928_vc_enb_2122a203_90percentsmem.ScanId;v=1;d1=5128.5128.3	controllerType=0 controllerNumber=1 scan=5128	17.257	230928_VC_ENB_2122A203_90%SmEM
T.T[+656.228]PKEPAPT[+203.079].T	HexNAc(1)Hex(1)NeuAc(1),HexNAc(1)	T[+203][+656]	567.255	3	1699.75	1699.75	0	-1.2	392	Specific	473.58	473.58	1.2	3.44	667	>sp|Q92954|PRG4_HUMAN Proteoglycan 4 OS=Homo sapiens OX=9606 GN=PRG4 PE=1 SV=3	230928_vc_enb_2122a203_90percentsmem.ScanId;v=1;d1=5448.5448.3	controllerType=0 controllerNumber=1 scan=5448	18.0614	230928_VC_ENB_2122A203_90%SmEM
T.T[+365.132]PKEPAPT[+365.132].T	HexNAc(1)Hex(1),HexNAc(1)Hex(1)	T[+365]*2	785.859	2	1570.71	1570.71	0	0.6	392	Specific	339.73	38.97	38.97	4.5	426	>sp|Q92954.3|PRG4_HUMAN RecName: Full=Proteoglycan 4; AltName: Full=Lubricin; AltName: Full=Megakaryocyte-stimulating factor; AltName: Full=Superficial zone proteoglycan; Contains: RecName: Full=Proteoglycan 4 C-terminal part; Flags: Precursor	240202_vc_stce_synovial_fluid_sme_tryp.ScanId;v=1;d1=7952.7952.2	controllerType=0 controllerNumber=1 scan=7952	19.9596	240202_VC_StcE_Synovial_Fluid_Sme_Tryp (1)
T.T[+406.159]PKEPAPT.T	HexNAc(2)	T[+406]	623.806	2	1246.6	1246.6	0	-0.3	392	Specific	277.65	277.65	4.94	2.73	667	>sp|Q92954|PRG4_HUMAN Proteoglycan 4 OS=Homo sapiens OX=9606 GN=PRG4 PE=1 SV=3	230928_vc_enb_2122a203_90percentsmem.ScanId;v=1;d1=4482.4482.2	controllerType=0 controllerNumber=1 scan=4482	15.5984	230928_VC_ENB_2122A203_90%SmEM
T.T[+365.132]PKEPAP.T	HexNAc(1)Hex(1)	T[+365]	552.769	2	1104.53	1104.53	0	0.6	392	Specific	370.95	37.81	37.81	3.79	312	>sp|Q92954.3|PRG4_HUMAN RecName: Full=Proteoglycan 4; AltName: Full=Lubricin; AltName: Full=Megakaryocyte-stimulating factor; AltName: Full=Superficial zone proteoglycan; Contains: RecName: Full=Proteoglycan 4 C-terminal part; Flags: Precursor	240213_vc_stce_synovial_fluid_2122_sme_tryp.ScanId;v=1;d1=8381.8381.2	controllerType=0 controllerNumber=1 scan=8381	21.8531	240213_VC_StcE_Synovial_Fluid_2122_Sme_Tryp
P.TTT[+1312.455]KEPAPT.T	HexNAc(2)Hex(2)NeuAc(2)	T[+1312]	753.32	3	2257.95	2257.94	0	0.8	399	Specific	278.06	278.06	1.2	2.12	667	>sp|Q92954|PRG4_HUMAN Proteoglycan 4 OS=Homo sapiens OX=9606 GN=PRG4 PE=1 SV=3	230928_vc_enb_2122a203_90percentsmem.ScanId;v=1;d1=5913.5913.3	controllerType=0 controllerNumber=1 scan=5913	19.2367	230928_VC_ENB_2122A203_90%SmEM
T.T[+1021.360]T[+365.132]KEPAPT.T	HexNAc(2)Hex(2)NeuAc(1),HexNAc(1)Hex(1)	T[+365][+1021]	744.315	3	2230.93	2230.93	0	-0.9	400	Specific	389.03	170.76	0	2.71	667	>sp|Q92954|PRG4_HUMAN Proteoglycan 4 OS=Homo sapiens OX=9606 GN=PRG4 PE=1 SV=3	230928_vc_enb_2122a203_90percentsmem.ScanId;v=1;d1=4074.4074.3	controllerType=0 controllerNumber=1 scan=4074	14.5585	230928_VC_ENB_2122A203_90%SmEM
T.T[+1312.455]KEPAPT.T	HexNAc(2)Hex(2)NeuAc(2)	T[+1312]	1028.43	2	2055.85	2055.85	0	-0.8	401	Specific	343.32	61.62	4.64	2.62	667	>sp|Q92954|PRG4_HUMAN Proteoglycan 4 OS=Homo sapiens OX=9606 GN=PRG4 PE=1 SV=3	230928_vc_enb_2122a203_90percentsmem.ScanId;v=1;d1=5721.5721.2	controllerType=0 controllerNumber=1 scan=5721	18.739	230928_VC_ENB_2122A203_90%SmEM
T.TKEPAPT[+1021.360].T	HexNAc(2)Hex(2)NeuAc(1)	T[+1021]	882.878	2	1764.75	1764.75	0	-2.2	401	Specific	567.88	160.9	26.62	3.89	667	>sp|Q92954|PRG4_HUMAN Proteoglycan 4 OS=Homo sapiens OX=9606 GN=PRG4 PE=1 SV=3	230928_vc_enb_2122a203_90percentsmem.ScanId;v=1;d1=4181.4181.2	controllerType=0 controllerNumber=1 scan=4181	14.8153	230928_VC_ENB_2122A203_90%SmEM
T.TKEPAPT[+1021.360].T	HexNAc(2)Hex(2)NeuAc(1)	T[+1021]	882.881	2	1764.76	1764.75	0	1.1	401	Specific	441.42	134.14	36.01	5.98	301	>sp|Q92954.3|PRG4_HUMAN RecName: Full=Proteoglycan 4; AltName: Full=Lubricin; AltName: Full=Megakaryocyte-stimulating factor; AltName: Full=Superficial zone proteoglycan; Contains: RecName: Full=Proteoglycan 4 C-terminal part; Flags: Precursor	240213_vc_stce_synovial_fluid_2121_sme_tryp.ScanId;v=1;d1=7284.7284.2	controllerType=0 controllerNumber=1 scan=7284	19.3311	240213_VC_StcE_Synovial_Fluid_2121_Sme_Tryp
T.T[+365.132]KEPAPT[+365.132].T	HexNAc(1)Hex(1),HexNAc(1)Hex(1)	T[+365]*2	737.333	2	1473.66	1473.66	0	0.8	401	Specific	411.96	125.69	125.69	5.92	301	>sp|Q92954.3|PRG4_HUMAN RecName: Full=Proteoglycan 4; AltName: Full=Lubricin; AltName: Full=Megakaryocyte-stimulating factor; AltName: Full=Superficial zone proteoglycan; Contains: RecName: Full=Proteoglycan 4 C-terminal part; Flags: Precursor	240213_vc_stce_synovial_fluid_2121_sme_tryp.ScanId;v=1;d1=5232.5232.2	controllerType=0 controllerNumber=1 scan=5232	14.8941	240213_VC_StcE_Synovial_Fluid_2121_Sme_Tryp
T.T[+365.132]PKEPAPT[+1021.360].T	HexNAc(1)Hex(1),HexNAc(2)Hex(2)NeuAc(1)	T[+365][+1021]	742.984	3	2226.94	2226.94	0	-0.6	408	Specific	314.79	30.9	0	2.03	667	>sp|Q92954|PRG4_HUMAN Proteoglycan 4 OS=Homo sapiens OX=9606 GN=PRG4 PE=1 SV=3	230928_vc_enb_2122a203_90percentsmem.ScanId;v=1;d1=5083.5083.3	controllerType=0 controllerNumber=1 scan=5083	17.1539	230928_VC_ENB_2122A203_90%SmEM
T.TPKEPAPT[+1021.360].T	HexNAc(2)Hex(2)NeuAc(1)	T[+1021]	931.405	2	1861.8	1861.81	0	-1.2	408	Specific	520.04	520.04	52.67	8.34	301	>sp|Q92954.3|PRG4_HUMAN RecName: Full=Proteoglycan 4; AltName: Full=Lubricin; AltName: Full=Megakaryocyte-stimulating factor; AltName: Full=Superficial zone proteoglycan; Contains: RecName: Full=Proteoglycan 4 C-terminal part; Flags: Precursor	240213_vc_stce_synovial_fluid_2121_sme_tryp.ScanId;v=1;d1=9112.9112.2	controllerType=0 controllerNumber=1 scan=9112	23.4069	240213_VC_StcE_Synovial_Fluid_2121_Sme_Tryp
T.T[+365.132]PKEPAPT[+365.132].T	HexNAc(1)Hex(1),HexNAc(1)Hex(1)	T[+365]*2	785.859	2	1570.71	1570.71	0	0.4	408	Specific	385.47	47.34	47.34	5.3	202	>sp|Q92954.3|PRG4_HUMAN RecName: Full=Proteoglycan 4; AltName: Full=Lubricin; AltName: Full=Megakaryocyte-stimulating factor; AltName: Full=Superficial zone proteoglycan; Contains: RecName: Full=Proteoglycan 4 C-terminal part; Flags: Precursor	240213_vc_stce_synovial_fluid_2138_sme_tryp.ScanId;v=1;d1=7348.7348.2	controllerType=0 controllerNumber=1 scan=7348	19.4659	240213_VC_StcE_Synovial_Fluid_2138_Sme_Tryp
T.T[+656.228]PKEPAP.T	HexNAc(1)Hex(1)NeuAc(1)	T[+656]	698.316	2	1395.62	1395.63	0	-1	408	Specific	514.69	33.65	33.65	2.56	667	>sp|Q92954|PRG4_HUMAN Proteoglycan 4 OS=Homo sapiens OX=9606 GN=PRG4 PE=1 SV=3	230928_vc_enb_2122a203_90percentsmem.ScanId;v=1;d1=6092.6092.2	controllerType=0 controllerNumber=1 scan=6092	19.7005	230928_VC_ENB_2122A203_90%SmEM
T.T[+365.132]T[+365.132]KEPAP.T	HexNAc(1)Hex(1),HexNAc(1)Hex(1)	T[+365]*2	737.332	2	1473.66	1473.66	0	-1.1	416	Specific	397.47	64.64	64.64	2.84	667	>sp|Q92954|PRG4_HUMAN Proteoglycan 4 OS=Homo sapiens OX=9606 GN=PRG4 PE=1 SV=3	230928_vc_enb_2122a203_90percentsmem.ScanId;v=1;d1=2838.2838.2	controllerType=0 controllerNumber=1 scan=2838	11.3288	230928_VC_ENB_2122A203_90%SmEM
T.T[+365.132]T[+365.132]KEPAP.T	HexNAc(1)Hex(1),HexNAc(1)Hex(1)	T[+365]*2	737.333	2	1473.66	1473.66	0	0.4	416	Specific	229.45	42.7	42.7	3.72	202	>sp|Q92954.3|PRG4_HUMAN RecName: Full=Proteoglycan 4; AltName: Full=Lubricin; AltName: Full=Megakaryocyte-stimulating factor; AltName: Full=Superficial zone proteoglycan; Contains: RecName: Full=Proteoglycan 4 C-terminal part; Flags: Precursor	240213_vc_stce_synovial_fluid_2138_sme_tryp.ScanId;v=1;d1=5316.5316.2	controllerType=0 controllerNumber=1 scan=5316	15.3881	240213_VC_StcE_Synovial_Fluid_2138_Sme_Tryp
T.T[+1312.455]KEPAPT.T	HexNAc(2)Hex(2)NeuAc(2)	T[+1312]	1028.43	2	2055.85	2055.85	0	-0.3	417	Specific	343.15	77.56	4.64	4.77	426	>sp|Q92954.3|PRG4_HUMAN RecName: Full=Proteoglycan 4; AltName: Full=Lubricin; AltName: Full=Megakaryocyte-stimulating factor; AltName: Full=Superficial zone proteoglycan; Contains: RecName: Full=Proteoglycan 4 C-terminal part; Flags: Precursor	240202_vc_stce_synovial_fluid_sme_tryp.ScanId;v=1;d1=9018.9018.2	controllerType=0 controllerNumber=1 scan=9018	22.1979	240202_VC_StcE_Synovial_Fluid_Sme_Tryp (1)
T.TKEPAPT[+1021.360].T	HexNAc(2)Hex(2)NeuAc(1)	T[+1021]	882.881	2	1764.75	1764.75	0	0.6	417	Specific	415.64	136.19	32.23	5.92	426	>sp|Q92954.3|PRG4_HUMAN RecName: Full=Proteoglycan 4; AltName: Full=Lubricin; AltName: Full=Megakaryocyte-stimulating factor; AltName: Full=Superficial zone proteoglycan; Contains: RecName: Full=Proteoglycan 4 C-terminal part; Flags: Precursor	240202_vc_stce_synovial_fluid_sme_tryp.ScanId;v=1;d1=7549.7549.2	controllerType=0 controllerNumber=1 scan=7549	19.0505	240202_VC_StcE_Synovial_Fluid_Sme_Tryp (1)
T.T[+365.132]KEPAPT[+365.132].T	HexNAc(1)Hex(1),HexNAc(1)Hex(1)	T[+365]*2	737.334	2	1473.66	1473.66	0	2	417	Specific	285.37	62.23	62.23	4.9	426	>sp|Q92954.3|PRG4_HUMAN RecName: Full=Proteoglycan 4; AltName: Full=Lubricin; AltName: Full=Megakaryocyte-stimulating factor; AltName: Full=Superficial zone proteoglycan; Contains: RecName: Full=Proteoglycan 4 C-terminal part; Flags: Precursor	240202_vc_stce_synovial_fluid_sme_tryp.ScanId;v=1;d1=5892.5892.2	controllerType=0 controllerNumber=1 scan=5892	15.3484	240202_VC_StcE_Synovial_Fluid_Sme_Tryp (1)
T.TPKEPAPT[+1312.455]T[+1312.455]PKKPAPT.T	HexNAc(2)Hex(2)NeuAc(2),HexNAc(2)Hex(2)NeuAc(2)	T[+1312]*2	1072.21	4	4285.83	4285.84	0	-0.6	431	Specific	94.4	66.75	6.26	2	667	>sp|Q92954|PRG4_HUMAN Proteoglycan 4 OS=Homo sapiens OX=9606 GN=PRG4 PE=1 SV=3	230928_vc_enb_2122a203_90percentsmem.ScanId;v=1;d1=8435.8435.4	controllerType=0 controllerNumber=1 scan=8435	25.6269	230928_VC_ENB_2122A203_90%SmEM
T.TPKEPAPT[+1312.455]T[+1021.360]PKKPAPT.T	HexNAc(2)Hex(2)NeuAc(2),HexNAc(2)Hex(2)NeuAc(1)	T[+1021][+1312]	999.441	4	3994.74	3994.74	0	0	431	Specific	107.47	83.7	0	2.14	667	>sp|Q92954|PRG4_HUMAN Proteoglycan 4 OS=Homo sapiens OX=9606 GN=PRG4 PE=1 SV=3	230928_vc_enb_2122a203_90percentsmem.ScanId;v=1;d1=7470.7470.4	controllerType=0 controllerNumber=1 scan=7470	23.2153	230928_VC_ENB_2122A203_90%SmEM
T.TPKEPAPT[+1312.455]T[+1021.360]PKKPAPT.T	HexNAc(2)Hex(2)NeuAc(2),HexNAc(2)Hex(2)NeuAc(1)	T[+1021][+1312]	999.442	4	3994.75	3994.74	0	1.5	431	Specific	155.24	102.6	0	4.51	426	>sp|Q92954.3|PRG4_HUMAN RecName: Full=Proteoglycan 4; AltName: Full=Lubricin; AltName: Full=Megakaryocyte-stimulating factor; AltName: Full=Superficial zone proteoglycan; Contains: RecName: Full=Proteoglycan 4 C-terminal part; Flags: Precursor	240202_vc_stce_synovial_fluid_sme_tryp.ScanId;v=1;d1=12691.12691.4	controllerType=0 controllerNumber=1 scan=12691	29.4913	240202_VC_StcE_Synovial_Fluid_Sme_Tryp (1)
T.TPKEPAPT[+1021.360]T[+1021.360]PKKPAPT.T	HexNAc(2)Hex(2)NeuAc(1),HexNAc(2)Hex(2)NeuAc(1)	T[+1021]*2	926.667	4	3703.65	3703.65	0	-0.2	431	Specific	239.28	155.64	15.6	2.44	667	>sp|Q92954|PRG4_HUMAN Proteoglycan 4 OS=Homo sapiens OX=9606 GN=PRG4 PE=1 SV=3	230928_vc_enb_2122a203_90percentsmem.ScanId;v=1;d1=6805.6805.4	controllerType=0 controllerNumber=1 scan=6805	21.5296	230928_VC_ENB_2122A203_90%SmEM
T.TPKEPAPT[+1021.360]T[+1021.360]PKKPAPT.T	HexNAc(2)Hex(2)NeuAc(1),HexNAc(2)Hex(2)NeuAc(1)	T[+1021]*2	926.668	4	3703.65	3703.65	0	1	431	Specific	152.84	88.07	9.86	4.09	312	>sp|Q92954.3|PRG4_HUMAN RecName: Full=Proteoglycan 4; AltName: Full=Lubricin; AltName: Full=Megakaryocyte-stimulating factor; AltName: Full=Superficial zone proteoglycan; Contains: RecName: Full=Proteoglycan 4 C-terminal part; Flags: Precursor	240213_vc_stce_synovial_fluid_2122_sme_tryp.ScanId;v=1;d1=11161.11161.4	controllerType=0 controllerNumber=1 scan=11161	27.7753	240213_VC_StcE_Synovial_Fluid_2122_Sme_Tryp
T.TPKEPAPT[+1021.360].T	HexNAc(2)Hex(2)NeuAc(1)	T[+1021]	621.274	3	1861.81	1861.81	0	0.6	431	Specific	527.92	527.92	37.04	8.67	301	>sp|Q92954.3|PRG4_HUMAN RecName: Full=Proteoglycan 4; AltName: Full=Lubricin; AltName: Full=Megakaryocyte-stimulating factor; AltName: Full=Superficial zone proteoglycan; Contains: RecName: Full=Proteoglycan 4 C-terminal part; Flags: Precursor	240213_vc_stce_synovial_fluid_2121_sme_tryp.ScanId;v=1;d1=9386.9386.3	controllerType=0 controllerNumber=1 scan=9386	24.031	240213_VC_StcE_Synovial_Fluid_2121_Sme_Tryp
T.TPKKPAPT[+1312.455].T	HexNAc(2)Hex(2)NeuAc(2)	T[+1312]	717.989	3	2151.95	2151.95	0	-0.7	439	Specific	515.78	148.54	49.16	3.44	667	>sp|Q92954|PRG4_HUMAN Proteoglycan 4 OS=Homo sapiens OX=9606 GN=PRG4 PE=1 SV=3	230928_vc_enb_2122a203_90percentsmem.ScanId;v=1;d1=4386.4386.3	controllerType=0 controllerNumber=1 scan=4386	15.3521	230928_VC_ENB_2122A203_90%SmEM
T.TPKKPAPT[+1021.360].T	HexNAc(2)Hex(2)NeuAc(1)	T[+1021]	620.957	3	1860.86	1860.86	0	-1.5	439	Specific	506.6	147.55	6.23	3.44	667	>sp|Q92954|PRG4_HUMAN Proteoglycan 4 OS=Homo sapiens OX=9606 GN=PRG4 PE=1 SV=3	230928_vc_enb_2122a203_90percentsmem.ScanId;v=1;d1=3341.3341.3	controllerType=0 controllerNumber=1 scan=3341	12.6591	230928_VC_ENB_2122A203_90%SmEM
T.TPKKPAPT[+1021.360].T	HexNAc(2)Hex(2)NeuAc(1)	T[+1021]	930.933	2	1860.86	1860.86	0	0.1	439	Specific	448.76	79.07	50.7	5.63	202	>sp|Q92954.3|PRG4_HUMAN RecName: Full=Proteoglycan 4; AltName: Full=Lubricin; AltName: Full=Megakaryocyte-stimulating factor; AltName: Full=Superficial zone proteoglycan; Contains: RecName: Full=Proteoglycan 4 C-terminal part; Flags: Precursor	240213_vc_stce_synovial_fluid_2138_sme_tryp.ScanId;v=1;d1=6013.6013.2	controllerType=0 controllerNumber=1 scan=6013	16.7925	240213_VC_StcE_Synovial_Fluid_2138_Sme_Tryp
T.T[+365.132]PKKPAPT[+365.132].T	HexNAc(1)Hex(1),HexNAc(1)Hex(1)	T[+365]*2	785.385	2	1569.76	1569.76	0	0.3	439	Specific	418.3	93.48	93.48	5.19	301	>sp|Q92954.3|PRG4_HUMAN RecName: Full=Proteoglycan 4; AltName: Full=Lubricin; AltName: Full=Megakaryocyte-stimulating factor; AltName: Full=Superficial zone proteoglycan; Contains: RecName: Full=Proteoglycan 4 C-terminal part; Flags: Precursor	240213_vc_stce_synovial_fluid_2121_sme_tryp.ScanId;v=1;d1=5104.5104.2	controllerType=0 controllerNumber=1 scan=5104	14.6077	240213_VC_StcE_Synovial_Fluid_2121_Sme_Tryp
T.T[+365.132]PKEPAPT[+1312.455].T	HexNAc(1)Hex(1),HexNAc(2)Hex(2)NeuAc(2)	T[+365][+1312]	840.016	3	2518.03	2518.03	0	-0.2	447	Specific	302.87	302.87	0	2.69	667	>sp|Q92954|PRG4_HUMAN Proteoglycan 4 OS=Homo sapiens OX=9606 GN=PRG4 PE=1 SV=3	230928_vc_enb_2122a203_90percentsmem.ScanId;v=1;d1=6556.6556.3	controllerType=0 controllerNumber=1 scan=6556	20.8966	230928_VC_ENB_2122A203_90%SmEM
T.T[+1312.455]PKEPAPT.T	HexNAc(2)Hex(2)NeuAc(2)	T[+1312]	718.306	3	2152.9	2152.9	0	1	447	Specific	271.85	271.85	4.94	5.38	301	>sp|Q92954.3|PRG4_HUMAN RecName: Full=Proteoglycan 4; AltName: Full=Lubricin; AltName: Full=Megakaryocyte-stimulating factor; AltName: Full=Superficial zone proteoglycan; Contains: RecName: Full=Proteoglycan 4 C-terminal part; Flags: Precursor	240213_vc_stce_synovial_fluid_2121_sme_tryp.ScanId;v=1;d1=10931.10931.3	controllerType=0 controllerNumber=1 scan=10931	27.4527	240213_VC_StcE_Synovial_Fluid_2121_Sme_Tryp
T.TPKEPAPT[+1021.360].T	HexNAc(2)Hex(2)NeuAc(1)	T[+1021]	931.407	2	1861.81	1861.81	0	0.1	447	Specific	393.23	393.23	33.44	8.23	426	>sp|Q92954.3|PRG4_HUMAN RecName: Full=Proteoglycan 4; AltName: Full=Lubricin; AltName: Full=Megakaryocyte-stimulating factor; AltName: Full=Superficial zone proteoglycan; Contains: RecName: Full=Proteoglycan 4 C-terminal part; Flags: Precursor	240202_vc_stce_synovial_fluid_sme_tryp.ScanId;v=1;d1=9592.9592.2	controllerType=0 controllerNumber=1 scan=9592	23.4636	240202_VC_StcE_Synovial_Fluid_Sme_Tryp (1)
T.T[+365.132]PKEPAPT[+365.132].T	HexNAc(1)Hex(1),HexNAc(1)Hex(1)	T[+365]*2	524.242	3	1570.71	1570.71	0	0	447	Specific	266.49	43.22	43.22	3.73	312	>sp|Q92954.3|PRG4_HUMAN RecName: Full=Proteoglycan 4; AltName: Full=Lubricin; AltName: Full=Megakaryocyte-stimulating factor; AltName: Full=Superficial zone proteoglycan; Contains: RecName: Full=Proteoglycan 4 C-terminal part; Flags: Precursor	240213_vc_stce_synovial_fluid_2122_sme_tryp.ScanId;v=1;d1=7562.7562.3	controllerType=0 controllerNumber=1 scan=7562	20.1202	240213_VC_StcE_Synovial_Fluid_2122_Sme_Tryp
T.TPKEPAPT[+568.212].T	HexNAc(2)Hex(1)	T[+568]	470.224	3	1408.66	1408.66	0	0.7	447	Specific	447.68	447.68	50.29	8.46	426	>sp|Q92954.3|PRG4_HUMAN RecName: Full=Proteoglycan 4; AltName: Full=Lubricin; AltName: Full=Megakaryocyte-stimulating factor; AltName: Full=Superficial zone proteoglycan; Contains: RecName: Full=Proteoglycan 4 C-terminal part; Flags: Precursor	240202_vc_stce_synovial_fluid_sme_tryp.ScanId;v=1;d1=7858.7858.3	controllerType=0 controllerNumber=1 scan=7858	19.7337	240202_VC_StcE_Synovial_Fluid_Sme_Tryp (1)
T.TPKEPT[+365.132]PT[+1021.360].T	HexNAc(1)Hex(1),HexNAc(2)Hex(2)NeuAc(1)	T[+365][+1021]	1128.98	2	2256.95	2256.95	0	0.5	455	Specific	152.92	12.83	0	1	426	>sp|Q92954.3|PRG4_HUMAN RecName: Full=Proteoglycan 4; AltName: Full=Lubricin; AltName: Full=Megakaryocyte-stimulating factor; AltName: Full=Superficial zone proteoglycan; Contains: RecName: Full=Proteoglycan 4 C-terminal part; Flags: Precursor	240202_vc_stce_synovial_fluid_sme_tryp.ScanId;v=1;d1=9075.9075.2	controllerType=0 controllerNumber=1 scan=9075	22.3224	240202_VC_StcE_Synovial_Fluid_Sme_Tryp (1)
T.TPKEPT[+568.212]PT[+365.132].T	HexNAc(2)Hex(1),HexNAc(1)Hex(1)	T[+365][+568]	902.403	2	1803.8	1803.8	0	-0.5	455	Specific	384.64	85.93	0	5.18	202	>sp|Q92954.3|PRG4_HUMAN RecName: Full=Proteoglycan 4; AltName: Full=Lubricin; AltName: Full=Megakaryocyte-stimulating factor; AltName: Full=Superficial zone proteoglycan; Contains: RecName: Full=Proteoglycan 4 C-terminal part; Flags: Precursor	240213_vc_stce_synovial_fluid_2138_sme_tryp.ScanId;v=1;d1=7804.7804.2	controllerType=0 controllerNumber=1 scan=7804	20.4139	240213_VC_StcE_Synovial_Fluid_2138_Sme_Tryp
T.TPKEPT[+365.132]PT[+365.132].T	HexNAc(1)Hex(1),HexNAc(1)Hex(1)	T[+365]*2	800.865	2	1600.72	1600.72	0	1.1	455	Specific	543.22	115.93	44.65	5.96	301	>sp|Q92954.3|PRG4_HUMAN RecName: Full=Proteoglycan 4; AltName: Full=Lubricin; AltName: Full=Megakaryocyte-stimulating factor; AltName: Full=Superficial zone proteoglycan; Contains: RecName: Full=Proteoglycan 4 C-terminal part; Flags: Precursor	240213_vc_stce_synovial_fluid_2121_sme_tryp.ScanId;v=1;d1=7872.7872.2	controllerType=0 controllerNumber=1 scan=7872	20.7174	240213_VC_StcE_Synovial_Fluid_2121_Sme_Tryp
T.TPKEPAPT[+1021.360]T[+365.132]KEPAP.T	HexNAc(2)Hex(2)NeuAc(1),HexNAc(1)Hex(1)	T[+365][+1021]	950.76	3	2850.26	2850.27	0	-0.6	463	Specific	437.18	97.56	1.2	3.73	667	>sp|Q92954|PRG4_HUMAN Proteoglycan 4 OS=Homo sapiens OX=9606 GN=PRG4 PE=1 SV=3	230928_vc_enb_2122a203_90percentsmem.ScanId;v=1;d1=6180.6180.3	controllerType=0 controllerNumber=1 scan=6180	19.9369	230928_VC_ENB_2122A203_90%SmEM
T.TPKEPAPT[+1021.360].T	HexNAc(2)Hex(2)NeuAc(1)	T[+1021]	931.406	2	1861.8	1861.81	0	-0.8	463	Specific	717.36	717.36	41.18	7.46	667	>sp|Q92954|PRG4_HUMAN Proteoglycan 4 OS=Homo sapiens OX=9606 GN=PRG4 PE=1 SV=3	230928_vc_enb_2122a203_90percentsmem.ScanId;v=1;d1=5400.5400.2	controllerType=0 controllerNumber=1 scan=5400	17.9386	230928_VC_ENB_2122A203_90%SmEM
T.TPKEPAPT[+568.212].T	HexNAc(2)Hex(1)	T[+568]	470.225	3	1408.66	1408.66	0	1.1	463	Specific	410.2	410.2	36.25	8.34	426	>sp|Q92954.3|PRG4_HUMAN RecName: Full=Proteoglycan 4; AltName: Full=Lubricin; AltName: Full=Megakaryocyte-stimulating factor; AltName: Full=Superficial zone proteoglycan; Contains: RecName: Full=Proteoglycan 4 C-terminal part; Flags: Precursor	240202_vc_stce_synovial_fluid_sme_tryp.ScanId;v=1;d1=7878.7878.3	controllerType=0 controllerNumber=1 scan=7878	19.782	240202_VC_StcE_Synovial_Fluid_Sme_Tryp (1)
T.TKEPAPT[+1312.455].T	HexNAc(2)Hex(2)NeuAc(2)	T[+1312]	1028.43	2	2055.86	2055.85	0	5.7	471	Specific	303.05	74.74	6.18	3.05	426	>sp|Q92954.3|PRG4_HUMAN RecName: Full=Proteoglycan 4; AltName: Full=Lubricin; AltName: Full=Megakaryocyte-stimulating factor; AltName: Full=Superficial zone proteoglycan; Contains: RecName: Full=Proteoglycan 4 C-terminal part; Flags: Precursor	240202_vc_stce_synovial_fluid_sme_tryp.ScanId;v=1;d1=8998.8998.2	controllerType=0 controllerNumber=1 scan=8998	22.1476	240202_VC_StcE_Synovial_Fluid_Sme_Tryp (1)
T.TKEPAPT[+1021.360].T	HexNAc(2)Hex(2)NeuAc(1)	T[+1021]	882.88	2	1764.75	1764.75	0	0.2	471	Specific	317.58	71.27	4.28	4.59	301	>sp|Q92954.3|PRG4_HUMAN RecName: Full=Proteoglycan 4; AltName: Full=Lubricin; AltName: Full=Megakaryocyte-stimulating factor; AltName: Full=Superficial zone proteoglycan; Contains: RecName: Full=Proteoglycan 4 C-terminal part; Flags: Precursor	240213_vc_stce_synovial_fluid_2121_sme_tryp.ScanId;v=1;d1=6827.6827.2	controllerType=0 controllerNumber=1 scan=6827	18.3259	240213_VC_StcE_Synovial_Fluid_2121_Sme_Tryp
T.T[+365.132]KEPAPT[+365.132].T	HexNAc(1)Hex(1),HexNAc(1)Hex(1)	T[+365]*2	737.334	2	1473.66	1473.66	0	1.6	471	Specific	390.59	132.92	132.92	5.84	426	>sp|Q92954.3|PRG4_HUMAN RecName: Full=Proteoglycan 4; AltName: Full=Lubricin; AltName: Full=Megakaryocyte-stimulating factor; AltName: Full=Superficial zone proteoglycan; Contains: RecName: Full=Proteoglycan 4 C-terminal part; Flags: Precursor	240202_vc_stce_synovial_fluid_sme_tryp.ScanId;v=1;d1=5611.5611.2	controllerType=0 controllerNumber=1 scan=5611	14.7631	240202_VC_StcE_Synovial_Fluid_Sme_Tryp (1)
T.T[+656.228]KEPAPT.T	HexNAc(1)Hex(1)NeuAc(1)	T[+656]	700.314	2	1399.62	1399.62	0	-0.6	471	Specific	353.98	111.94	4.64	2.94	667	>sp|Q92954|PRG4_HUMAN Proteoglycan 4 OS=Homo sapiens OX=9606 GN=PRG4 PE=1 SV=3	230928_vc_enb_2122a203_90percentsmem.ScanId;v=1;d1=4057.4057.2	controllerType=0 controllerNumber=1 scan=4057	14.5163	230928_VC_ENB_2122A203_90%SmEM
T.T[+656.228]KEPAP.T	HexNAc(1)Hex(1)NeuAc(1)	T[+656]	649.789	2	1298.57	1298.57	0	-2.6	471	Specific	371.29	99.59	99.59	2.48	667	>sp|Q92954|PRG4_HUMAN Proteoglycan 4 OS=Homo sapiens OX=9606 GN=PRG4 PE=1 SV=3	230928_vc_enb_2122a203_90percentsmem.ScanId;v=1;d1=4262.4262.2	controllerType=0 controllerNumber=1 scan=4262	15.029	230928_VC_ENB_2122A203_90%SmEM
T.T[+365.132]KEPAP.T	HexNAc(1)Hex(1)	T[+365]	504.242	2	1007.48	1007.48	0	-0.8	471	Specific	318.63	74.33	74.33	2.07	667	>sp|Q92954|PRG4_HUMAN Proteoglycan 4 OS=Homo sapiens OX=9606 GN=PRG4 PE=1 SV=3	230928_vc_enb_2122a203_90percentsmem.ScanId;v=1;d1=2877.2877.2	controllerType=0 controllerNumber=1 scan=2877	11.4381	230928_VC_ENB_2122A203_90%SmEM
T.T[+203.079]KEPAP.T	HexNAc(1)	T[+203]	423.216	2	845.424	845.425	0	-1.6	471	Specific	315.09	95.7	95.7	2.35	667	>sp|Q92954|PRG4_HUMAN Proteoglycan 4 OS=Homo sapiens OX=9606 GN=PRG4 PE=1 SV=3	230928_vc_enb_2122a203_90percentsmem.ScanId;v=1;d1=2856.2856.2	controllerType=0 controllerNumber=1 scan=2856	11.3746	230928_VC_ENB_2122A203_90%SmEM
T.T[+1312.455]PKEPAPT[+656.228]APKKPAPT.T	HexNAc(2)Hex(2)NeuAc(2),HexNAc(1)Hex(1)NeuAc(1)	T[+656][+1312]	900.655	4	3599.6	3599.6	0	0	478	Specific	240.55	129.56	0	3.2	667	>sp|Q92954|PRG4_HUMAN Proteoglycan 4 OS=Homo sapiens OX=9606 GN=PRG4 PE=1 SV=3	230928_vc_enb_2122a203_90percentsmem.ScanId;v=1;d1=8287.8287.4	controllerType=0 controllerNumber=1 scan=8287	25.2508	230928_VC_ENB_2122A203_90%SmEM
T.T[+365.132]PKEPAPT[+1312.455]APKKPAPT.T	HexNAc(1)Hex(1),HexNAc(2)Hex(2)NeuAc(2)	T[+365][+1312]	827.882	4	3308.51	3308.5	0	0.4	478	Specific	301.69	138.16	0	3.46	667	>sp|Q92954|PRG4_HUMAN Proteoglycan 4 OS=Homo sapiens OX=9606 GN=PRG4 PE=1 SV=3	230928_vc_enb_2122a203_90percentsmem.ScanId;v=1;d1=7359.7359.4	controllerType=0 controllerNumber=1 scan=7359	22.9405	230928_VC_ENB_2122A203_90%SmEM
T.T[+656.228]PKEPAPT[+1021.360]APKKPAPT.T	HexNAc(1)Hex(1)NeuAc(1),HexNAc(2)Hex(2)NeuAc(1)	T[+656][+1021]	827.883	4	3308.51	3308.5	0	2.2	478	Specific	197.1	102.94	0	3.71	426	>sp|Q92954.3|PRG4_HUMAN RecName: Full=Proteoglycan 4; AltName: Full=Lubricin; AltName: Full=Megakaryocyte-stimulating factor; AltName: Full=Superficial zone proteoglycan; Contains: RecName: Full=Proteoglycan 4 C-terminal part; Flags: Precursor	240202_vc_stce_synovial_fluid_sme_tryp.ScanId;v=1;d1=12654.12654.4	controllerType=0 controllerNumber=1 scan=12654	29.4246	240202_VC_StcE_Synovial_Fluid_Sme_Tryp (1)
T.T[+365.132]PKEPAPT[+1021.360]APKKPAPT.T	HexNAc(1)Hex(1),HexNAc(2)Hex(2)NeuAc(1)	T[+365][+1021]	755.107	4	3017.41	3017.41	0	-0.2	478	Specific	467.86	249.53	2.5	3.38	667	>sp|Q92954|PRG4_HUMAN Proteoglycan 4 OS=Homo sapiens OX=9606 GN=PRG4 PE=1 SV=3	230928_vc_enb_2122a203_90percentsmem.ScanId;v=1;d1=6477.6477.4	controllerType=0 controllerNumber=1 scan=6477	20.698	230928_VC_ENB_2122A203_90%SmEM
T.TPKEPAPT[+1021.360]APKKPAPT[+365.132].T	HexNAc(2)Hex(2)NeuAc(1),HexNAc(1)Hex(1)	T[+365][+1021]	755.108	4	3017.41	3017.41	0	0.4	478	Specific	413	327.75	10.35	8.16	301	>sp|Q92954.3|PRG4_HUMAN RecName: Full=Proteoglycan 4; AltName: Full=Lubricin; AltName: Full=Megakaryocyte-stimulating factor; AltName: Full=Superficial zone proteoglycan; Contains: RecName: Full=Proteoglycan 4 C-terminal part; Flags: Precursor	240213_vc_stce_synovial_fluid_2121_sme_tryp.ScanId;v=1;d1=11051.11051.4	controllerType=0 controllerNumber=1 scan=11051	27.701	240213_VC_StcE_Synovial_Fluid_2121_Sme_Tryp
T.T[+1312.455]PKEPAPT.A	HexNAc(2)Hex(2)NeuAc(2)	T[+1312]	1076.96	2	2152.9	2152.9	0	0.9	478	CRagged	347.1	347.1	4.94	6.85	301	>sp|Q92954.3|PRG4_HUMAN RecName: Full=Proteoglycan 4; AltName: Full=Lubricin; AltName: Full=Megakaryocyte-stimulating factor; AltName: Full=Superficial zone proteoglycan; Contains: RecName: Full=Proteoglycan 4 C-terminal part; Flags: Precursor	240213_vc_stce_synovial_fluid_2121_sme_tryp.ScanId;v=1;d1=10925.10925.2	controllerType=0 controllerNumber=1 scan=10925	27.4408	240213_VC_StcE_Synovial_Fluid_2121_Sme_Tryp
T.T[+365.132]PKEPAPT[+365.132]APK.K	HexNAc(1)Hex(1),HexNAc(1)Hex(1)	T[+365]*2	622.971	3	1866.9	1866.9	0	1.2	478	CRagged	555.25	339.49	339.49	7.8	426	>sp|Q92954.3|PRG4_HUMAN RecName: Full=Proteoglycan 4; AltName: Full=Lubricin; AltName: Full=Megakaryocyte-stimulating factor; AltName: Full=Superficial zone proteoglycan; Contains: RecName: Full=Proteoglycan 4 C-terminal part; Flags: Precursor	240202_vc_stce_synovial_fluid_sme_tryp.ScanId;v=1;d1=9631.9631.3	controllerType=0 controllerNumber=1 scan=9631	23.5564	240202_VC_StcE_Synovial_Fluid_Sme_Tryp (1)
T.TPKEPAPT[+1021.360].A	HexNAc(2)Hex(2)NeuAc(1)	T[+1021]	931.407	2	1861.81	1861.81	0	0.1	478	CRagged	493.17	493.17	47.99	9.39	202	>sp|Q92954.3|PRG4_HUMAN RecName: Full=Proteoglycan 4; AltName: Full=Lubricin; AltName: Full=Megakaryocyte-stimulating factor; AltName: Full=Superficial zone proteoglycan; Contains: RecName: Full=Proteoglycan 4 C-terminal part; Flags: Precursor	240213_vc_stce_synovial_fluid_2138_sme_tryp.ScanId;v=1;d1=9341.9341.2	controllerType=0 controllerNumber=1 scan=9341	23.3344	240213_VC_StcE_Synovial_Fluid_2138_Sme_Tryp
T.T[+365.132]PKEPAPT[+365.132].A	HexNAc(1)Hex(1),HexNAc(1)Hex(1)	T[+365]*2	785.859	2	1570.71	1570.71	0	0.2	478	CRagged	433.27	52.73	52.73	5.25	301	>sp|Q92954.3|PRG4_HUMAN RecName: Full=Proteoglycan 4; AltName: Full=Lubricin; AltName: Full=Megakaryocyte-stimulating factor; AltName: Full=Superficial zone proteoglycan; Contains: RecName: Full=Proteoglycan 4 C-terminal part; Flags: Precursor	240213_vc_stce_synovial_fluid_2121_sme_tryp.ScanId;v=1;d1=7724.7724.2	controllerType=0 controllerNumber=1 scan=7724	20.3626	240213_VC_StcE_Synovial_Fluid_2121_Sme_Tryp
T.TPKEPAPT[+365.132]APK.K	HexNAc(1)Hex(1)	T[+365]	751.386	2	1501.76	1501.76	0	1	478	CRagged	617.68	334.5	21.11	9.79	426	>sp|Q92954.3|PRG4_HUMAN RecName: Full=Proteoglycan 4; AltName: Full=Lubricin; AltName: Full=Megakaryocyte-stimulating factor; AltName: Full=Superficial zone proteoglycan; Contains: RecName: Full=Proteoglycan 4 C-terminal part; Flags: Precursor	240202_vc_stce_synovial_fluid_sme_tryp.ScanId;v=1;d1=9180.9180.2	controllerType=0 controllerNumber=1 scan=9180	22.5498	240202_VC_StcE_Synovial_Fluid_Sme_Tryp (1)
T.TPKEPAPT[+568.212].A	HexNAc(2)Hex(1)	T[+568]	470.224	3	1408.66	1408.66	0	0.7	478	CRagged	375.77	375.77	34.66	6.9	312	>sp|Q92954.3|PRG4_HUMAN RecName: Full=Proteoglycan 4; AltName: Full=Lubricin; AltName: Full=Megakaryocyte-stimulating factor; AltName: Full=Superficial zone proteoglycan; Contains: RecName: Full=Proteoglycan 4 C-terminal part; Flags: Precursor	240213_vc_stce_synovial_fluid_2122_sme_tryp.ScanId;v=1;d1=7530.7530.3	controllerType=0 controllerNumber=1 scan=7530	20.0675	240213_VC_StcE_Synovial_Fluid_2122_Sme_Tryp
K.EPAPT[+365.132]APKKPAPT[+365.132].T	HexNAc(1)Hex(1),HexNAc(1)Hex(1)	T[+365]*2	679.001	3	2034.99	2034.99	0	1.1	481	NRagged	426.06	362.56	362.56	7.62	426	>sp|Q92954.3|PRG4_HUMAN RecName: Full=Proteoglycan 4; AltName: Full=Lubricin; AltName: Full=Megakaryocyte-stimulating factor; AltName: Full=Superficial zone proteoglycan; Contains: RecName: Full=Proteoglycan 4 C-terminal part; Flags: Precursor	240202_vc_stce_synovial_fluid_sme_tryp.ScanId;v=1;d1=10353.10353.3	controllerType=0 controllerNumber=1 scan=10353	24.9772	240202_VC_StcE_Synovial_Fluid_Sme_Tryp (1)
P.TAPKKPAPT[+1312.455].T	HexNAc(2)Hex(2)NeuAc(2)	T[+1312]	741.668	3	2222.99	2222.99	0	0	485	Specific	465.36	232.55	2.93	2.75	667	>sp|Q92954|PRG4_HUMAN Proteoglycan 4 OS=Homo sapiens OX=9606 GN=PRG4 PE=1 SV=3	230928_vc_enb_2122a203_90percentsmem.ScanId;v=1;d1=4856.4856.3	controllerType=0 controllerNumber=1 scan=4856	16.5684	230928_VC_ENB_2122A203_90%SmEM
P.TAPKKPAPT[+1021.360].T	HexNAc(2)Hex(2)NeuAc(1)	T[+1021]	644.636	3	1931.89	1931.9	0	-1.2	485	Specific	519.1	270.02	23.49	2.91	667	>sp|Q92954|PRG4_HUMAN Proteoglycan 4 OS=Homo sapiens OX=9606 GN=PRG4 PE=1 SV=3	230928_vc_enb_2122a203_90percentsmem.ScanId;v=1;d1=3845.3845.3	controllerType=0 controllerNumber=1 scan=3845	13.9588	230928_VC_ENB_2122A203_90%SmEM
P.T[+1021.360]APKKPAPT.T	HexNAc(2)Hex(2)NeuAc(1)	T[+1021]	966.455	2	1931.9	1931.9	0	3.6	485	Specific	324.95	130.8	11.9	2.1	426	>sp|Q92954.3|PRG4_HUMAN RecName: Full=Proteoglycan 4; AltName: Full=Lubricin; AltName: Full=Megakaryocyte-stimulating factor; AltName: Full=Superficial zone proteoglycan; Contains: RecName: Full=Proteoglycan 4 C-terminal part; Flags: Precursor	240202_vc_stce_synovial_fluid_sme_tryp.ScanId;v=1;d1=7263.7263.2	controllerType=0 controllerNumber=1 scan=7263	18.4064	240202_VC_StcE_Synovial_Fluid_Sme_Tryp (1)
P.T[+365.132]APKKPAPT[+365.132].T	HexNAc(1)Hex(1),HexNAc(1)Hex(1)	T[+365]*2	820.903	2	1640.8	1640.8	0	-0.8	485	Specific	319.86	194.21	194.21	4.51	202	>sp|Q92954.3|PRG4_HUMAN RecName: Full=Proteoglycan 4; AltName: Full=Lubricin; AltName: Full=Megakaryocyte-stimulating factor; AltName: Full=Superficial zone proteoglycan; Contains: RecName: Full=Proteoglycan 4 C-terminal part; Flags: Precursor	240213_vc_stce_synovial_fluid_2138_sme_tryp.ScanId;v=1;d1=5121.5121.2	controllerType=0 controllerNumber=1 scan=5121	15.0209	240213_VC_StcE_Synovial_Fluid_2138_Sme_Tryp
T.T[+365.132]PKEPAPT[+365.132].T	HexNAc(1)Hex(1),HexNAc(1)Hex(1)	T[+365]*2	785.859	2	1570.71	1570.71	0	-0.1	494	Specific	359.41	46.94	46.94	4.52	301	>sp|Q92954.3|PRG4_HUMAN RecName: Full=Proteoglycan 4; AltName: Full=Lubricin; AltName: Full=Megakaryocyte-stimulating factor; AltName: Full=Superficial zone proteoglycan; Contains: RecName: Full=Proteoglycan 4 C-terminal part; Flags: Precursor	240213_vc_stce_synovial_fluid_2121_sme_tryp.ScanId;v=1;d1=7941.7941.2	controllerType=0 controllerNumber=1 scan=7941	20.8831	240213_VC_StcE_Synovial_Fluid_2121_Sme_Tryp
T.T[+365.132]PKEPAPT[+365.132].T	HexNAc(1)Hex(1),HexNAc(1)Hex(1)	T[+365]*2	785.86	2	1570.71	1570.71	0	1	502	Specific	417.92	50.2	50.2	5.42	202	>sp|Q92954.3|PRG4_HUMAN RecName: Full=Proteoglycan 4; AltName: Full=Lubricin; AltName: Full=Megakaryocyte-stimulating factor; AltName: Full=Superficial zone proteoglycan; Contains: RecName: Full=Proteoglycan 4 C-terminal part; Flags: Precursor	240213_vc_stce_synovial_fluid_2138_sme_tryp.ScanId;v=1;d1=7373.7373.2	controllerType=0 controllerNumber=1 scan=7373	19.5198	240213_VC_StcE_Synovial_Fluid_2138_Sme_Tryp
T.T[+1021.360]KEPSPT.T	HexNAc(2)Hex(2)NeuAc(1)	T[+1021]	890.876	2	1780.74	1780.75	0	-2.4	511	Specific	333.57	128.14	3.32	3.24	667	>sp|Q92954|PRG4_HUMAN Proteoglycan 4 OS=Homo sapiens OX=9606 GN=PRG4 PE=1 SV=3	230928_vc_enb_2122a203_90percentsmem.ScanId;v=1;d1=3910.3910.2	controllerType=0 controllerNumber=1 scan=3910	14.1314	230928_VC_ENB_2122A203_90%SmEM
T.TKEPS[+365.132]PT[+365.132].T	HexNAc(1)Hex(1),HexNAc(1)Hex(1)	S[+365], T[+365]	745.33	2	1489.65	1489.65	0	-0.4	511	Specific	298.56	121.24	0.16	3.28	667	>sp|Q92954|PRG4_HUMAN Proteoglycan 4 OS=Homo sapiens OX=9606 GN=PRG4 PE=1 SV=3	230928_vc_enb_2122a203_90percentsmem.ScanId;v=1;d1=2663.2663.2	controllerType=0 controllerNumber=1 scan=2663	10.8354	230928_VC_ENB_2122A203_90%SmEM
K.EPSPT[+365.132]T[+365.132]PK.E	HexNAc(1)Hex(1),HexNAc(1)Hex(1)	T[+365]*2	793.857	2	1586.71	1586.71	0	0.5	513	Non	171.88	26.64	2.4	1.02	426	>sp|Q92954.3|PRG4_HUMAN RecName: Full=Proteoglycan 4; AltName: Full=Lubricin; AltName: Full=Megakaryocyte-stimulating factor; AltName: Full=Superficial zone proteoglycan; Contains: RecName: Full=Proteoglycan 4 C-terminal part; Flags: Precursor	240202_vc_stce_synovial_fluid_sme_tryp.ScanId;v=1;d1=7898.7898.2	controllerType=0 controllerNumber=1 scan=7898	19.8299	240202_VC_StcE_Synovial_Fluid_Sme_Tryp (1)
S.PTTPKEPAPT[+947.323]T[+203.079]TK.S	HexNAc(1)Hex(1)NeuAc(2),HexNAc(1)	T[+203][+947]	1260.06	2	2519.11	2519.14	0	-9.8	516	NRagged	244.2	244.2	1.2	5.21	312	>sp|Q92954.3|PRG4_HUMAN RecName: Full=Proteoglycan 4; AltName: Full=Lubricin; AltName: Full=Megakaryocyte-stimulating factor; AltName: Full=Superficial zone proteoglycan; Contains: RecName: Full=Proteoglycan 4 C-terminal part; Flags: Precursor	240213_vc_stce_synovial_fluid_2122_sme_tryp.ScanId;v=1;d1=15421.15421.2	controllerType=0 controllerNumber=1 scan=15421	36.9831	240213_VC_StcE_Synovial_Fluid_2122_Sme_Tryp
T.T[+365.132]PKEPAPT[+365.132].T	HexNAc(1)Hex(1),HexNAc(1)Hex(1)	T[+365]*2	785.86	2	1570.71	1570.71	0	0.9	518	Specific	453.77	49.58	49.58	5.25	426	>sp|Q92954.3|PRG4_HUMAN RecName: Full=Proteoglycan 4; AltName: Full=Lubricin; AltName: Full=Megakaryocyte-stimulating factor; AltName: Full=Superficial zone proteoglycan; Contains: RecName: Full=Proteoglycan 4 C-terminal part; Flags: Precursor	240202_vc_stce_synovial_fluid_sme_tryp.ScanId;v=1;d1=7733.7733.2	controllerType=0 controllerNumber=1 scan=7733	19.4585	240202_VC_StcE_Synovial_Fluid_Sme_Tryp (1)
T.T[+365.132]PKEPAP.T	HexNAc(1)Hex(1)	T[+365]	552.769	2	1104.53	1104.53	0	0.9	518	Specific	380.14	35.13	35.13	4.09	426	>sp|Q92954.3|PRG4_HUMAN RecName: Full=Proteoglycan 4; AltName: Full=Lubricin; AltName: Full=Megakaryocyte-stimulating factor; AltName: Full=Superficial zone proteoglycan; Contains: RecName: Full=Proteoglycan 4 C-terminal part; Flags: Precursor	240202_vc_stce_synovial_fluid_sme_tryp.ScanId;v=1;d1=8495.8495.2	controllerType=0 controllerNumber=1 scan=8495	21.1798	240202_VC_StcE_Synovial_Fluid_Sme_Tryp (1)
T.TKEPAPT[+1021.360].T	HexNAc(2)Hex(2)NeuAc(1)	T[+1021]	882.882	2	1764.76	1764.75	0	1.7	534	Specific	333.48	83.81	3.74	4.94	312	>sp|Q92954.3|PRG4_HUMAN RecName: Full=Proteoglycan 4; AltName: Full=Lubricin; AltName: Full=Megakaryocyte-stimulating factor; AltName: Full=Superficial zone proteoglycan; Contains: RecName: Full=Proteoglycan 4 C-terminal part; Flags: Precursor	240213_vc_stce_synovial_fluid_2122_sme_tryp.ScanId;v=1;d1=7156.7156.2	controllerType=0 controllerNumber=1 scan=7156	19.2371	240213_VC_StcE_Synovial_Fluid_2122_Sme_Tryp
T.T[+203.079]PKEPS[+656.228]P.T	HexNAc(1),HexNAc(1)Hex(1)NeuAc(1)	S[+656], T[+203]	807.854	2	1614.7	1614.7	0	0	548	Specific	305.52	40.99	0	2.69	667	>sp|Q92954|PRG4_HUMAN Proteoglycan 4 OS=Homo sapiens OX=9606 GN=PRG4 PE=1 SV=3	230928_vc_enb_2122a203_90percentsmem.ScanId;v=1;d1=6703.6703.2	controllerType=0 controllerNumber=1 scan=6703	21.259	230928_VC_ENB_2122A203_90%SmEM
T.TPKEPS[+365.132]PT[+365.132].T	HexNAc(1)Hex(1),HexNAc(1)Hex(1)	S[+365], T[+365]	793.854	2	1586.7	1586.71	0	-3.1	548	Specific	547.59	157.76	37.47	3.6	667	>sp|Q92954|PRG4_HUMAN Proteoglycan 4 OS=Homo sapiens OX=9606 GN=PRG4 PE=1 SV=3	230928_vc_enb_2122a203_90percentsmem.ScanId;v=1;d1=4219.4219.2	controllerType=0 controllerNumber=1 scan=4219	14.9129	230928_VC_ENB_2122A203_90%SmEM
T.T[+365.132]PKEPS[+365.132]P.T	HexNAc(1)Hex(1),HexNAc(1)Hex(1)	S[+365], T[+365]	743.332	2	1485.66	1485.66	0	-0.4	548	Specific	223.53	101.2	101.2	2.05	667	>sp|Q92954|PRG4_HUMAN Proteoglycan 4 OS=Homo sapiens OX=9606 GN=PRG4 PE=1 SV=3	230928_vc_enb_2122a203_90percentsmem.ScanId;v=1;d1=4980.4980.2	controllerType=0 controllerNumber=1 scan=4980	16.8965	230928_VC_ENB_2122A203_90%SmEM
T.TPKEPS[+656.228]P.T	HexNAc(1)Hex(1)NeuAc(1)	S[+656]	706.313	2	1411.62	1411.62	0	-1.6	548	Specific	491.48	159.41	8.48	3.51	667	>sp|Q92954|PRG4_HUMAN Proteoglycan 4 OS=Homo sapiens OX=9606 GN=PRG4 PE=1 SV=3	230928_vc_enb_2122a203_90percentsmem.ScanId;v=1;d1=6109.6109.2	controllerType=0 controllerNumber=1 scan=6109	19.7463	230928_VC_ENB_2122A203_90%SmEM
T.TPKEPS[+568.212]P.T	HexNAc(2)Hex(1)	S[+568]	662.305	2	1323.6	1323.61	0	-1.7	548	Specific	482.08	228.4	46.77	3.31	667	>sp|Q92954|PRG4_HUMAN Proteoglycan 4 OS=Homo sapiens OX=9606 GN=PRG4 PE=1 SV=3	230928_vc_enb_2122a203_90percentsmem.ScanId;v=1;d1=5026.5026.2	controllerType=0 controllerNumber=1 scan=5026	17.0091	230928_VC_ENB_2122A203_90%SmEM
T.TPKEPS[+365.132]P.T	HexNAc(1)Hex(1)	S[+365]	560.766	2	1120.52	1120.53	0	-1.1	548	Specific	472.14	232.22	30.38	3.21	667	>sp|Q92954|PRG4_HUMAN Proteoglycan 4 OS=Homo sapiens OX=9606 GN=PRG4 PE=1 SV=3	230928_vc_enb_2122a203_90percentsmem.ScanId;v=1;d1=4572.4572.2	controllerType=0 controllerNumber=1 scan=4572	15.8312	230928_VC_ENB_2122A203_90%SmEM
T.TT[+568.212]KEPAP.T	HexNAc(2)Hex(1)	T[+568]	656.306	2	1311.61	1311.61	0	0.1	556	Specific	309.4	89.35	0	2.98	667	>sp|Q92954|PRG4_HUMAN Proteoglycan 4 OS=Homo sapiens OX=9606 GN=PRG4 PE=1 SV=3	230928_vc_enb_2122a203_90percentsmem.ScanId;v=1;d1=2881.2881.2	controllerType=0 controllerNumber=1 scan=2881	11.4493	230928_VC_ENB_2122A203_90%SmEM
T.T[+1021.360]KEPAPT.T	HexNAc(2)Hex(2)NeuAc(1)	T[+1021]	882.881	2	1764.75	1764.75	0	0.9	557	Specific	257.72	8.04	4.64	3.81	312	>sp|Q92954.3|PRG4_HUMAN RecName: Full=Proteoglycan 4; AltName: Full=Lubricin; AltName: Full=Megakaryocyte-stimulating factor; AltName: Full=Superficial zone proteoglycan; Contains: RecName: Full=Proteoglycan 4 C-terminal part; Flags: Precursor	240213_vc_stce_synovial_fluid_2122_sme_tryp.ScanId;v=1;d1=6573.6573.2	controllerType=0 controllerNumber=1 scan=6573	17.9459	240213_VC_StcE_Synovial_Fluid_2122_Sme_Tryp
T.T[+365.132]KEPAPT[+365.132].T	HexNAc(1)Hex(1),HexNAc(1)Hex(1)	T[+365]*2	737.333	2	1473.66	1473.66	0	0.6	557	Specific	431.6	141.28	141.28	5.97	426	>sp|Q92954.3|PRG4_HUMAN RecName: Full=Proteoglycan 4; AltName: Full=Lubricin; AltName: Full=Megakaryocyte-stimulating factor; AltName: Full=Superficial zone proteoglycan; Contains: RecName: Full=Proteoglycan 4 C-terminal part; Flags: Precursor	240202_vc_stce_synovial_fluid_sme_tryp.ScanId;v=1;d1=5628.5628.2	controllerType=0 controllerNumber=1 scan=5628	14.7997	240202_VC_StcE_Synovial_Fluid_Sme_Tryp (1)
T.TPKEPAPT[+1021.360]T[+1021.360]PKKPAPT.T	HexNAc(2)Hex(2)NeuAc(1),HexNAc(2)Hex(2)NeuAc(1)	T[+1021]*2	926.667	4	3703.65	3703.65	0	-0.2	564	Specific	285.87	233.63	15.6	6.56	301	>sp|Q92954.3|PRG4_HUMAN RecName: Full=Proteoglycan 4; AltName: Full=Lubricin; AltName: Full=Megakaryocyte-stimulating factor; AltName: Full=Superficial zone proteoglycan; Contains: RecName: Full=Proteoglycan 4 C-terminal part; Flags: Precursor	240213_vc_stce_synovial_fluid_2121_sme_tryp.ScanId;v=1;d1=11036.11036.4	controllerType=0 controllerNumber=1 scan=11036	27.668	240213_VC_StcE_Synovial_Fluid_2121_Sme_Tryp
T.T[+365.132]PKEPAPT[+365.132].T	HexNAc(1)Hex(1),HexNAc(1)Hex(1)	T[+365]*2	785.86	2	1570.71	1570.71	0	0.9	564	Specific	395.05	49.1	49.1	4.9	426	>sp|Q92954.3|PRG4_HUMAN RecName: Full=Proteoglycan 4; AltName: Full=Lubricin; AltName: Full=Megakaryocyte-stimulating factor; AltName: Full=Superficial zone proteoglycan; Contains: RecName: Full=Proteoglycan 4 C-terminal part; Flags: Precursor	240202_vc_stce_synovial_fluid_sme_tryp.ScanId;v=1;d1=7862.7862.2	controllerType=0 controllerNumber=1 scan=7862	19.7444	240202_VC_StcE_Synovial_Fluid_Sme_Tryp (1)
T.T[+656.228]PKEPAP.T	HexNAc(1)Hex(1)NeuAc(1)	T[+656]	698.317	2	1395.63	1395.63	0	1	564	Specific	252.74	47.33	47.33	2.52	301	>sp|Q92954.3|PRG4_HUMAN RecName: Full=Proteoglycan 4; AltName: Full=Lubricin; AltName: Full=Megakaryocyte-stimulating factor; AltName: Full=Superficial zone proteoglycan; Contains: RecName: Full=Proteoglycan 4 C-terminal part; Flags: Precursor	240213_vc_stce_synovial_fluid_2121_sme_tryp.ScanId;v=1;d1=10390.10390.2	controllerType=0 controllerNumber=1 scan=10390	26.1368	240213_VC_StcE_Synovial_Fluid_2121_Sme_Tryp
T.T[+365.132]PKEPAP.T	HexNAc(1)Hex(1)	T[+365]	552.769	2	1104.53	1104.53	0	-0.1	564	Specific	427.15	34.44	34.44	3.96	301	>sp|Q92954.3|PRG4_HUMAN RecName: Full=Proteoglycan 4; AltName: Full=Lubricin; AltName: Full=Megakaryocyte-stimulating factor; AltName: Full=Superficial zone proteoglycan; Contains: RecName: Full=Proteoglycan 4 C-terminal part; Flags: Precursor	240213_vc_stce_synovial_fluid_2121_sme_tryp.ScanId;v=1;d1=8556.8556.2	controllerType=0 controllerNumber=1 scan=8556	22.2014	240213_VC_StcE_Synovial_Fluid_2121_Sme_Tryp
T.TPKKPAPT[+1021.360].T	HexNAc(2)Hex(2)NeuAc(1)	T[+1021]	930.933	2	1860.86	1860.86	0	-0.2	572	Specific	502.05	136.38	62	5.63	202	>sp|Q92954.3|PRG4_HUMAN RecName: Full=Proteoglycan 4; AltName: Full=Lubricin; AltName: Full=Megakaryocyte-stimulating factor; AltName: Full=Superficial zone proteoglycan; Contains: RecName: Full=Proteoglycan 4 C-terminal part; Flags: Precursor	240213_vc_stce_synovial_fluid_2138_sme_tryp.ScanId;v=1;d1=6032.6032.2	controllerType=0 controllerNumber=1 scan=6032	16.8385	240213_VC_StcE_Synovial_Fluid_2138_Sme_Tryp
T.T[+365.132]PKKPAPT[+365.132].T	HexNAc(1)Hex(1),HexNAc(1)Hex(1)	T[+365]*2	785.385	2	1569.76	1569.76	0	0.4	572	Specific	401.91	120.65	120.65	5.47	312	>sp|Q92954.3|PRG4_HUMAN RecName: Full=Proteoglycan 4; AltName: Full=Lubricin; AltName: Full=Megakaryocyte-stimulating factor; AltName: Full=Superficial zone proteoglycan; Contains: RecName: Full=Proteoglycan 4 C-terminal part; Flags: Precursor	240213_vc_stce_synovial_fluid_2122_sme_tryp.ScanId;v=1;d1=5139.5139.2	controllerType=0 controllerNumber=1 scan=5139	14.8425	240213_VC_StcE_Synovial_Fluid_2122_Sme_Tryp
T.T[+656.228]PKEPAP.T	HexNAc(1)Hex(1)NeuAc(1)	T[+656]	698.317	2	1395.63	1395.63	0	1	580	Specific	438.81	38.01	38.01	4.14	301	>sp|Q92954.3|PRG4_HUMAN RecName: Full=Proteoglycan 4; AltName: Full=Lubricin; AltName: Full=Megakaryocyte-stimulating factor; AltName: Full=Superficial zone proteoglycan; Contains: RecName: Full=Proteoglycan 4 C-terminal part; Flags: Precursor	240213_vc_stce_synovial_fluid_2121_sme_tryp.ScanId;v=1;d1=10363.10363.2	controllerType=0 controllerNumber=1 scan=10363	26.0866	240213_VC_StcE_Synovial_Fluid_2121_Sme_Tryp
T.T[+365.132]PKEPAPT[+365.132].T	HexNAc(1)Hex(1),HexNAc(1)Hex(1)	T[+365]*2	785.859	2	1570.71	1570.71	0	0.5	588	Specific	468.3	45.99	45.99	5.28	426	>sp|Q92954.3|PRG4_HUMAN RecName: Full=Proteoglycan 4; AltName: Full=Lubricin; AltName: Full=Megakaryocyte-stimulating factor; AltName: Full=Superficial zone proteoglycan; Contains: RecName: Full=Proteoglycan 4 C-terminal part; Flags: Precursor	240202_vc_stce_synovial_fluid_sme_tryp.ScanId;v=1;d1=7752.7752.2	controllerType=0 controllerNumber=1 scan=7752	19.4928	240202_VC_StcE_Synovial_Fluid_Sme_Tryp (1)
K.KPAPT[+365.132]T[+365.132]PK.E	HexNAc(1)Hex(1),HexNAc(1)Hex(1)	T[+365]*2	785.386	2	1569.76	1569.76	0	0.6	599	Non	263.86	19.09	19.09	3.98	202	>sp|Q92954.3|PRG4_HUMAN RecName: Full=Proteoglycan 4; AltName: Full=Lubricin; AltName: Full=Megakaryocyte-stimulating factor; AltName: Full=Superficial zone proteoglycan; Contains: RecName: Full=Proteoglycan 4 C-terminal part; Flags: Precursor	240213_vc_stce_synovial_fluid_2138_sme_tryp.ScanId;v=1;d1=4969.4969.2	controllerType=0 controllerNumber=1 scan=4969	14.7502	240213_VC_StcE_Synovial_Fluid_2138_Sme_Tryp
T.T[+365.132]PKEPAPT[+365.132].T	HexNAc(1)Hex(1),HexNAc(1)Hex(1)	T[+365]*2	785.86	2	1570.71	1570.71	0	1.8	604	Specific	369.22	49.26	49.26	4.81	312	>sp|Q92954.3|PRG4_HUMAN RecName: Full=Proteoglycan 4; AltName: Full=Lubricin; AltName: Full=Megakaryocyte-stimulating factor; AltName: Full=Superficial zone proteoglycan; Contains: RecName: Full=Proteoglycan 4 C-terminal part; Flags: Precursor	240213_vc_stce_synovial_fluid_2122_sme_tryp.ScanId;v=1;d1=7668.7668.2	controllerType=0 controllerNumber=1 scan=7668	20.3556	240213_VC_StcE_Synovial_Fluid_2122_Sme_Tryp
T.TPKET[+1312.455]APT.T	HexNAc(2)Hex(2)NeuAc(2)	T[+1312]	1078.95	2	2156.89	2156.9	0	-1.6	612	Specific	448.21	79.31	3.3	2.8	667	>sp|Q92954|PRG4_HUMAN Proteoglycan 4 OS=Homo sapiens OX=9606 GN=PRG4 PE=1 SV=3	230928_vc_enb_2122a203_90percentsmem.ScanId;v=1;d1=7007.7007.2	controllerType=0 controllerNumber=1 scan=7007	22.0242	230928_VC_ENB_2122A203_90%SmEM
T.TPKETAPT[+1021.360].T	HexNAc(2)Hex(2)NeuAc(1)	T[+1021]	933.404	2	1865.8	1865.8	0	-0.6	612	Specific	590.66	127.76	0	3.93	667	>sp|Q92954|PRG4_HUMAN Proteoglycan 4 OS=Homo sapiens OX=9606 GN=PRG4 PE=1 SV=3	230928_vc_enb_2122a203_90percentsmem.ScanId;v=1;d1=5164.5164.2	controllerType=0 controllerNumber=1 scan=5164	17.3408	230928_VC_ENB_2122A203_90%SmEM
T.TPKET[+1021.360]APT.T	HexNAc(2)Hex(2)NeuAc(1)	T[+1021]	933.405	2	1865.8	1865.8	0	0.8	612	Specific	394.79	85.14	0	5.22	301	>sp|Q92954.3|PRG4_HUMAN RecName: Full=Proteoglycan 4; AltName: Full=Lubricin; AltName: Full=Megakaryocyte-stimulating factor; AltName: Full=Superficial zone proteoglycan; Contains: RecName: Full=Proteoglycan 4 C-terminal part; Flags: Precursor	240213_vc_stce_synovial_fluid_2121_sme_tryp.ScanId;v=1;d1=8643.8643.2	controllerType=0 controllerNumber=1 scan=8643	22.4085	240213_VC_StcE_Synovial_Fluid_2121_Sme_Tryp
T.TPKET[+568.212]APT[+365.132].T	HexNAc(2)Hex(1),HexNAc(1)Hex(1)	T[+365][+568]	593.266	3	1777.78	1777.78	0	-1	612	Specific	386.24	83.61	0	2.71	667	>sp|Q92954|PRG4_HUMAN Proteoglycan 4 OS=Homo sapiens OX=9606 GN=PRG4 PE=1 SV=3	230928_vc_enb_2122a203_90percentsmem.ScanId;v=1;d1=3969.3969.3	controllerType=0 controllerNumber=1 scan=3969	14.3023	230928_VC_ENB_2122A203_90%SmEM
T.TPKET[+568.212]APT[+365.132].T	HexNAc(2)Hex(1),HexNAc(1)Hex(1)	T[+365][+568]	889.397	2	1777.79	1777.78	0	1.2	612	Specific	228.46	67.28	0	4.24	426	>sp|Q92954.3|PRG4_HUMAN RecName: Full=Proteoglycan 4; AltName: Full=Lubricin; AltName: Full=Megakaryocyte-stimulating factor; AltName: Full=Superficial zone proteoglycan; Contains: RecName: Full=Proteoglycan 4 C-terminal part; Flags: Precursor	240202_vc_stce_synovial_fluid_sme_tryp.ScanId;v=1;d1=7883.7883.2	controllerType=0 controllerNumber=1 scan=7883	19.7899	240202_VC_StcE_Synovial_Fluid_Sme_Tryp (1)
T.TPKET[+365.132]APT[+365.132].T	HexNAc(1)Hex(1),HexNAc(1)Hex(1)	T[+365]*2	787.856	2	1574.7	1574.71	0	-0.5	612	Specific	589.48	146.61	33.77	3.93	667	>sp|Q92954|PRG4_HUMAN Proteoglycan 4 OS=Homo sapiens OX=9606 GN=PRG4 PE=1 SV=3	230928_vc_enb_2122a203_90percentsmem.ScanId;v=1;d1=3802.3802.2	controllerType=0 controllerNumber=1 scan=3802	13.8461	230928_VC_ENB_2122A203_90%SmEM
T.TPKET[+365.132]APT[+365.132].T	HexNAc(1)Hex(1),HexNAc(1)Hex(1)	T[+365]*2	787.857	2	1574.71	1574.71	0	1.1	612	Specific	453.03	126.39	31.02	5.83	301	>sp|Q92954.3|PRG4_HUMAN RecName: Full=Proteoglycan 4; AltName: Full=Lubricin; AltName: Full=Megakaryocyte-stimulating factor; AltName: Full=Superficial zone proteoglycan; Contains: RecName: Full=Proteoglycan 4 C-terminal part; Flags: Precursor	240213_vc_stce_synovial_fluid_2121_sme_tryp.ScanId;v=1;d1=7216.7216.2	controllerType=0 controllerNumber=1 scan=7216	19.1958	240213_VC_StcE_Synovial_Fluid_2121_Sme_Tryp
T.T[+656.228]PKETAPT.T	HexNAc(1)Hex(1)NeuAc(1)	T[+656]	750.837	2	1500.67	1500.67	0	-0.9	612	Specific	361.6	42.07	3.1	2.77	667	>sp|Q92954|PRG4_HUMAN Proteoglycan 4 OS=Homo sapiens OX=9606 GN=PRG4 PE=1 SV=3	230928_vc_enb_2122a203_90percentsmem.ScanId;v=1;d1=5108.5108.2	controllerType=0 controllerNumber=1 scan=5108	17.2151	230928_VC_ENB_2122A203_90%SmEM
T.TPKET[+365.132]AP.T	HexNAc(1)Hex(1)	T[+365]	554.766	2	1108.53	1108.53	0	-0.4	612	Specific	335.66	117.19	20.97	2.98	667	>sp|Q92954|PRG4_HUMAN Proteoglycan 4 OS=Homo sapiens OX=9606 GN=PRG4 PE=1 SV=3	230928_vc_enb_2122a203_90percentsmem.ScanId;v=1;d1=3666.3666.2	controllerType=0 controllerNumber=1 scan=3666	13.4983	230928_VC_ENB_2122A203_90%SmEM
T.T[+568.212]PKKLT[+1021.360]PTTPEKLAP.T	HexNAc(2)Hex(1),HexNAc(2)Hex(2)NeuAc(1)	T[+568][+1021]	803.636	4	3211.52	3211.52	0	-0.6	620	Specific	119.56	57.77	0	2.06	667	>sp|Q92954|PRG4_HUMAN Proteoglycan 4 OS=Homo sapiens OX=9606 GN=PRG4 PE=1 SV=3	230928_vc_enb_2122a203_90percentsmem.ScanId;v=1;d1=8117.8117.4	controllerType=0 controllerNumber=1 scan=8117	24.8198	230928_VC_ENB_2122A203_90%SmEM
T.TPKKLT[+1021.360]PT[+365.132].T	HexNAc(2)Hex(2)NeuAc(1),HexNAc(1)Hex(1)	T[+365][+1021]	758.015	3	2272.03	2272.03	0	-1	620	Specific	333.99	82.68	0	2.94	667	>sp|Q92954|PRG4_HUMAN Proteoglycan 4 OS=Homo sapiens OX=9606 GN=PRG4 PE=1 SV=3	230928_vc_enb_2122a203_90percentsmem.ScanId;v=1;d1=3768.3768.3	controllerType=0 controllerNumber=1 scan=3768	13.7644	230928_VC_ENB_2122A203_90%SmEM
T.TPKKLT[+1312.455]PT.T	HexNAc(2)Hex(2)NeuAc(2)	T[+1312]	733.336	3	2197.99	2198	0	-1.3	620	Specific	419.48	67.69	2.4	2.88	667	>sp|Q92954|PRG4_HUMAN Proteoglycan 4 OS=Homo sapiens OX=9606 GN=PRG4 PE=1 SV=3	230928_vc_enb_2122a203_90percentsmem.ScanId;v=1;d1=6049.6049.3	controllerType=0 controllerNumber=1 scan=6049	19.5819	230928_VC_ENB_2122A203_90%SmEM
T.TPKKLT[+203.079]PT[+1021.360].T	HexNAc(1),HexNAc(2)Hex(2)NeuAc(1)	T[+203][+1021]	703.997	3	2109.98	2109.98	0	-1.8	620	Specific	376.73	128.07	1.2	3.31	667	>sp|Q92954|PRG4_HUMAN Proteoglycan 4 OS=Homo sapiens OX=9606 GN=PRG4 PE=1 SV=3	230928_vc_enb_2122a203_90percentsmem.ScanId;v=1;d1=4231.4231.3	controllerType=0 controllerNumber=1 scan=4231	14.9456	230928_VC_ENB_2122A203_90%SmEM
T.TPKKLT[+568.212]PT[+365.132].T	HexNAc(2)Hex(1),HexNAc(1)Hex(1)	T[+365][+568]	606.966	3	1818.88	1818.88	0	-0.9	620	Specific	287.19	72.75	0	2.77	667	>sp|Q92954|PRG4_HUMAN Proteoglycan 4 OS=Homo sapiens OX=9606 GN=PRG4 PE=1 SV=3	230928_vc_enb_2122a203_90percentsmem.ScanId;v=1;d1=3004.3004.3	controllerType=0 controllerNumber=1 scan=3004	11.7779	230928_VC_ENB_2122A203_90%SmEM
T.T[+365.132]PKKLT[+568.212]PT.T	HexNAc(1)Hex(1),HexNAc(2)Hex(1)	T[+365][+568]	909.946	2	1818.88	1818.88	0	0.3	620	Specific	209.88	92.08	0	2.51	312	>sp|Q92954.3|PRG4_HUMAN RecName: Full=Proteoglycan 4; AltName: Full=Lubricin; AltName: Full=Megakaryocyte-stimulating factor; AltName: Full=Superficial zone proteoglycan; Contains: RecName: Full=Proteoglycan 4 C-terminal part; Flags: Precursor	240213_vc_stce_synovial_fluid_2122_sme_tryp.ScanId;v=1;d1=6482.6482.2	controllerType=0 controllerNumber=1 scan=6482	17.7496	240213_VC_StcE_Synovial_Fluid_2122_Sme_Tryp
T.TPKKLT[+568.212]PT[+203.079].T	HexNAc(2)Hex(1),HexNAc(1)	T[+203][+568]	552.948	3	1656.83	1656.83	0	-1.3	620	Specific	215.62	106.48	0	2	667	>sp|Q92954|PRG4_HUMAN Proteoglycan 4 OS=Homo sapiens OX=9606 GN=PRG4 PE=1 SV=3	230928_vc_enb_2122a203_90percentsmem.ScanId;v=1;d1=3011.3011.3	controllerType=0 controllerNumber=1 scan=3011	11.7932	230928_VC_ENB_2122A203_90%SmEM
K.KLT[+1021.360]PT[+568.212]TPEKLAPT.T	HexNAc(2)Hex(2)NeuAc(1),HexNAc(2)Hex(1)	T[+568][+1021]	996.132	3	2986.38	2986.38	0	2.2	623	NRagged	433.32	234.7	0.43	7.01	426	>sp|Q92954.3|PRG4_HUMAN RecName: Full=Proteoglycan 4; AltName: Full=Lubricin; AltName: Full=Megakaryocyte-stimulating factor; AltName: Full=Superficial zone proteoglycan; Contains: RecName: Full=Proteoglycan 4 C-terminal part; Flags: Precursor	240202_vc_stce_synovial_fluid_sme_tryp.ScanId;v=1;d1=13570.13570.3	controllerType=0 controllerNumber=1 scan=13570	31.3107	240202_VC_StcE_Synovial_Fluid_Sme_Tryp (1)
K.KLT[+365.132]PT[+1021.360]TPEKLAP.T	HexNAc(1)Hex(1),HexNAc(2)Hex(2)NeuAc(1)	T[+365][+1021]	894.754	3	2682.25	2682.25	0	-0.6	623	NRagged	443.48	207.42	2.4	5.93	426	>sp|Q92954.3|PRG4_HUMAN RecName: Full=Proteoglycan 4; AltName: Full=Lubricin; AltName: Full=Megakaryocyte-stimulating factor; AltName: Full=Superficial zone proteoglycan; Contains: RecName: Full=Proteoglycan 4 C-terminal part; Flags: Precursor	240202_vc_stce_synovial_fluid_sme_tryp.ScanId;v=1;d1=14267.14267.3	controllerType=0 controllerNumber=1 scan=14267	32.822	240202_VC_StcE_Synovial_Fluid_Sme_Tryp (1)
K.KLTPTT[+365.132]PEK.L	HexNAc(1)Hex(1)	T[+365]	690.361	2	1379.72	1379.72	0	0.4	623	Non	639.16	52.84	0	8.27	202	>sp|Q92954.3|PRG4_HUMAN RecName: Full=Proteoglycan 4; AltName: Full=Lubricin; AltName: Full=Megakaryocyte-stimulating factor; AltName: Full=Superficial zone proteoglycan; Contains: RecName: Full=Proteoglycan 4 C-terminal part; Flags: Precursor	240213_vc_stce_synovial_fluid_2138_sme_tryp.ScanId;v=1;d1=9175.9175.2	controllerType=0 controllerNumber=1 scan=9175	22.9836	240213_VC_StcE_Synovial_Fluid_2138_Sme_Tryp
T.TPEKLAPT[+1021.360]T[+365.132]PEKPAP.T	HexNAc(2)Hex(2)NeuAc(1),HexNAc(1)Hex(1)	T[+365][+1021]	988.455	3	2963.35	2963.35	0	0.1	628	Specific	367.85	239.39	1.2	3.36	667	>sp|Q92954|PRG4_HUMAN Proteoglycan 4 OS=Homo sapiens OX=9606 GN=PRG4 PE=1 SV=3	230928_vc_enb_2122a203_90percentsmem.ScanId;v=1;d1=8082.8082.3	controllerType=0 controllerNumber=1 scan=8082	24.7286	230928_VC_ENB_2122A203_90%SmEM
T.TPEKLAPT[+1312.455].T	HexNAc(2)Hex(2)NeuAc(2)	T[+1312]	723.649	3	2168.93	2168.93	0	0.2	628	Specific	311.06	58.16	2.82	2.27	667	>sp|Q92954|PRG4_HUMAN Proteoglycan 4 OS=Homo sapiens OX=9606 GN=PRG4 PE=1 SV=3	230928_vc_enb_2122a203_90percentsmem.ScanId;v=1;d1=7924.7924.3	controllerType=0 controllerNumber=1 scan=7924	24.3367	230928_VC_ENB_2122A203_90%SmEM
T.TPEKLAPT[+1021.360].T	HexNAc(2)Hex(2)NeuAc(1)	T[+1021]	939.422	2	1877.84	1877.84	0	-0.7	628	Specific	512.72	158.01	19.69	3.44	667	>sp|Q92954|PRG4_HUMAN Proteoglycan 4 OS=Homo sapiens OX=9606 GN=PRG4 PE=1 SV=3	230928_vc_enb_2122a203_90percentsmem.ScanId;v=1;d1=6702.6702.2	controllerType=0 controllerNumber=1 scan=6702	21.259	230928_VC_ENB_2122A203_90%SmEM
T.T[+365.132]PEKLAPT[+365.132].T	HexNAc(1)Hex(1),HexNAc(1)Hex(1)	T[+365]*2	793.874	2	1586.74	1586.74	0	-0.3	628	Specific	548.25	184.71	184.71	3.29	667	>sp|Q92954|PRG4_HUMAN Proteoglycan 4 OS=Homo sapiens OX=9606 GN=PRG4 PE=1 SV=3	230928_vc_enb_2122a203_90percentsmem.ScanId;v=1;d1=4979.4979.2	controllerType=0 controllerNumber=1 scan=4979	16.8943	230928_VC_ENB_2122A203_90%SmEM
T.T[+656.228]PEKLAP.T	HexNAc(1)Hex(1)NeuAc(1)	T[+656]	706.332	2	1411.66	1411.66	0	-0.8	628	Specific	347.34	75.99	75.99	2.69	667	>sp|Q92954|PRG4_HUMAN Proteoglycan 4 OS=Homo sapiens OX=9606 GN=PRG4 PE=1 SV=3	230928_vc_enb_2122a203_90percentsmem.ScanId;v=1;d1=8233.8233.2	controllerType=0 controllerNumber=1 scan=8233	25.1106	230928_VC_ENB_2122A203_90%SmEM
T.T[+365.132]PEKLAP.T	HexNAc(1)Hex(1)	T[+365]	560.784	2	1120.56	1120.56	0	-0.4	628	Specific	437.87	118.88	118.88	3.28	667	>sp|Q92954|PRG4_HUMAN Proteoglycan 4 OS=Homo sapiens OX=9606 GN=PRG4 PE=1 SV=3	230928_vc_enb_2122a203_90percentsmem.ScanId;v=1;d1=5740.5740.2	controllerType=0 controllerNumber=1 scan=5740	18.7884	230928_VC_ENB_2122A203_90%SmEM
P.T[+365.132]TPEKPAP.T	HexNAc(1)Hex(1)	T[+365]	603.292	2	1205.58	1205.58	0	-0.7	635	Specific	258.98	42.59	0	2.37	667	>sp|Q92954|PRG4_HUMAN Proteoglycan 4 OS=Homo sapiens OX=9606 GN=PRG4 PE=1 SV=3	230928_vc_enb_2122a203_90percentsmem.ScanId;v=1;d1=4375.4375.2	controllerType=0 controllerNumber=1 scan=4375	15.3215	230928_VC_ENB_2122A203_90%SmEM
T.T[+365.132]PEKPAP.T	HexNAc(1)Hex(1)	T[+365]	552.769	2	1104.53	1104.53	0	0.6	636	Specific	401.15	83.16	83.16	5.02	426	>sp|Q92954.3|PRG4_HUMAN RecName: Full=Proteoglycan 4; AltName: Full=Lubricin; AltName: Full=Megakaryocyte-stimulating factor; AltName: Full=Superficial zone proteoglycan; Contains: RecName: Full=Proteoglycan 4 C-terminal part; Flags: Precursor	240202_vc_stce_synovial_fluid_sme_tryp.ScanId;v=1;d1=7724.7724.2	controllerType=0 controllerNumber=1 scan=7724	19.4392	240202_VC_StcE_Synovial_Fluid_Sme_Tryp (1)
T.T[+365.132]PEELAP.T	HexNAc(1)Hex(1)	T[+365]	561.258	2	1121.51	1121.51	0	-0.4	644	Specific	338.98	85.89	85.89	2.64	667	>sp|Q92954|PRG4_HUMAN Proteoglycan 4 OS=Homo sapiens OX=9606 GN=PRG4 PE=1 SV=3	230928_vc_enb_2122a203_90percentsmem.ScanId;v=1;d1=9010.9010.2	controllerType=0 controllerNumber=1 scan=9010	27.126	230928_VC_ENB_2122A203_90%SmEM
T.T[+203.079]PEELAP.T	HexNAc(1)	T[+203]	480.231	2	959.456	959.457	0	-1.1	644	Specific	260.93	158.18	158.18	2.71	667	>sp|Q92954|PRG4_HUMAN Proteoglycan 4 OS=Homo sapiens OX=9606 GN=PRG4 PE=1 SV=3	230928_vc_enb_2122a203_90percentsmem.ScanId;v=1;d1=9031.9031.2	controllerType=0 controllerNumber=1 scan=9031	27.179	230928_VC_ENB_2122A203_90%SmEM
T.T[+365.132]PEEPAPT[+365.132].T	HexNAc(1)Hex(1),HexNAc(1)Hex(1)	T[+365]*2	786.332	2	1571.66	1571.66	0	-0.8	660	Specific	481.98	139.95	139.95	3.06	667	>sp|Q92954|PRG4_HUMAN Proteoglycan 4 OS=Homo sapiens OX=9606 GN=PRG4 PE=1 SV=3	230928_vc_enb_2122a203_90percentsmem.ScanId;v=1;d1=5926.5926.2	controllerType=0 controllerNumber=1 scan=5926	19.2697	230928_VC_ENB_2122A203_90%SmEM
T.T[+365.132]PEEPAP.T	HexNAc(1)Hex(1)	T[+365]	553.242	2	1105.48	1105.48	0	-1.3	660	Specific	388.98	188.32	188.32	2.81	667	>sp|Q92954|PRG4_HUMAN Proteoglycan 4 OS=Homo sapiens OX=9606 GN=PRG4 PE=1 SV=3	230928_vc_enb_2122a203_90percentsmem.ScanId;v=1;d1=6577.6577.2	controllerType=0 controllerNumber=1 scan=6577	20.9459	230928_VC_ENB_2122A203_90%SmEM
T.T[+203.079]PEEPAP.T	HexNAc(1)	T[+203]	472.216	2	943.424	943.426	0	-1.2	660	Specific	288.64	125.1	125.1	2.97	667	>sp|Q92954|PRG4_HUMAN Proteoglycan 4 OS=Homo sapiens OX=9606 GN=PRG4 PE=1 SV=3	230928_vc_enb_2122a203_90percentsmem.ScanId;v=1;d1=6513.6513.2	controllerType=0 controllerNumber=1 scan=6513	20.787	230928_VC_ENB_2122A203_90%SmEM
T.T[+947.323]PKAAAPNT[+1021.360]PKEPAPT.T	HexNAc(1)Hex(1)NeuAc(2),HexNAc(2)Hex(2)NeuAc(1)	T[+947][+1021]	1187.18	3	3559.53	3559.53	0	-0.8	668	Specific	249.39	98.24	0	3.2	667	>sp|Q92954|PRG4_HUMAN Proteoglycan 4 OS=Homo sapiens OX=9606 GN=PRG4 PE=1 SV=3	230928_vc_enb_2122a203_90percentsmem.ScanId;v=1;d1=9634.9634.3	controllerType=0 controllerNumber=1 scan=9634	28.7911	230928_VC_ENB_2122A203_90%SmEM
T.T[+656.228]PKAAAPNT[+1021.360]PKEPAPT.T	HexNAc(1)Hex(1)NeuAc(1),HexNAc(2)Hex(2)NeuAc(1)	T[+656][+1021]	1090.15	3	3268.44	3268.44	0	-0.2	668	Specific	447.39	172.85	2.27	3.37	667	>sp|Q92954|PRG4_HUMAN Proteoglycan 4 OS=Homo sapiens OX=9606 GN=PRG4 PE=1 SV=3	230928_vc_enb_2122a203_90percentsmem.ScanId;v=1;d1=8403.8403.3	controllerType=0 controllerNumber=1 scan=8403	25.5599	230928_VC_ENB_2122A203_90%SmEM
T.T[+365.132]PKAAAPNT[+1021.360]PKEPAPT.T	HexNAc(1)Hex(1),HexNAc(2)Hex(2)NeuAc(1)	T[+365][+1021]	993.118	3	2977.34	2977.34	0	0	668	Specific	504.29	158.62	8.4	3.66	667	>sp|Q92954|PRG4_HUMAN Proteoglycan 4 OS=Homo sapiens OX=9606 GN=PRG4 PE=1 SV=3	230928_vc_enb_2122a203_90percentsmem.ScanId;v=1;d1=7279.7279.3	controllerType=0 controllerNumber=1 scan=7279	22.7287	230928_VC_ENB_2122A203_90%SmEM
T.T[+656.228]PKAAAPN.T	HexNAc(1)Hex(1)NeuAc(1)	T[+656]	713.327	2	1425.65	1425.65	0	-1.1	668	Specific	290.89	128.69	128.69	3.35	667	>sp|Q92954|PRG4_HUMAN Proteoglycan 4 OS=Homo sapiens OX=9606 GN=PRG4 PE=1 SV=3	230928_vc_enb_2122a203_90percentsmem.ScanId;v=1;d1=4332.4332.2	controllerType=0 controllerNumber=1 scan=4332	15.2081	230928_VC_ENB_2122A203_90%SmEM
K.AAAPNT[+365.132]PKEPAPT[+365.132].T	HexNAc(1)Hex(1),HexNAc(1)Hex(1)	T[+365]*2	997.963	2	1994.92	1994.92	0	0.7	671	NRagged	333.24	255.18	255.18	6.75	426	>sp|Q92954.3|PRG4_HUMAN RecName: Full=Proteoglycan 4; AltName: Full=Lubricin; AltName: Full=Megakaryocyte-stimulating factor; AltName: Full=Superficial zone proteoglycan; Contains: RecName: Full=Proteoglycan 4 C-terminal part; Flags: Precursor	240202_vc_stce_synovial_fluid_sme_tryp.ScanId;v=1;d1=12083.12083.2	controllerType=0 controllerNumber=1 scan=12083	28.2669	240202_VC_StcE_Synovial_Fluid_Sme_Tryp (1)
N.T[+365.132]PKEPAPT[+365.132].T	HexNAc(1)Hex(1),HexNAc(1)Hex(1)	T[+365]*2	785.859	2	1570.71	1570.71	0	0.2	676	Specific	388.67	44.72	44.72	3.94	301	>sp|Q92954.3|PRG4_HUMAN RecName: Full=Proteoglycan 4; AltName: Full=Lubricin; AltName: Full=Megakaryocyte-stimulating factor; AltName: Full=Superficial zone proteoglycan; Contains: RecName: Full=Proteoglycan 4 C-terminal part; Flags: Precursor	240213_vc_stce_synovial_fluid_2121_sme_tryp.ScanId;v=1;d1=7811.7811.2	controllerType=0 controllerNumber=1 scan=7811	20.5786	240213_VC_StcE_Synovial_Fluid_2121_Sme_Tryp
T.TPKEPAPT[+1021.360]T[+365.132]PKEPAP.T	HexNAc(2)Hex(2)NeuAc(1),HexNAc(1)Hex(1)	T[+365][+1021]	983.111	3	2947.32	2947.32	0	-0.3	684	Specific	253.43	127.21	1.2	3.43	667	>sp|Q92954|PRG4_HUMAN Proteoglycan 4 OS=Homo sapiens OX=9606 GN=PRG4 PE=1 SV=3	230928_vc_enb_2122a203_90percentsmem.ScanId;v=1;d1=8336.8336.3	controllerType=0 controllerNumber=1 scan=8336	25.3749	230928_VC_ENB_2122A203_90%SmEM
T.T[+365.132]PKEPAPT[+365.132].T	HexNAc(1)Hex(1),HexNAc(1)Hex(1)	T[+365]*2	785.86	2	1570.71	1570.71	0	1	684	Specific	362.6	41.23	41.23	4.97	426	>sp|Q92954.3|PRG4_HUMAN RecName: Full=Proteoglycan 4; AltName: Full=Lubricin; AltName: Full=Megakaryocyte-stimulating factor; AltName: Full=Superficial zone proteoglycan; Contains: RecName: Full=Proteoglycan 4 C-terminal part; Flags: Precursor	240202_vc_stce_synovial_fluid_sme_tryp.ScanId;v=1;d1=7978.7978.2	controllerType=0 controllerNumber=1 scan=7978	20.0238	240202_VC_StcE_Synovial_Fluid_Sme_Tryp (1)
T.T[+365.132]PKEPAP.T	HexNAc(1)Hex(1)	T[+365]	552.769	2	1104.53	1104.53	0	0.8	684	Specific	321.08	54.52	54.52	4.08	426	>sp|Q92954.3|PRG4_HUMAN RecName: Full=Proteoglycan 4; AltName: Full=Lubricin; AltName: Full=Megakaryocyte-stimulating factor; AltName: Full=Superficial zone proteoglycan; Contains: RecName: Full=Proteoglycan 4 C-terminal part; Flags: Precursor	240202_vc_stce_synovial_fluid_sme_tryp.ScanId;v=1;d1=8605.8605.2	controllerType=0 controllerNumber=1 scan=8605	21.3908	240202_VC_StcE_Synovial_Fluid_Sme_Tryp (1)
T.T[+365.132]PKEPAP.T	HexNAc(1)Hex(1)	T[+365]	552.769	2	1104.53	1104.53	0	0.4	692	Specific	315	38.12	38.12	1.32	426	>sp|Q92954.3|PRG4_HUMAN RecName: Full=Proteoglycan 4; AltName: Full=Lubricin; AltName: Full=Megakaryocyte-stimulating factor; AltName: Full=Superficial zone proteoglycan; Contains: RecName: Full=Proteoglycan 4 C-terminal part; Flags: Precursor	240202_vc_stce_synovial_fluid_sme_tryp.ScanId;v=1;d1=8641.8641.2	controllerType=0 controllerNumber=1 scan=8641	21.4697	240202_VC_StcE_Synovial_Fluid_Sme_Tryp (1)
T.T[+1021.360]PKETAPT.T	HexNAc(2)Hex(2)NeuAc(1)	T[+1021]	933.405	2	1865.8	1865.8	0	1.1	700	Specific	298.37	36.83	3.1	4.27	426	>sp|Q92954.3|PRG4_HUMAN RecName: Full=Proteoglycan 4; AltName: Full=Lubricin; AltName: Full=Megakaryocyte-stimulating factor; AltName: Full=Superficial zone proteoglycan; Contains: RecName: Full=Proteoglycan 4 C-terminal part; Flags: Precursor	240202_vc_stce_synovial_fluid_sme_tryp.ScanId;v=1;d1=8920.8920.2	controllerType=0 controllerNumber=1 scan=8920	21.9702	240202_VC_StcE_Synovial_Fluid_Sme_Tryp (1)
T.TPKET[+365.132]APT[+365.132].T	HexNAc(1)Hex(1),HexNAc(1)Hex(1)	T[+365]*2	787.857	2	1574.71	1574.71	0	0.9	700	Specific	438.14	111.61	32.95	5.59	426	>sp|Q92954.3|PRG4_HUMAN RecName: Full=Proteoglycan 4; AltName: Full=Lubricin; AltName: Full=Megakaryocyte-stimulating factor; AltName: Full=Superficial zone proteoglycan; Contains: RecName: Full=Proteoglycan 4 C-terminal part; Flags: Precursor	240202_vc_stce_synovial_fluid_sme_tryp.ScanId;v=1;d1=7426.7426.2	controllerType=0 controllerNumber=1 scan=7426	18.7697	240202_VC_StcE_Synovial_Fluid_Sme_Tryp (1)
T.T[+568.212]PKETAPT.T	HexNAc(2)Hex(1)	T[+568]	706.829	2	1412.65	1412.65	0	-1.1	700	Specific	338.51	47.96	3.1	2.59	667	>sp|Q92954|PRG4_HUMAN Proteoglycan 4 OS=Homo sapiens OX=9606 GN=PRG4 PE=1 SV=3	230928_vc_enb_2122a203_90percentsmem.ScanId;v=1;d1=4029.4029.2	controllerType=0 controllerNumber=1 scan=4029	14.45	230928_VC_ENB_2122A203_90%SmEM
T.PKETAPT[+1021.360].T	HexNAc(2)Hex(2)NeuAc(1)	T[+1021]	882.88	2	1764.75	1764.75	0	0.3	701	NRagged	171.55	20.11	7.99	1.11	426	>sp|Q92954.3|PRG4_HUMAN RecName: Full=Proteoglycan 4; AltName: Full=Lubricin; AltName: Full=Megakaryocyte-stimulating factor; AltName: Full=Superficial zone proteoglycan; Contains: RecName: Full=Proteoglycan 4 C-terminal part; Flags: Precursor	240202_vc_stce_synovial_fluid_sme_tryp.ScanId;v=1;d1=7232.7232.2	controllerType=0 controllerNumber=1 scan=7232	18.3239	240202_VC_StcE_Synovial_Fluid_Sme_Tryp (1)
T.TPKGT[+365.132]APT[+1021.360].T	HexNAc(1)Hex(1),HexNAc(2)Hex(2)NeuAc(1)	T[+365][+1021]	1079.96	2	2158.91	2158.91	0	-0.8	708	Specific	480.83	126.86	0	3.41	667	>sp|Q92954|PRG4_HUMAN Proteoglycan 4 OS=Homo sapiens OX=9606 GN=PRG4 PE=1 SV=3	230928_vc_enb_2122a203_90percentsmem.ScanId;v=1;d1=4301.4301.2	controllerType=0 controllerNumber=1 scan=4301	15.1275	230928_VC_ENB_2122A203_90%SmEM
T.TPKGT[+365.132]APT[+1021.360].T	HexNAc(1)Hex(1),HexNAc(2)Hex(2)NeuAc(1)	T[+365][+1021]	1079.96	2	2158.91	2158.91	0	-0.5	708	Specific	282.8	55.5	0	4.28	426	>sp|Q92954.3|PRG4_HUMAN RecName: Full=Proteoglycan 4; AltName: Full=Lubricin; AltName: Full=Megakaryocyte-stimulating factor; AltName: Full=Superficial zone proteoglycan; Contains: RecName: Full=Proteoglycan 4 C-terminal part; Flags: Precursor	240202_vc_stce_synovial_fluid_sme_tryp.ScanId;v=1;d1=7681.7681.2	controllerType=0 controllerNumber=1 scan=7681	19.3383	240202_VC_StcE_Synovial_Fluid_Sme_Tryp (1)
T.TPKGT[+568.212]APT[+365.132].T	HexNAc(2)Hex(1),HexNAc(1)Hex(1)	T[+365][+568]	853.384	2	1705.76	1705.76	0	-1.5	708	Specific	340.11	77.61	0	2.59	667	>sp|Q92954|PRG4_HUMAN Proteoglycan 4 OS=Homo sapiens OX=9606 GN=PRG4 PE=1 SV=3	230928_vc_enb_2122a203_90percentsmem.ScanId;v=1;d1=3111.3111.2	controllerType=0 controllerNumber=1 scan=3111	12.0511	230928_VC_ENB_2122A203_90%SmEM
T.TLKEPAPT[+656.228]T[+1021.360]PKKPAPK.E	HexNAc(1)Hex(1)NeuAc(1),HexNAc(2)Hex(2)NeuAc(1)	T[+656][+1021]	846.154	4	3381.59	3381.59	0	-0.2	716	CRagged	549.52	494.84	0	9.32	426	>sp|Q92954.3|PRG4_HUMAN RecName: Full=Proteoglycan 4; AltName: Full=Lubricin; AltName: Full=Megakaryocyte-stimulating factor; AltName: Full=Superficial zone proteoglycan; Contains: RecName: Full=Proteoglycan 4 C-terminal part; Flags: Precursor	240202_vc_stce_synovial_fluid_sme_tryp.ScanId;v=1;d1=11614.11614.4	controllerType=0 controllerNumber=1 scan=11614	27.4416	240202_VC_StcE_Synovial_Fluid_Sme_Tryp (1)
T.TLKEPAPT[+1021.360]T[+365.132]PKKPAPK.E	HexNAc(2)Hex(2)NeuAc(1),HexNAc(1)Hex(1)	T[+365][+1021]	1030.84	3	3090.5	3090.5	0	0.6	716	CRagged	785.41	679.74	0	14.87	426	>sp|Q92954.3|PRG4_HUMAN RecName: Full=Proteoglycan 4; AltName: Full=Lubricin; AltName: Full=Megakaryocyte-stimulating factor; AltName: Full=Superficial zone proteoglycan; Contains: RecName: Full=Proteoglycan 4 C-terminal part; Flags: Precursor	240202_vc_stce_synovial_fluid_sme_tryp.ScanId;v=1;d1=10745.10745.3	controllerType=0 controllerNumber=1 scan=10745	25.7138	240202_VC_StcE_Synovial_Fluid_Sme_Tryp (1)
T.TLKEPAPT[+568.212]T[+365.132]PKKPAPK.E	HexNAc(2)Hex(1),HexNAc(1)Hex(1)	T[+365][+568]	660.094	4	2637.35	2637.35	0	1.7	716	CRagged	890.45	747.77	0	16.96	426	>sp|Q92954.3|PRG4_HUMAN RecName: Full=Proteoglycan 4; AltName: Full=Lubricin; AltName: Full=Megakaryocyte-stimulating factor; AltName: Full=Superficial zone proteoglycan; Contains: RecName: Full=Proteoglycan 4 C-terminal part; Flags: Precursor	240202_vc_stce_synovial_fluid_sme_tryp.ScanId;v=1;d1=9582.9582.4	controllerType=0 controllerNumber=1 scan=9582	23.4439	240202_VC_StcE_Synovial_Fluid_Sme_Tryp (1)
T.TLKEPAPT[+365.132]T[+365.132]PKKPAPK.E	HexNAc(1)Hex(1),HexNAc(1)Hex(1)	T[+365]*2	609.325	4	2434.28	2434.27	0	2.8	716	CRagged	310.79	265.6	265.6	5.02	426	>sp|Q92954.3|PRG4_HUMAN RecName: Full=Proteoglycan 4; AltName: Full=Lubricin; AltName: Full=Megakaryocyte-stimulating factor; AltName: Full=Superficial zone proteoglycan; Contains: RecName: Full=Proteoglycan 4 C-terminal part; Flags: Precursor	240202_vc_stce_synovial_fluid_sme_tryp.ScanId;v=1;d1=9836.9836.4	controllerType=0 controllerNumber=1 scan=9836	23.92	240202_VC_StcE_Synovial_Fluid_Sme_Tryp (1)
T.T[+1021.360]LKEPAPT.T	HexNAc(2)Hex(2)NeuAc(1)	T[+1021]	939.423	2	1877.84	1877.84	0	1	716	Specific	318.73	40.23	6.64	4.32	312	>sp|Q92954.3|PRG4_HUMAN RecName: Full=Proteoglycan 4; AltName: Full=Lubricin; AltName: Full=Megakaryocyte-stimulating factor; AltName: Full=Superficial zone proteoglycan; Contains: RecName: Full=Proteoglycan 4 C-terminal part; Flags: Precursor	240213_vc_stce_synovial_fluid_2122_sme_tryp.ScanId;v=1;d1=11606.11606.2	controllerType=0 controllerNumber=1 scan=11606	28.7583	240213_VC_StcE_Synovial_Fluid_2122_Sme_Tryp
T.T[+365.132]LKEPAPT[+365.132].T	HexNAc(1)Hex(1),HexNAc(1)Hex(1)	T[+365]*2	793.875	2	1586.74	1586.74	0	0.2	716	Specific	464.58	118.73	118.73	5.93	301	>sp|Q92954.3|PRG4_HUMAN RecName: Full=Proteoglycan 4; AltName: Full=Lubricin; AltName: Full=Megakaryocyte-stimulating factor; AltName: Full=Superficial zone proteoglycan; Contains: RecName: Full=Proteoglycan 4 C-terminal part; Flags: Precursor	240213_vc_stce_synovial_fluid_2121_sme_tryp.ScanId;v=1;d1=9616.9616.2	controllerType=0 controllerNumber=1 scan=9616	24.4969	240213_VC_StcE_Synovial_Fluid_2121_Sme_Tryp
T.T[+568.212]LKEPAPT.T	HexNAc(2)Hex(1)	T[+568]	712.847	2	1424.69	1424.69	0	-1.6	716	Specific	308.55	133.09	6.64	3.28	667	>sp|Q92954|PRG4_HUMAN Proteoglycan 4 OS=Homo sapiens OX=9606 GN=PRG4 PE=1 SV=3	230928_vc_enb_2122a203_90percentsmem.ScanId;v=1;d1=5494.5494.2	controllerType=0 controllerNumber=1 scan=5494	18.1701	230928_VC_ENB_2122A203_90%SmEM
K.EPAPT[+365.132]T[+365.132]PKKPAPK.E	HexNAc(1)Hex(1),HexNAc(1)Hex(1)	T[+365]*2	698.019	3	2092.04	2092.04	0	0.1	719	Non	411.81	262.95	262.95	6.71	426	>sp|Q92954.3|PRG4_HUMAN RecName: Full=Proteoglycan 4; AltName: Full=Lubricin; AltName: Full=Megakaryocyte-stimulating factor; AltName: Full=Superficial zone proteoglycan; Contains: RecName: Full=Proteoglycan 4 C-terminal part; Flags: Precursor	240202_vc_stce_synovial_fluid_sme_tryp.ScanId;v=1;d1=8521.8521.3	controllerType=0 controllerNumber=1 scan=8521	21.2286	240202_VC_StcE_Synovial_Fluid_Sme_Tryp (1)
K.EPAPT[+365.132]TPKKPAPK.E	HexNAc(1)Hex(1)	T[+365]	576.309	3	1726.91	1726.91	0	1.8	719	Non	272.18	164.33	0	5.52	312	>sp|Q92954.3|PRG4_HUMAN RecName: Full=Proteoglycan 4; AltName: Full=Lubricin; AltName: Full=Megakaryocyte-stimulating factor; AltName: Full=Superficial zone proteoglycan; Contains: RecName: Full=Proteoglycan 4 C-terminal part; Flags: Precursor	240213_vc_stce_synovial_fluid_2122_sme_tryp.ScanId;v=1;d1=8568.8568.3	controllerType=0 controllerNumber=1 scan=8568	22.2127	240213_VC_StcE_Synovial_Fluid_2122_Sme_Tryp
T.T[+365.132]PKKPAPKELAPT[+365.132].T	HexNAc(1)Hex(1),HexNAc(1)Hex(1)	T[+365]*2	703.362	3	2108.07	2108.07	0	-1.1	724	Specific	402.21	220.28	220.28	3.16	667	>sp|Q92954|PRG4_HUMAN Proteoglycan 4 OS=Homo sapiens OX=9606 GN=PRG4 PE=1 SV=3	230928_vc_enb_2122a203_90percentsmem.ScanId;v=1;d1=5137.5137.3	controllerType=0 controllerNumber=1 scan=5137	17.2771	230928_VC_ENB_2122A203_90%SmEM
T.TPKKPAPKELAPT[+568.212].T	HexNAc(2)Hex(1)	T[+568]	487.261	4	1946.02	1946.02	0	-0.1	724	Specific	354.33	286.07	44.92	3.12	667	>sp|Q92954|PRG4_HUMAN Proteoglycan 4 OS=Homo sapiens OX=9606 GN=PRG4 PE=1 SV=3	230928_vc_enb_2122a203_90percentsmem.ScanId;v=1;d1=5117.5117.4	controllerType=0 controllerNumber=1 scan=5117	17.2347	230928_VC_ENB_2122A203_90%SmEM
T.T[+365.132]PKKPAPKELAP.T	HexNAc(1)Hex(1)	T[+365]	547.969	3	1641.89	1641.89	0	-1.5	724	Specific	263.45	205.14	205.14	2.64	667	>sp|Q92954|PRG4_HUMAN Proteoglycan 4 OS=Homo sapiens OX=9606 GN=PRG4 PE=1 SV=3	230928_vc_enb_2122a203_90percentsmem.ScanId;v=1;d1=5303.5303.3	controllerType=0 controllerNumber=1 scan=5303	17.6989	230928_VC_ENB_2122A203_90%SmEM
K.ELAPTT[+568.212]T[+568.212]KEPTS.T	HexNAc(2)Hex(1),HexNAc(2)Hex(1)	T[+568]*2	1206.04	2	2411.07	2411.07	0	0.8	732	NRagged	460.54	304.92	1.2	7.84	426	>sp|Q92954.3|PRG4_HUMAN RecName: Full=Proteoglycan 4; AltName: Full=Lubricin; AltName: Full=Megakaryocyte-stimulating factor; AltName: Full=Superficial zone proteoglycan; Contains: RecName: Full=Proteoglycan 4 C-terminal part; Flags: Precursor	240202_vc_stce_synovial_fluid_sme_tryp.ScanId;v=1;d1=9173.9173.2	controllerType=0 controllerNumber=1 scan=9173	22.5371	240202_VC_StcE_Synovial_Fluid_Sme_Tryp (1)
S.T[+365.132]T[+1021.360]SDKPAPT.T	HexNAc(1)Hex(1),HexNAc(2)Hex(2)NeuAc(1)	T[+365][+1021]	1152.48	2	2303.95	2303.95	0	-0.6	744	Specific	378.79	235.12	1.2	3.2	667	>sp|Q92954|PRG4_HUMAN Proteoglycan 4 OS=Homo sapiens OX=9606 GN=PRG4 PE=1 SV=3	230928_vc_enb_2122a203_90percentsmem.ScanId;v=1;d1=3931.3931.2	controllerType=0 controllerNumber=1 scan=3931	14.192	230928_VC_ENB_2122A203_90%SmEM
S.T[+365.132]T[+1021.360]SDKPAPT.T	HexNAc(1)Hex(1),HexNAc(2)Hex(2)NeuAc(1)	T[+365][+1021]	1152.48	2	2303.95	2303.95	0	0.5	744	Specific	277.81	89.74	1.2	4.5	426	>sp|Q92954.3|PRG4_HUMAN RecName: Full=Proteoglycan 4; AltName: Full=Lubricin; AltName: Full=Megakaryocyte-stimulating factor; AltName: Full=Superficial zone proteoglycan; Contains: RecName: Full=Proteoglycan 4 C-terminal part; Flags: Precursor	240202_vc_stce_synovial_fluid_sme_tryp.ScanId;v=1;d1=7003.7003.2	controllerType=0 controllerNumber=1 scan=7003	17.7987	240202_VC_StcE_Synovial_Fluid_Sme_Tryp (1)
T.T[+365.132]S[+365.132]DKPAP.T	HexNAc(1)Hex(1),HexNAc(1)Hex(1)	S[+365], T[+365]	723.317	2	1445.63	1445.63	0	-0.5	745	Specific	377.33	221.19	221.19	3.15	667	>sp|Q92954|PRG4_HUMAN Proteoglycan 4 OS=Homo sapiens OX=9606 GN=PRG4 PE=1 SV=3	230928_vc_enb_2122a203_90percentsmem.ScanId;v=1;d1=2586.2586.2	controllerType=0 controllerNumber=1 scan=2586	10.5956	230928_VC_ENB_2122A203_90%SmEM
T.TPKGT[+1021.360]APT[+365.132].T	HexNAc(2)Hex(2)NeuAc(1),HexNAc(1)Hex(1)	T[+365][+1021]	1079.96	2	2158.92	2158.91	0	1.9	753	Specific	257.74	35.61	0	4.14	426	>sp|Q92954.3|PRG4_HUMAN RecName: Full=Proteoglycan 4; AltName: Full=Lubricin; AltName: Full=Megakaryocyte-stimulating factor; AltName: Full=Superficial zone proteoglycan; Contains: RecName: Full=Proteoglycan 4 C-terminal part; Flags: Precursor	240202_vc_stce_synovial_fluid_sme_tryp.ScanId;v=1;d1=7260.7260.2	controllerType=0 controllerNumber=1 scan=7260	18.3991	240202_VC_StcE_Synovial_Fluid_Sme_Tryp (1)
T.T[+365.132]PKEPAP.T	HexNAc(1)Hex(1)	T[+365]	552.769	2	1104.53	1104.53	0	0.2	769	Specific	415.22	36.95	36.95	3.97	312	>sp|Q92954.3|PRG4_HUMAN RecName: Full=Proteoglycan 4; AltName: Full=Lubricin; AltName: Full=Megakaryocyte-stimulating factor; AltName: Full=Superficial zone proteoglycan; Contains: RecName: Full=Proteoglycan 4 C-terminal part; Flags: Precursor	240213_vc_stce_synovial_fluid_2122_sme_tryp.ScanId;v=1;d1=8357.8357.2	controllerType=0 controllerNumber=1 scan=8357	21.7954	240213_VC_StcE_Synovial_Fluid_2122_Sme_Tryp
T.TPKGTAPT[+365.132]T[+365.132]LK.E	HexNAc(1)Hex(1),HexNAc(1)Hex(1)	T[+365]*2	922.962	2	1844.92	1844.91	0	2.8	777	CRagged	312.08	109.74	4.8	4.95	426	>sp|Q92954.3|PRG4_HUMAN RecName: Full=Proteoglycan 4; AltName: Full=Lubricin; AltName: Full=Megakaryocyte-stimulating factor; AltName: Full=Superficial zone proteoglycan; Contains: RecName: Full=Proteoglycan 4 C-terminal part; Flags: Precursor	240202_vc_stce_synovial_fluid_sme_tryp.ScanId;v=1;d1=8245.8245.2	controllerType=0 controllerNumber=1 scan=8245	20.6009	240202_VC_StcE_Synovial_Fluid_Sme_Tryp (1)
T.TPKGT[+365.132]APT[+365.132].T	HexNAc(1)Hex(1),HexNAc(1)Hex(1)	T[+365]*2	751.846	2	1502.68	1502.68	0	-0.1	777	Specific	276.9	36.62	5.3	2.1	667	>sp|Q92954|PRG4_HUMAN Proteoglycan 4 OS=Homo sapiens OX=9606 GN=PRG4 PE=1 SV=3	230928_vc_enb_2122a203_90percentsmem.ScanId;v=1;d1=2813.2813.2	controllerType=0 controllerNumber=1 scan=2813	11.2551	230928_VC_ENB_2122A203_90%SmEM
T.TLKEPAPT[+365.132]T[+1312.455]PKKPAPK.E	HexNAc(1)Hex(1),HexNAc(2)Hex(2)NeuAc(2)	T[+365][+1312]	846.155	4	3381.6	3381.59	0	1.6	785	CRagged	364.94	348.42	0	7.81	426	>sp|Q92954.3|PRG4_HUMAN RecName: Full=Proteoglycan 4; AltName: Full=Lubricin; AltName: Full=Megakaryocyte-stimulating factor; AltName: Full=Superficial zone proteoglycan; Contains: RecName: Full=Proteoglycan 4 C-terminal part; Flags: Precursor	240202_vc_stce_synovial_fluid_sme_tryp.ScanId;v=1;d1=11657.11657.4	controllerType=0 controllerNumber=1 scan=11657	27.5218	240202_VC_StcE_Synovial_Fluid_Sme_Tryp (1)
T.TLKEPAPT[+568.212]T[+365.132]PKKPAPK.E	HexNAc(2)Hex(1),HexNAc(1)Hex(1)	T[+365][+568]	660.094	4	2637.35	2637.35	0	1.9	785	CRagged	859.8	728.7	0	16.96	426	>sp|Q92954.3|PRG4_HUMAN RecName: Full=Proteoglycan 4; AltName: Full=Lubricin; AltName: Full=Megakaryocyte-stimulating factor; AltName: Full=Superficial zone proteoglycan; Contains: RecName: Full=Proteoglycan 4 C-terminal part; Flags: Precursor	240202_vc_stce_synovial_fluid_sme_tryp.ScanId;v=1;d1=9875.9875.4	controllerType=0 controllerNumber=1 scan=9875	24.0078	240202_VC_StcE_Synovial_Fluid_Sme_Tryp (1)
T.TLKEPAPT[+365.132]T[+365.132]PKKPAPK.E	HexNAc(1)Hex(1),HexNAc(1)Hex(1)	T[+365]*2	609.323	4	2434.27	2434.27	0	0	785	CRagged	657.85	657.85	27.72	12.62	426	>sp|Q92954.3|PRG4_HUMAN RecName: Full=Proteoglycan 4; AltName: Full=Lubricin; AltName: Full=Megakaryocyte-stimulating factor; AltName: Full=Superficial zone proteoglycan; Contains: RecName: Full=Proteoglycan 4 C-terminal part; Flags: Precursor	240202_vc_stce_synovial_fluid_sme_tryp.ScanId;v=1;d1=9802.9802.4	controllerType=0 controllerNumber=1 scan=9802	23.8586	240202_VC_StcE_Synovial_Fluid_Sme_Tryp (1)
T.TLKEPAPT[+1021.360].T	HexNAc(2)Hex(2)NeuAc(1)	T[+1021]	939.422	2	1877.84	1877.84	0	-0.2	785	Specific	391.53	61	13.01	4.76	301	>sp|Q92954.3|PRG4_HUMAN RecName: Full=Proteoglycan 4; AltName: Full=Lubricin; AltName: Full=Megakaryocyte-stimulating factor; AltName: Full=Superficial zone proteoglycan; Contains: RecName: Full=Proteoglycan 4 C-terminal part; Flags: Precursor	240213_vc_stce_synovial_fluid_2121_sme_tryp.ScanId;v=1;d1=11651.11651.2	controllerType=0 controllerNumber=1 scan=11651	28.9356	240213_VC_StcE_Synovial_Fluid_2121_Sme_Tryp
T.T[+365.132]LKEPAPT[+365.132].T	HexNAc(1)Hex(1),HexNAc(1)Hex(1)	T[+365]*2	793.874	2	1586.74	1586.74	0	-0.3	785	Specific	454.33	108.9	108.9	5.74	202	>sp|Q92954.3|PRG4_HUMAN RecName: Full=Proteoglycan 4; AltName: Full=Lubricin; AltName: Full=Megakaryocyte-stimulating factor; AltName: Full=Superficial zone proteoglycan; Contains: RecName: Full=Proteoglycan 4 C-terminal part; Flags: Precursor	240213_vc_stce_synovial_fluid_2138_sme_tryp.ScanId;v=1;d1=9463.9463.2	controllerType=0 controllerNumber=1 scan=9463	23.6032	240213_VC_StcE_Synovial_Fluid_2138_Sme_Tryp
K.EPAPT[+365.132]T[+365.132]PKKPAPK.E	HexNAc(1)Hex(1),HexNAc(1)Hex(1)	T[+365]*2	698.019	3	2092.04	2092.04	0	0.4	788	Non	411.49	277.89	277.89	6.91	426	>sp|Q92954.3|PRG4_HUMAN RecName: Full=Proteoglycan 4; AltName: Full=Lubricin; AltName: Full=Megakaryocyte-stimulating factor; AltName: Full=Superficial zone proteoglycan; Contains: RecName: Full=Proteoglycan 4 C-terminal part; Flags: Precursor	240202_vc_stce_synovial_fluid_sme_tryp.ScanId;v=1;d1=8544.8544.3	controllerType=0 controllerNumber=1 scan=8544	21.2585	240202_VC_StcE_Synovial_Fluid_Sme_Tryp (1)
T.T[+1021.360]PKKPAPKELAPT.T	HexNAc(2)Hex(2)NeuAc(1)	T[+1021]	800.395	3	2399.17	2399.17	0	-0.1	793	Specific	257.62	78.08	15.02	2.49	667	>sp|Q92954|PRG4_HUMAN Proteoglycan 4 OS=Homo sapiens OX=9606 GN=PRG4 PE=1 SV=3	230928_vc_enb_2122a203_90percentsmem.ScanId;v=1;d1=6166.6166.3	controllerType=0 controllerNumber=1 scan=6166	19.9035	230928_VC_ENB_2122A203_90%SmEM
K.ELAPTT[+568.212]T[+568.212]KGPTS.T	HexNAc(2)Hex(1),HexNAc(2)Hex(1)	T[+568]*2	1170.03	2	2339.05	2339.05	0	0.8	801	NRagged	287.24	184.61	1.2	6.52	426	>sp|Q92954.3|PRG4_HUMAN RecName: Full=Proteoglycan 4; AltName: Full=Lubricin; AltName: Full=Megakaryocyte-stimulating factor; AltName: Full=Superficial zone proteoglycan; Contains: RecName: Full=Proteoglycan 4 C-terminal part; Flags: Precursor	240202_vc_stce_synovial_fluid_sme_tryp.ScanId;v=1;d1=8566.8566.2	controllerType=0 controllerNumber=1 scan=8566	21.2877	240202_VC_StcE_Synovial_Fluid_Sme_Tryp (1)
S.T[+365.132]T[+1021.360]SDKPAPT.T	HexNAc(1)Hex(1),HexNAc(2)Hex(2)NeuAc(1)	T[+365][+1021]	1152.48	2	2303.95	2303.95	0	-0.3	813	Specific	270.64	100.64	1.2	4.45	426	>sp|Q92954.3|PRG4_HUMAN RecName: Full=Proteoglycan 4; AltName: Full=Lubricin; AltName: Full=Megakaryocyte-stimulating factor; AltName: Full=Superficial zone proteoglycan; Contains: RecName: Full=Proteoglycan 4 C-terminal part; Flags: Precursor	240202_vc_stce_synovial_fluid_sme_tryp.ScanId;v=1;d1=7024.7024.2	controllerType=0 controllerNumber=1 scan=7024	17.8432	240202_VC_StcE_Synovial_Fluid_Sme_Tryp (1)
T.TPKET[+365.132]APT[+365.132].T	HexNAc(1)Hex(1),HexNAc(1)Hex(1)	T[+365]*2	787.857	2	1574.71	1574.71	0	1.3	822	Specific	467.67	128.01	34.51	6.21	301	>sp|Q92954.3|PRG4_HUMAN RecName: Full=Proteoglycan 4; AltName: Full=Lubricin; AltName: Full=Megakaryocyte-stimulating factor; AltName: Full=Superficial zone proteoglycan; Contains: RecName: Full=Proteoglycan 4 C-terminal part; Flags: Precursor	240213_vc_stce_synovial_fluid_2121_sme_tryp.ScanId;v=1;d1=7203.7203.2	controllerType=0 controllerNumber=1 scan=7203	19.1675	240213_VC_StcE_Synovial_Fluid_2121_Sme_Tryp
K.ETAPT[+365.132]TPK.E	HexNAc(1)Hex(1)	T[+365]	605.287	2	1209.57	1209.57	0	-4.9	825	Non	349.33	127.38	0	1.82	301	>sp|Q92954.3|PRG4_HUMAN RecName: Full=Proteoglycan 4; AltName: Full=Lubricin; AltName: Full=Megakaryocyte-stimulating factor; AltName: Full=Superficial zone proteoglycan; Contains: RecName: Full=Proteoglycan 4 C-terminal part; Flags: Precursor	240213_vc_stce_synovial_fluid_2121_sme_tryp.ScanId;v=1;d1=8732.8732.2	controllerType=0 controllerNumber=1 scan=8732	22.5973	240213_VC_StcE_Synovial_Fluid_2121_Sme_Tryp
T.T[+1021.360]PKKPAPT.T	HexNAc(2)Hex(2)NeuAc(1)	T[+1021]	930.936	2	1860.86	1860.86	0	2.9	838	Specific	230.21	0.05	0.05	1.84	301	>sp|Q92954.3|PRG4_HUMAN RecName: Full=Proteoglycan 4; AltName: Full=Lubricin; AltName: Full=Megakaryocyte-stimulating factor; AltName: Full=Superficial zone proteoglycan; Contains: RecName: Full=Proteoglycan 4 C-terminal part; Flags: Precursor	240213_vc_stce_synovial_fluid_2121_sme_tryp.ScanId;v=1;d1=6336.6336.2	controllerType=0 controllerNumber=1 scan=6336	17.2647	240213_VC_StcE_Synovial_Fluid_2121_Sme_Tryp
T.T[+365.132]PKKPAPT[+365.132].T	HexNAc(1)Hex(1),HexNAc(1)Hex(1)	T[+365]*2	523.926	3	1569.76	1569.76	0	-0.2	838	Specific	462.97	161.45	161.45	3.15	667	>sp|Q92954|PRG4_HUMAN Proteoglycan 4 OS=Homo sapiens OX=9606 GN=PRG4 PE=1 SV=3	230928_vc_enb_2122a203_90percentsmem.ScanId;v=1;d1=2516.2516.3	controllerType=0 controllerNumber=1 scan=2516	10.4103	230928_VC_ENB_2122A203_90%SmEM
T.T[+365.132]PKKPAPT[+365.132].T	HexNAc(1)Hex(1),HexNAc(1)Hex(1)	T[+365]*2	785.385	2	1569.76	1569.76	0	0	838	Specific	359.85	83.17	83.17	4.55	301	>sp|Q92954.3|PRG4_HUMAN RecName: Full=Proteoglycan 4; AltName: Full=Lubricin; AltName: Full=Megakaryocyte-stimulating factor; AltName: Full=Superficial zone proteoglycan; Contains: RecName: Full=Proteoglycan 4 C-terminal part; Flags: Precursor	240213_vc_stce_synovial_fluid_2121_sme_tryp.ScanId;v=1;d1=5373.5373.2	controllerType=0 controllerNumber=1 scan=5373	15.1881	240213_VC_StcE_Synovial_Fluid_2121_Sme_Tryp
T.TIHKSPDESTPELS[+1021.360]AEPT[+1021.360]PK.A	HexNAc(2)Hex(2)NeuAc(1),HexNAc(2)Hex(2)NeuAc(1)	S[+1021], T[+1021]	1052.46	4	4206.81	4206.8	0	2.9	868	CRagged	345.81	296.81	3.31	7.22	426	>sp|Q92954.3|PRG4_HUMAN RecName: Full=Proteoglycan 4; AltName: Full=Lubricin; AltName: Full=Megakaryocyte-stimulating factor; AltName: Full=Superficial zone proteoglycan; Contains: RecName: Full=Proteoglycan 4 C-terminal part; Flags: Precursor	240202_vc_stce_synovial_fluid_sme_tryp.ScanId;v=1;d1=14961.14961.4	controllerType=0 controllerNumber=1 scan=14961	34.3952	240202_VC_StcE_Synovial_Fluid_Sme_Tryp (1)
T.TIHKSPDESTPELS[+365.132]AEPT[+1021.360]PK.A	HexNAc(1)Hex(1),HexNAc(2)Hex(2)NeuAc(1)	S[+365], T[+1021]	888.4	4	3550.58	3550.57	0	3	868	CRagged	376.21	363.44	0	7.85	426	>sp|Q92954.3|PRG4_HUMAN RecName: Full=Proteoglycan 4; AltName: Full=Lubricin; AltName: Full=Megakaryocyte-stimulating factor; AltName: Full=Superficial zone proteoglycan; Contains: RecName: Full=Proteoglycan 4 C-terminal part; Flags: Precursor	240202_vc_stce_synovial_fluid_sme_tryp.ScanId;v=1;d1=14906.14906.4	controllerType=0 controllerNumber=1 scan=14906	34.292	240202_VC_StcE_Synovial_Fluid_Sme_Tryp (1)
T.TIHKSPDESTPELSAEPT[+1312.455]PK.A	HexNAc(2)Hex(2)NeuAc(2)	T[+1312]	869.889	4	3476.54	3476.53	0	1.1	868	CRagged	326.39	326.39	7.86	7.91	426	>sp|Q92954.3|PRG4_HUMAN RecName: Full=Proteoglycan 4; AltName: Full=Lubricin; AltName: Full=Megakaryocyte-stimulating factor; AltName: Full=Superficial zone proteoglycan; Contains: RecName: Full=Proteoglycan 4 C-terminal part; Flags: Precursor	240202_vc_stce_synovial_fluid_sme_tryp.ScanId;v=1;d1=16586.16586.4	controllerType=0 controllerNumber=1 scan=16586	37.917	240202_VC_StcE_Synovial_Fluid_Sme_Tryp (1)
T.TIHKSPDESTPELSAEPT[+1021.360]PK.A	HexNAc(2)Hex(2)NeuAc(1)	T[+1021]	797.117	4	3185.45	3185.44	0	2.6	868	CRagged	792.55	683.49	14.08	15.01	426	>sp|Q92954.3|PRG4_HUMAN RecName: Full=Proteoglycan 4; AltName: Full=Lubricin; AltName: Full=Megakaryocyte-stimulating factor; AltName: Full=Superficial zone proteoglycan; Contains: RecName: Full=Proteoglycan 4 C-terminal part; Flags: Precursor	240202_vc_stce_synovial_fluid_sme_tryp.ScanId;v=1;d1=15319.15319.4	controllerType=0 controllerNumber=1 scan=15319	35.1023	240202_VC_StcE_Synovial_Fluid_Sme_Tryp (1)
T.TIHKSPDEST[+365.132]PELSAEPT[+365.132]PK.A	HexNAc(1)Hex(1),HexNAc(1)Hex(1)	T[+365]*2	965.453	3	2894.34	2894.34	0	1.2	868	CRagged	767.96	724.45	3.6	15.13	426	>sp|Q92954.3|PRG4_HUMAN RecName: Full=Proteoglycan 4; AltName: Full=Lubricin; AltName: Full=Megakaryocyte-stimulating factor; AltName: Full=Superficial zone proteoglycan; Contains: RecName: Full=Proteoglycan 4 C-terminal part; Flags: Precursor	240202_vc_stce_synovial_fluid_sme_tryp.ScanId;v=1;d1=14042.14042.3	controllerType=0 controllerNumber=1 scan=14042	32.3277	240202_VC_StcE_Synovial_Fluid_Sme_Tryp (1)
T.TIHKSPDEST[+656.228]PELSAEP.T	HexNAc(1)Hex(1)NeuAc(1)	T[+656]	832.04	3	2494.11	2494.11	0	-0.8	868	Specific	183.26	183.26	0	2.45	667	>sp|Q92954|PRG4_HUMAN Proteoglycan 4 OS=Homo sapiens OX=9606 GN=PRG4 PE=1 SV=3	230928_vc_enb_2122a203_90percentsmem.ScanId;v=1;d1=10694.10694.3	controllerType=0 controllerNumber=1 scan=10694	31.6191	230928_VC_ENB_2122A203_90%SmEM
T.TIHKS[+1312.455]PDES.T	HexNAc(2)Hex(2)NeuAc(2)	S[+1312]	775.986	3	2325.94	2325.95	0	-1.3	868	Specific	578.89	344.94	13.85	3.74	667	>sp|Q92954|PRG4_HUMAN Proteoglycan 4 OS=Homo sapiens OX=9606 GN=PRG4 PE=1 SV=3	230928_vc_enb_2122a203_90percentsmem.ScanId;v=1;d1=5277.5277.3	controllerType=0 controllerNumber=1 scan=5277	17.6241	230928_VC_ENB_2122A203_90%SmEM
T.TIHKSPDEST[+365.132]PELSAEP.T	HexNAc(1)Hex(1)	T[+365]	735.009	3	2203.01	2203.01	0	-0.3	868	Specific	400.34	400.34	0	4.44	667	>sp|Q92954|PRG4_HUMAN Proteoglycan 4 OS=Homo sapiens OX=9606 GN=PRG4 PE=1 SV=3	230928_vc_enb_2122a203_90percentsmem.ScanId;v=1;d1=9195.9195.3	controllerType=0 controllerNumber=1 scan=9195	27.6117	230928_VC_ENB_2122A203_90%SmEM
T.T[+1021.360]IHKSPDES.T	HexNAc(2)Hex(2)NeuAc(1)	T[+1021]	678.954	3	2034.85	2034.85	0	-0.6	868	Specific	589.52	370.94	3.6	4.46	667	>sp|Q92954|PRG4_HUMAN Proteoglycan 4 OS=Homo sapiens OX=9606 GN=PRG4 PE=1 SV=3	230928_vc_enb_2122a203_90percentsmem.ScanId;v=1;d1=3754.3754.3	controllerType=0 controllerNumber=1 scan=3754	13.7278	230928_VC_ENB_2122A203_90%SmEM
T.TIHKS[+1021.360]PDES.T	HexNAc(2)Hex(2)NeuAc(1)	S[+1021]	1017.93	2	2034.85	2034.85	0	0.2	868	Specific	279.84	74.44	2.4	3.94	426	>sp|Q92954.3|PRG4_HUMAN RecName: Full=Proteoglycan 4; AltName: Full=Lubricin; AltName: Full=Megakaryocyte-stimulating factor; AltName: Full=Superficial zone proteoglycan; Contains: RecName: Full=Proteoglycan 4 C-terminal part; Flags: Precursor	240202_vc_stce_synovial_fluid_sme_tryp.ScanId;v=1;d1=7768.7768.2	controllerType=0 controllerNumber=1 scan=7768	19.5253	240202_VC_StcE_Synovial_Fluid_Sme_Tryp (1)
T.TIHKS[+365.132]PDES[+365.132].T	HexNAc(1)Hex(1),HexNAc(1)Hex(1)	S[+365]*2	581.923	3	1743.75	1743.75	0	-0.7	868	Specific	426.09	401.62	4.53	3.89	667	>sp|Q92954|PRG4_HUMAN Proteoglycan 4 OS=Homo sapiens OX=9606 GN=PRG4 PE=1 SV=3	230928_vc_enb_2122a203_90percentsmem.ScanId;v=1;d1=2821.2821.3	controllerType=0 controllerNumber=1 scan=2821	11.2784	230928_VC_ENB_2122A203_90%SmEM
T.TIHKS[+365.132]PDES[+365.132].T	HexNAc(1)Hex(1),HexNAc(1)Hex(1)	S[+365]*2	872.382	2	1743.76	1743.75	0	1.4	868	Specific	481.87	160.69	23.1	6.12	426	>sp|Q92954.3|PRG4_HUMAN RecName: Full=Proteoglycan 4; AltName: Full=Lubricin; AltName: Full=Megakaryocyte-stimulating factor; AltName: Full=Superficial zone proteoglycan; Contains: RecName: Full=Proteoglycan 4 C-terminal part; Flags: Precursor	240202_vc_stce_synovial_fluid_sme_tryp.ScanId;v=1;d1=6184.6184.2	controllerType=0 controllerNumber=1 scan=6184	15.9986	240202_VC_StcE_Synovial_Fluid_Sme_Tryp (1)
T.T[+656.228]IHKSPDES.T	HexNAc(1)Hex(1)NeuAc(1)	T[+656]	557.243	3	1669.72	1669.72	0	-1.2	868	Specific	341.58	247.23	6	2.84	667	>sp|Q92954|PRG4_HUMAN Proteoglycan 4 OS=Homo sapiens OX=9606 GN=PRG4 PE=1 SV=3	230928_vc_enb_2122a203_90percentsmem.ScanId;v=1;d1=3992.3992.3	controllerType=0 controllerNumber=1 scan=3992	14.3567	230928_VC_ENB_2122A203_90%SmEM
T.TIHKS[+568.212]PDES.T	HexNAc(2)Hex(1)	S[+568]	527.905	3	1581.7	1581.7	0	-1.2	868	Specific	481.69	400.09	0	3.93	667	>sp|Q92954|PRG4_HUMAN Proteoglycan 4 OS=Homo sapiens OX=9606 GN=PRG4 PE=1 SV=3	230928_vc_enb_2122a203_90percentsmem.ScanId;v=1;d1=2822.2822.3	controllerType=0 controllerNumber=1 scan=2822	11.2806	230928_VC_ENB_2122A203_90%SmEM
T.TIHKS[+406.159]PDES.T	HexNAc(2)	S[+406]	473.888	3	1419.65	1419.65	0	-0.2	868	Specific	450.77	450.77	0	3.83	667	>sp|Q92954|PRG4_HUMAN Proteoglycan 4 OS=Homo sapiens OX=9606 GN=PRG4 PE=1 SV=3	230928_vc_enb_2122a203_90percentsmem.ScanId;v=1;d1=2811.2811.3	controllerType=0 controllerNumber=1 scan=2811	11.248	230928_VC_ENB_2122A203_90%SmEM
K.SPDESTPELSAEPT[+656.228]PKALENSPK.E	HexNAc(1)Hex(1)NeuAc(1)	T[+656]	1027.47	3	3080.41	3080.41	0	1.3	872	CRagged	757.37	757.37	1.2	15.7	426	>sp|Q92954.3|PRG4_HUMAN RecName: Full=Proteoglycan 4; AltName: Full=Lubricin; AltName: Full=Megakaryocyte-stimulating factor; AltName: Full=Superficial zone proteoglycan; Contains: RecName: Full=Proteoglycan 4 C-terminal part; Flags: Precursor	240202_vc_stce_synovial_fluid_sme_tryp.ScanId;v=1;d1=19714.19714.3	controllerType=0 controllerNumber=1 scan=19714	44.3599	240202_VC_StcE_Synovial_Fluid_Sme_Tryp (1)
K.SPDESTPELSAEPT[+365.132]PK.A	HexNAc(1)Hex(1)	T[+365]	1025.47	2	2049.93	2049.92	0	1.6	872	CRagged	821.62	706.71	9.93	16.18	426	>sp|Q92954.3|PRG4_HUMAN RecName: Full=Proteoglycan 4; AltName: Full=Lubricin; AltName: Full=Megakaryocyte-stimulating factor; AltName: Full=Superficial zone proteoglycan; Contains: RecName: Full=Proteoglycan 4 C-terminal part; Flags: Precursor	240202_vc_stce_synovial_fluid_sme_tryp.ScanId;v=1;d1=16136.16136.2	controllerType=0 controllerNumber=1 scan=16136	36.9136	240202_VC_StcE_Synovial_Fluid_Sme_Tryp (1)
S.T[+656.228]PELSAEP.T	HexNAc(1)Hex(1)NeuAc(1)	T[+656]	750.322	2	1499.64	1499.64	0	0.2	877	Specific	299.95	102.19	1.9	2.61	667	>sp|Q92954|PRG4_HUMAN Proteoglycan 4 OS=Homo sapiens OX=9606 GN=PRG4 PE=1 SV=3	230928_vc_enb_2122a203_90percentsmem.ScanId;v=1;d1=11841.11841.2	controllerType=0 controllerNumber=1 scan=11841	34.908	230928_VC_ENB_2122A203_90%SmEM
S.TPELS[+365.132]AEP.T	HexNAc(1)Hex(1)	S[+365]	604.774	2	1208.54	1208.54	0	-1.4	877	Specific	476	161.26	12.95	2.81	667	>sp|Q92954|PRG4_HUMAN Proteoglycan 4 OS=Homo sapiens OX=9606 GN=PRG4 PE=1 SV=3	230928_vc_enb_2122a203_90percentsmem.ScanId;v=1;d1=9379.9379.2	controllerType=0 controllerNumber=1 scan=9379	28.0956	230928_VC_ENB_2122A203_90%SmEM
S.TPELS[+203.079]AEP.T	HexNAc(1)	S[+203]	523.747	2	1046.49	1046.49	0	-1.2	877	Specific	428.05	178.47	11.81	2.87	667	>sp|Q92954|PRG4_HUMAN Proteoglycan 4 OS=Homo sapiens OX=9606 GN=PRG4 PE=1 SV=3	230928_vc_enb_2122a203_90percentsmem.ScanId;v=1;d1=9406.9406.2	controllerType=0 controllerNumber=1 scan=9406	28.159	230928_VC_ENB_2122A203_90%SmEM
P.TPKALENS[+1021.360]PKEPGVPT.T	HexNAc(2)Hex(2)NeuAc(1)	S[+1021]	896.086	3	2686.24	2686.25	0	-0.2	885	Specific	450.72	162.27	0.5	3.28	667	>sp|Q92954|PRG4_HUMAN Proteoglycan 4 OS=Homo sapiens OX=9606 GN=PRG4 PE=1 SV=3	230928_vc_enb_2122a203_90percentsmem.ScanId;v=1;d1=9911.9911.3	controllerType=0 controllerNumber=1 scan=9911	29.4751	230928_VC_ENB_2122A203_90%SmEM
P.T[+365.132]PKALENS[+365.132]PKEPGVPT.T	HexNAc(1)Hex(1),HexNAc(1)Hex(1)	S[+365], T[+365]	799.055	3	2395.15	2395.15	0	-0.2	885	Specific	238.88	92.27	6.98	2.1	667	>sp|Q92954|PRG4_HUMAN Proteoglycan 4 OS=Homo sapiens OX=9606 GN=PRG4 PE=1 SV=3	230928_vc_enb_2122a203_90percentsmem.ScanId;v=1;d1=8567.8567.3	controllerType=0 controllerNumber=1 scan=8567	25.9649	230928_VC_ENB_2122A203_90%SmEM
K.ALENSPKEPGVPTT[+365.132]KT[+365.132]PAA.T	HexNAc(1)Hex(1),HexNAc(1)Hex(1)	T[+365]*2	880.096	3	2638.27	2638.27	0	0.7	888	NRagged	321.67	253.01	2.4	6.93	426	>sp|Q92954.3|PRG4_HUMAN RecName: Full=Proteoglycan 4; AltName: Full=Lubricin; AltName: Full=Megakaryocyte-stimulating factor; AltName: Full=Superficial zone proteoglycan; Contains: RecName: Full=Proteoglycan 4 C-terminal part; Flags: Precursor	240202_vc_stce_synovial_fluid_sme_tryp.ScanId;v=1;d1=14090.14090.3	controllerType=0 controllerNumber=1 scan=14090	32.4334	240202_VC_StcE_Synovial_Fluid_Sme_Tryp (1)
K.ALENSPKEPGVPTT[+365.132]K.T	HexNAc(1)Hex(1)	T[+365]	966.987	2	1932.97	1932.96	0	0.9	888	NRagged	754.17	586.64	0	14.36	426	>sp|Q92954.3|PRG4_HUMAN RecName: Full=Proteoglycan 4; AltName: Full=Lubricin; AltName: Full=Megakaryocyte-stimulating factor; AltName: Full=Superficial zone proteoglycan; Contains: RecName: Full=Proteoglycan 4 C-terminal part; Flags: Precursor	240202_vc_stce_synovial_fluid_sme_tryp.ScanId;v=1;d1=13919.13919.2	controllerType=0 controllerNumber=1 scan=13919	32.0682	240202_VC_StcE_Synovial_Fluid_Sme_Tryp (1)
K.ALENSPKEPGVPT[+365.132].T	HexNAc(1)Hex(1)	T[+365]	852.416	2	1703.82	1703.82	0	1.3	888	NRagged	492.3	370.82	38.62	8.09	426	>sp|Q92954.3|PRG4_HUMAN RecName: Full=Proteoglycan 4; AltName: Full=Lubricin; AltName: Full=Megakaryocyte-stimulating factor; AltName: Full=Superficial zone proteoglycan; Contains: RecName: Full=Proteoglycan 4 C-terminal part; Flags: Precursor	240202_vc_stce_synovial_fluid_sme_tryp.ScanId;v=1;d1=16072.16072.2	controllerType=0 controllerNumber=1 scan=16072	36.7861	240202_VC_StcE_Synovial_Fluid_Sme_Tryp (1)
K.EPGVPTT[+365.132]K.T	HexNAc(1)Hex(1)	T[+365]	597.294	2	1193.58	1193.58	0	1.5	895	NRagged	453.46	225.71	0	6.84	426	>sp|Q92954.3|PRG4_HUMAN RecName: Full=Proteoglycan 4; AltName: Full=Lubricin; AltName: Full=Megakaryocyte-stimulating factor; AltName: Full=Superficial zone proteoglycan; Contains: RecName: Full=Proteoglycan 4 C-terminal part; Flags: Precursor	240202_vc_stce_synovial_fluid_sme_tryp.ScanId;v=1;d1=10333.10333.2	controllerType=0 controllerNumber=1 scan=10333	24.938	240202_VC_StcE_Synovial_Fluid_Sme_Tryp (1)
T.TKTPAAT[+1312.455]KPEM.T	HexNAc(2)Hex(2)NeuAc(2)	T[+1312]	829.694	3	2487.07	2487.07	0	-0.8	901	Specific	349.85	100.54	2.4	3.11	667	>sp|Q92954|PRG4_HUMAN Proteoglycan 4 OS=Homo sapiens OX=9606 GN=PRG4 PE=1 SV=3	230928_vc_enb_2122a203_90percentsmem.ScanId;v=1;d1=7051.7051.3	controllerType=0 controllerNumber=1 scan=7051	22.1363	230928_VC_ENB_2122A203_90%SmEM
T.TKTPAAT[+1021.360]KPEM.T	HexNAc(2)Hex(2)NeuAc(1)	T[+1021]	732.662	3	2195.97	2195.97	0	-0.5	901	Specific	365.86	29.99	13.1	2.54	667	>sp|Q92954|PRG4_HUMAN Proteoglycan 4 OS=Homo sapiens OX=9606 GN=PRG4 PE=1 SV=3	230928_vc_enb_2122a203_90percentsmem.ScanId;v=1;d1=5825.5825.3	controllerType=0 controllerNumber=1 scan=5825	19.0045	230928_VC_ENB_2122A203_90%SmEM
T.T[+656.228]KTPAATKPEM.T	HexNAc(1)Hex(1)NeuAc(1)	T[+656]	610.952	3	1830.84	1830.84	0	-0.7	901	Specific	284.21	77.44	2	2.94	667	>sp|Q92954|PRG4_HUMAN Proteoglycan 4 OS=Homo sapiens OX=9606 GN=PRG4 PE=1 SV=3	230928_vc_enb_2122a203_90percentsmem.ScanId;v=1;d1=6220.6220.3	controllerType=0 controllerNumber=1 scan=6220	20.0429	230928_VC_ENB_2122A203_90%SmEM
K.TPAAT[+365.132]KPEMT[+365.132].T	HexNAc(1)Hex(1),HexNAc(1)Hex(1)	T[+365]*2	888.897	2	1776.79	1776.78	0	1.9	903	Specific	444.91	237.81	49.73	6.68	426	>sp|Q92954.3|PRG4_HUMAN RecName: Full=Proteoglycan 4; AltName: Full=Lubricin; AltName: Full=Megakaryocyte-stimulating factor; AltName: Full=Superficial zone proteoglycan; Contains: RecName: Full=Proteoglycan 4 C-terminal part; Flags: Precursor	240202_vc_stce_synovial_fluid_sme_tryp.ScanId;v=1;d1=10073.10073.2	controllerType=0 controllerNumber=1 scan=10073	24.3935	240202_VC_StcE_Synovial_Fluid_Sme_Tryp (1)
T.T[+1312.455]ERDLRT.T	HexNAc(2)Hex(2)NeuAc(2)	T[+1312]	734.979	3	2202.92	2202.92	0	-1.4	920	Specific	332.03	43.67	12.48	2.62	667	>sp|Q92954|PRG4_HUMAN Proteoglycan 4 OS=Homo sapiens OX=9606 GN=PRG4 PE=1 SV=3	230928_vc_enb_2122a203_90percentsmem.ScanId;v=1;d1=6342.6342.3	controllerType=0 controllerNumber=1 scan=6342	20.3518	230928_VC_ENB_2122A203_90%SmEM
T.T[+1021.360]ERDLRT.T	HexNAc(2)Hex(2)NeuAc(1)	T[+1021]	637.947	3	1911.83	1911.83	0	-0.5	920	Specific	438.52	81.68	7.33	3.21	667	>sp|Q92954|PRG4_HUMAN Proteoglycan 4 OS=Homo sapiens OX=9606 GN=PRG4 PE=1 SV=3	230928_vc_enb_2122a203_90percentsmem.ScanId;v=1;d1=4547.4547.3	controllerType=0 controllerNumber=1 scan=4547	15.7684	230928_VC_ENB_2122A203_90%SmEM
T.T[+365.132]ERDLRT[+365.132].T	HexNAc(1)Hex(1),HexNAc(1)Hex(1)	T[+365]*2	810.872	2	1620.74	1620.73	0	1.8	920	Specific	522.14	127.36	127.36	6.26	426	>sp|Q92954.3|PRG4_HUMAN RecName: Full=Proteoglycan 4; AltName: Full=Lubricin; AltName: Full=Megakaryocyte-stimulating factor; AltName: Full=Superficial zone proteoglycan; Contains: RecName: Full=Proteoglycan 4 C-terminal part; Flags: Precursor	240202_vc_stce_synovial_fluid_sme_tryp.ScanId;v=1;d1=7051.7051.2	controllerType=0 controllerNumber=1 scan=7051	17.9066	240202_VC_StcE_Synovial_Fluid_Sme_Tryp (1)
T.TERDLRT[+568.212].T	HexNAc(2)Hex(1)	T[+568]	486.898	3	1458.68	1458.68	0	-1	920	Specific	415.39	181.11	4.58	3.21	667	>sp|Q92954|PRG4_HUMAN Proteoglycan 4 OS=Homo sapiens OX=9606 GN=PRG4 PE=1 SV=3	230928_vc_enb_2122a203_90percentsmem.ScanId;v=1;d1=3421.3421.3	controllerType=0 controllerNumber=1 scan=3421	12.8788	230928_VC_ENB_2122A203_90%SmEM
T.TERDLRT[+406.159].T	HexNAc(2)	T[+406]	432.88	3	1296.63	1296.63	0	-1.3	920	Specific	457.52	232.14	7.63	3.13	667	>sp|Q92954|PRG4_HUMAN Proteoglycan 4 OS=Homo sapiens OX=9606 GN=PRG4 PE=1 SV=3	230928_vc_enb_2122a203_90percentsmem.ScanId;v=1;d1=3448.3448.3	controllerType=0 controllerNumber=1 scan=3448	12.9474	230928_VC_ENB_2122A203_90%SmEM
T.T[+365.132]ERDLR.T	HexNAc(1)Hex(1)	T[+365]	577.78	2	1154.55	1154.55	0	-0.2	920	Specific	423.6	21.74	21.74	2.35	202	>sp|Q92954.3|PRG4_HUMAN RecName: Full=Proteoglycan 4; AltName: Full=Lubricin; AltName: Full=Megakaryocyte-stimulating factor; AltName: Full=Superficial zone proteoglycan; Contains: RecName: Full=Proteoglycan 4 C-terminal part; Flags: Precursor	240213_vc_stce_synovial_fluid_2138_sme_tryp.ScanId;v=1;d1=5034.5034.2	controllerType=0 controllerNumber=1 scan=5034	14.8647	240213_VC_StcE_Synovial_Fluid_2138_Sme_Tryp
T.T[+365.132]T[+365.132]AAPKM.T	HexNAc(1)Hex(1),HexNAc(1)Hex(1)	T[+365]*2	725.323	2	1449.64	1449.64	0	-1	931	Specific	308.5	184.4	184.4	3.13	667	>sp|Q92954|PRG4_HUMAN Proteoglycan 4 OS=Homo sapiens OX=9606 GN=PRG4 PE=1 SV=3	230928_vc_enb_2122a203_90percentsmem.ScanId;v=1;d1=3188.3188.2	controllerType=0 controllerNumber=1 scan=3188	12.2472	230928_VC_ENB_2122A203_90%SmEM
T.TPFKIT[+1021.360].T	HexNAc(2)Hex(2)NeuAc(1)	T[+1021]	864.39	2	1727.77	1727.77	0	-0.4	969	Specific	332.05	118.59	11.51	2.15	667	>sp|Q92954|PRG4_HUMAN Proteoglycan 4 OS=Homo sapiens OX=9606 GN=PRG4 PE=1 SV=3	230928_vc_enb_2122a203_90percentsmem.ScanId;v=1;d1=8745.8745.2	controllerType=0 controllerNumber=1 scan=8745	26.4552	230928_VC_ENB_2122A203_90%SmEM
T.TPFKIT[+1021.360].T	HexNAc(2)Hex(2)NeuAc(1)	T[+1021]	864.391	2	1727.77	1727.77	0	1	969	Specific	354.36	97.24	21.74	4.53	426	>sp|Q92954.3|PRG4_HUMAN RecName: Full=Proteoglycan 4; AltName: Full=Lubricin; AltName: Full=Megakaryocyte-stimulating factor; AltName: Full=Superficial zone proteoglycan; Contains: RecName: Full=Proteoglycan 4 C-terminal part; Flags: Precursor	240202_vc_stce_synovial_fluid_sme_tryp.ScanId;v=1;d1=14734.14734.2	controllerType=0 controllerNumber=1 scan=14734	33.8791	240202_VC_StcE_Synovial_Fluid_Sme_Tryp (1)
T.T[+365.132]PFKIT[+365.132].T	HexNAc(1)Hex(1),HexNAc(1)Hex(1)	T[+365]*2	718.842	2	1436.68	1436.68	0	-0.6	969	Specific	361.71	167.77	167.77	2.31	667	>sp|Q92954|PRG4_HUMAN Proteoglycan 4 OS=Homo sapiens OX=9606 GN=PRG4 PE=1 SV=3	230928_vc_enb_2122a203_90percentsmem.ScanId;v=1;d1=6882.6882.2	controllerType=0 controllerNumber=1 scan=6882	21.718	230928_VC_ENB_2122A203_90%SmEM
T.T[+365.132]PFKIT[+365.132].T	HexNAc(1)Hex(1),HexNAc(1)Hex(1)	T[+365]*2	718.843	2	1436.68	1436.68	0	1.1	969	Specific	356.26	76.28	76.28	3.85	312	>sp|Q92954.3|PRG4_HUMAN RecName: Full=Proteoglycan 4; AltName: Full=Lubricin; AltName: Full=Megakaryocyte-stimulating factor; AltName: Full=Superficial zone proteoglycan; Contains: RecName: Full=Proteoglycan 4 C-terminal part; Flags: Precursor	240213_vc_stce_synovial_fluid_2122_sme_tryp.ScanId;v=1;d1=12317.12317.2	controllerType=0 controllerNumber=1 scan=12317	30.2162	240213_VC_StcE_Synovial_Fluid_2122_Sme_Tryp
T.T[+656.228]PFKI.T	HexNAc(1)Hex(1)NeuAc(1)	T[+656]	631.3	2	1261.59	1261.59	0	-1.1	969	Specific	382.46	108.01	108.01	2.37	667	>sp|Q92954|PRG4_HUMAN Proteoglycan 4 OS=Homo sapiens OX=9606 GN=PRG4 PE=1 SV=3	230928_vc_enb_2122a203_90percentsmem.ScanId;v=1;d1=12688.12688.2	controllerType=0 controllerNumber=1 scan=12688	37.0619	230928_VC_ENB_2122A203_90%SmEM
T.T[+365.132]PFKI.T	HexNAc(1)Hex(1)	T[+365]	485.752	2	970.496	970.498	0	-1.6	969	Specific	377.18	164.31	164.31	2.37	667	>sp|Q92954|PRG4_HUMAN Proteoglycan 4 OS=Homo sapiens OX=9606 GN=PRG4 PE=1 SV=3	230928_vc_enb_2122a203_90percentsmem.ScanId;v=1;d1=9311.9311.2	controllerType=0 controllerNumber=1 scan=9311	27.9164	230928_VC_ENB_2122A203_90%SmEM
T.TT[+1021.360]LAPKV.T	HexNAc(2)Hex(2)NeuAc(1)	T[+1021]	875.907	2	1750.81	1750.81	0	-2.2	979	Specific	322.21	106.54	0	3.1	667	>sp|Q92954|PRG4_HUMAN Proteoglycan 4 OS=Homo sapiens OX=9606 GN=PRG4 PE=1 SV=3	230928_vc_enb_2122a203_90percentsmem.ScanId;v=1;d1=7055.7055.2	controllerType=0 controllerNumber=1 scan=7055	22.1496	230928_VC_ENB_2122A203_90%SmEM
T.T[+365.132]T[+365.132]LAPKV.T	HexNAc(1)Hex(1),HexNAc(1)Hex(1)	T[+365]*2	730.36	2	1459.71	1459.71	0	-1.2	979	Specific	267.5	153.31	153.31	3.06	667	>sp|Q92954|PRG4_HUMAN Proteoglycan 4 OS=Homo sapiens OX=9606 GN=PRG4 PE=1 SV=3	230928_vc_enb_2122a203_90percentsmem.ScanId;v=1;d1=5058.5058.2	controllerType=0 controllerNumber=1 scan=5058	17.0877	230928_VC_ENB_2122A203_90%SmEM
T.T[+365.132]T[+365.132]LAPKV.T	HexNAc(1)Hex(1),HexNAc(1)Hex(1)	T[+365]*2	730.362	2	1459.72	1459.71	0	1.4	979	Specific	230.14	13.36	13.36	1.97	312	>sp|Q92954.3|PRG4_HUMAN RecName: Full=Proteoglycan 4; AltName: Full=Lubricin; AltName: Full=Megakaryocyte-stimulating factor; AltName: Full=Superficial zone proteoglycan; Contains: RecName: Full=Proteoglycan 4 C-terminal part; Flags: Precursor	240213_vc_stce_synovial_fluid_2122_sme_tryp.ScanId;v=1;d1=9219.9219.2	controllerType=0 controllerNumber=1 scan=9219	23.5673	240213_VC_StcE_Synovial_Fluid_2122_Sme_Tryp
T.T[+656.228]LAPKVTT.T	HexNAc(1)Hex(1)NeuAc(1)	T[+656]	743.866	2	1486.72	1486.73	0	-0.6	980	Specific	318.83	121.63	9.3	3.25	667	>sp|Q92954|PRG4_HUMAN Proteoglycan 4 OS=Homo sapiens OX=9606 GN=PRG4 PE=1 SV=3	230928_vc_enb_2122a203_90percentsmem.ScanId;v=1;d1=8522.8522.2	controllerType=0 controllerNumber=1 scan=8522	25.8617	230928_VC_ENB_2122A203_90%SmEM
K.TITTTEIMNKPEET[+1312.455]AKPK.D	HexNAc(2)Hex(2)NeuAc(2)	T[+1312]	836.887	4	3344.53	3344.52	0	2.4	991	CRagged	189.88	121.29	0	4.81	301	>sp|Q92954.3|PRG4_HUMAN RecName: Full=Proteoglycan 4; AltName: Full=Lubricin; AltName: Full=Megakaryocyte-stimulating factor; AltName: Full=Superficial zone proteoglycan; Contains: RecName: Full=Proteoglycan 4 C-terminal part; Flags: Precursor	240213_vc_stce_synovial_fluid_2121_sme_tryp.ScanId;v=1;d1=14847.14847.4	controllerType=0 controllerNumber=1 scan=14847	35.6266	240213_VC_StcE_Synovial_Fluid_2121_Sme_Tryp
K.TITTTEIMNKPEET[+656.228]AKPK.D	HexNAc(1)Hex(1)NeuAc(1)	T[+656]	896.77	3	2688.29	2688.29	0	1.4	991	CRagged	635.3	483.6	4.67	12.36	426	>sp|Q92954.3|PRG4_HUMAN RecName: Full=Proteoglycan 4; AltName: Full=Lubricin; AltName: Full=Megakaryocyte-stimulating factor; AltName: Full=Superficial zone proteoglycan; Contains: RecName: Full=Proteoglycan 4 C-terminal part; Flags: Precursor	240202_vc_stce_synovial_fluid_sme_tryp.ScanId;v=1;d1=15427.15427.3	controllerType=0 controllerNumber=1 scan=15427	35.3326	240202_VC_StcE_Synovial_Fluid_Sme_Tryp (1)
K.TITT[+656.228]TEIMNKPEE.T	HexNAc(1)Hex(1)NeuAc(1)	T[+656]	721.661	3	2162.97	2162.96	0	2	991	Specific	478.64	242.02	0	6.57	426	>sp|Q92954.3|PRG4_HUMAN RecName: Full=Proteoglycan 4; AltName: Full=Lubricin; AltName: Full=Megakaryocyte-stimulating factor; AltName: Full=Superficial zone proteoglycan; Contains: RecName: Full=Proteoglycan 4 C-terminal part; Flags: Precursor	240202_vc_stce_synovial_fluid_sme_tryp.ScanId;v=1;d1=18466.18466.3	controllerType=0 controllerNumber=1 scan=18466	41.9505	240202_VC_StcE_Synovial_Fluid_Sme_Tryp (1)
T.TT[+1021.360]EIMNKPEE.T	HexNAc(2)Hex(2)NeuAc(1)	T[+1021]	1106.96	2	2212.91	2212.92	0	-0.7	994	Specific	312.21	183.85	1.2	3.27	667	>sp|Q92954|PRG4_HUMAN Proteoglycan 4 OS=Homo sapiens OX=9606 GN=PRG4 PE=1 SV=3	230928_vc_enb_2122a203_90percentsmem.ScanId;v=1;d1=7813.7813.2	controllerType=0 controllerNumber=1 scan=7813	24.0673	230928_VC_ENB_2122A203_90%SmEM
T.TT[+1021.360]EIMNKPEE.T	HexNAc(2)Hex(2)NeuAc(1)	T[+1021]	738.312	3	2212.92	2212.92	0	1.8	994	Specific	439.28	162.64	1.2	5.2	426	>sp|Q92954.3|PRG4_HUMAN RecName: Full=Proteoglycan 4; AltName: Full=Lubricin; AltName: Full=Megakaryocyte-stimulating factor; AltName: Full=Superficial zone proteoglycan; Contains: RecName: Full=Proteoglycan 4 C-terminal part; Flags: Precursor	240202_vc_stce_synovial_fluid_sme_tryp.ScanId;v=1;d1=13028.13028.3	controllerType=0 controllerNumber=1 scan=13028	30.1973	240202_VC_StcE_Synovial_Fluid_Sme_Tryp (1)
T.T[+365.132]T[+365.132]EIMNKPEE.T	HexNAc(1)Hex(1),HexNAc(1)Hex(1)	T[+365]*2	961.413	2	1921.82	1921.82	0	-1.5	994	Specific	523.64	269.79	269.79	3.36	667	>sp|Q92954|PRG4_HUMAN Proteoglycan 4 OS=Homo sapiens OX=9606 GN=PRG4 PE=1 SV=3	230928_vc_enb_2122a203_90percentsmem.ScanId;v=1;d1=6029.6029.2	controllerType=0 controllerNumber=1 scan=6029	19.5342	230928_VC_ENB_2122A203_90%SmEM
T.T[+365.132]T[+365.132]EIMNKPEE.T	HexNAc(1)Hex(1),HexNAc(1)Hex(1)	T[+365]*2	961.415	2	1921.82	1921.82	0	1.1	994	Specific	280.06	60.66	60.66	3.95	301	>sp|Q92954.3|PRG4_HUMAN RecName: Full=Proteoglycan 4; AltName: Full=Lubricin; AltName: Full=Megakaryocyte-stimulating factor; AltName: Full=Superficial zone proteoglycan; Contains: RecName: Full=Proteoglycan 4 C-terminal part; Flags: Precursor	240213_vc_stce_synovial_fluid_2121_sme_tryp.ScanId;v=1;d1=10375.10375.2	controllerType=0 controllerNumber=1 scan=10375	26.1123	240213_VC_StcE_Synovial_Fluid_2121_Sme_Tryp
T.T[+656.228]EIMNKPEET[+406.159]AKPKDR.A	HexNAc(1)Hex(1)NeuAc(1),HexNAc(2)	T[+406][+656]	983.791	3	2949.36	2949.35	0	2.8	995	CRagged	158.65	158.65	6.86	1.99	426	>sp|Q92954.3|PRG4_HUMAN RecName: Full=Proteoglycan 4; AltName: Full=Lubricin; AltName: Full=Megakaryocyte-stimulating factor; AltName: Full=Superficial zone proteoglycan; Contains: RecName: Full=Proteoglycan 4 C-terminal part; Flags: Precursor	240202_vc_stce_synovial_fluid_sme_tryp.ScanId;v=1;d1=9807.9807.3	controllerType=0 controllerNumber=1 scan=9807	23.8669	240202_VC_StcE_Synovial_Fluid_Sme_Tryp (1)
T.TEIMNKPEET[+1021.360]AKPKDR.A	HexNAc(2)Hex(2)NeuAc(1)	T[+1021]	727.838	4	2908.33	2908.32	0	1.6	995	CRagged	664.72	419.75	17.52	13.79	202	>sp|Q92954.3|PRG4_HUMAN RecName: Full=Proteoglycan 4; AltName: Full=Lubricin; AltName: Full=Megakaryocyte-stimulating factor; AltName: Full=Superficial zone proteoglycan; Contains: RecName: Full=Proteoglycan 4 C-terminal part; Flags: Precursor	240213_vc_stce_synovial_fluid_2138_sme_tryp.ScanId;v=1;d1=9255.9255.4	controllerType=0 controllerNumber=1 scan=9255	23.1369	240213_VC_StcE_Synovial_Fluid_2138_Sme_Tryp
T.T[+406.159]EIMNKPEET[+656.228]AKPK.D	HexNAc(2),HexNAc(1)Hex(1)NeuAc(1)	T[+406][+656]	893.414	3	2678.23	2678.22	0	1.5	995	CRagged	232.49	161.35	2.4	5.24	426	>sp|Q92954.3|PRG4_HUMAN RecName: Full=Proteoglycan 4; AltName: Full=Lubricin; AltName: Full=Megakaryocyte-stimulating factor; AltName: Full=Superficial zone proteoglycan; Contains: RecName: Full=Proteoglycan 4 C-terminal part; Flags: Precursor	240202_vc_stce_synovial_fluid_sme_tryp.ScanId;v=1;d1=10256.10256.3	controllerType=0 controllerNumber=1 scan=10256	24.7832	240202_VC_StcE_Synovial_Fluid_Sme_Tryp (1)
T.T[+365.132]EIMNKPEET[+406.159]AKPKDR.A	HexNAc(1)Hex(1),HexNAc(2)	T[+365][+406]	886.757	3	2658.26	2658.26	0	0.3	995	CRagged	294.49	183.39	11.87	6.26	426	>sp|Q92954.3|PRG4_HUMAN RecName: Full=Proteoglycan 4; AltName: Full=Lubricin; AltName: Full=Megakaryocyte-stimulating factor; AltName: Full=Superficial zone proteoglycan; Contains: RecName: Full=Proteoglycan 4 C-terminal part; Flags: Precursor	240202_vc_stce_synovial_fluid_sme_tryp.ScanId;v=1;d1=8822.8822.3	controllerType=0 controllerNumber=1 scan=8822	21.7557	240202_VC_StcE_Synovial_Fluid_Sme_Tryp (1)
T.TEIMNKPEET[+1021.360]AKPK.D	HexNAc(2)Hex(2)NeuAc(1)	T[+1021]	879.739	3	2637.2	2637.2	0	2.1	995	CRagged	196.8	42.57	10.48	2.4	426	>sp|Q92954.3|PRG4_HUMAN RecName: Full=Proteoglycan 4; AltName: Full=Lubricin; AltName: Full=Megakaryocyte-stimulating factor; AltName: Full=Superficial zone proteoglycan; Contains: RecName: Full=Proteoglycan 4 C-terminal part; Flags: Precursor	240202_vc_stce_synovial_fluid_sme_tryp.ScanId;v=1;d1=10180.10180.3	controllerType=0 controllerNumber=1 scan=10180	24.6168	240202_VC_StcE_Synovial_Fluid_Sme_Tryp (1)
T.T[+365.132]EIMNKPEET[+365.132]AKPKDR.A	HexNAc(1)Hex(1),HexNAc(1)Hex(1)	T[+365]*2	655.062	4	2617.23	2617.23	0	-0.1	995	CRagged	401.65	372.34	372.34	7.79	301	>sp|Q92954.3|PRG4_HUMAN RecName: Full=Proteoglycan 4; AltName: Full=Lubricin; AltName: Full=Megakaryocyte-stimulating factor; AltName: Full=Superficial zone proteoglycan; Contains: RecName: Full=Proteoglycan 4 C-terminal part; Flags: Precursor	240213_vc_stce_synovial_fluid_2121_sme_tryp.ScanId;v=1;d1=8726.8726.4	controllerType=0 controllerNumber=1 scan=8726	22.5873	240213_VC_StcE_Synovial_Fluid_2121_Sme_Tryp
T.T[+203.079]EIMNKPEET[+568.212]AKPK.D	HexNAc(1),HexNAc(2)Hex(1)	T[+203][+568]	796.381	3	2387.13	2387.13	0	1.3	995	CRagged	271.3	192.38	2.4	5.64	426	>sp|Q92954.3|PRG4_HUMAN RecName: Full=Proteoglycan 4; AltName: Full=Lubricin; AltName: Full=Megakaryocyte-stimulating factor; AltName: Full=Superficial zone proteoglycan; Contains: RecName: Full=Proteoglycan 4 C-terminal part; Flags: Precursor	240202_vc_stce_synovial_fluid_sme_tryp.ScanId;v=1;d1=8982.8982.3	controllerType=0 controllerNumber=1 scan=8982	22.11	240202_VC_StcE_Synovial_Fluid_Sme_Tryp (1)
T.T[+365.132]EIMNKPEET[+365.132]AKPK.D	HexNAc(1)Hex(1),HexNAc(1)Hex(1)	T[+365]*2	782.705	3	2346.1	2346.1	0	-0.1	995	CRagged	387.58	329.69	329.69	7.3	202	>sp|Q92954.3|PRG4_HUMAN RecName: Full=Proteoglycan 4; AltName: Full=Lubricin; AltName: Full=Megakaryocyte-stimulating factor; AltName: Full=Superficial zone proteoglycan; Contains: RecName: Full=Proteoglycan 4 C-terminal part; Flags: Precursor	240213_vc_stce_synovial_fluid_2138_sme_tryp.ScanId;v=1;d1=8220.8220.3	controllerType=0 controllerNumber=1 scan=8220	21.1743	240213_VC_StcE_Synovial_Fluid_2138_Sme_Tryp
T.T[+203.079]EIMNKPEET[+365.132]AKPK.D	HexNAc(1),HexNAc(1)Hex(1)	T[+203][+365]	546.768	4	2184.05	2184.05	0	1	995	CRagged	329.49	295.58	286.19	5.14	426	>sp|Q92954.3|PRG4_HUMAN RecName: Full=Proteoglycan 4; AltName: Full=Lubricin; AltName: Full=Megakaryocyte-stimulating factor; AltName: Full=Superficial zone proteoglycan; Contains: RecName: Full=Proteoglycan 4 C-terminal part; Flags: Precursor	240202_vc_stce_synovial_fluid_sme_tryp.ScanId;v=1;d1=8865.8865.4	controllerType=0 controllerNumber=1 scan=8865	21.8424	240202_VC_StcE_Synovial_Fluid_Sme_Tryp (1)
T.T[+656.228]EIMNKPEE.T	HexNAc(1)Hex(1)NeuAc(1)	T[+656]	873.872	2	1746.74	1746.74	0	-0.1	995	Specific	499.94	307.02	307.02	3.15	667	>sp|Q92954|PRG4_HUMAN Proteoglycan 4 OS=Homo sapiens OX=9606 GN=PRG4 PE=1 SV=3	230928_vc_enb_2122a203_90percentsmem.ScanId;v=1;d1=8189.8189.2	controllerType=0 controllerNumber=1 scan=8189	25.0093	230928_VC_ENB_2122A203_90%SmEM
T.T[+656.228]EIMNKPEE.T	HexNAc(1)Hex(1)NeuAc(1)	T[+656]	873.872	2	1746.74	1746.74	0	0.3	995	Specific	533.05	301.87	301.87	6.84	426	>sp|Q92954.3|PRG4_HUMAN RecName: Full=Proteoglycan 4; AltName: Full=Lubricin; AltName: Full=Megakaryocyte-stimulating factor; AltName: Full=Superficial zone proteoglycan; Contains: RecName: Full=Proteoglycan 4 C-terminal part; Flags: Precursor	240202_vc_stce_synovial_fluid_sme_tryp.ScanId;v=1;d1=13648.13648.2	controllerType=0 controllerNumber=1 scan=13648	31.4762	240202_VC_StcE_Synovial_Fluid_Sme_Tryp (1)
T.T[+365.132]EIMNKPEE.T	HexNAc(1)Hex(1)	T[+365]	728.323	2	1455.64	1455.64	0	-0.7	995	Specific	502.9	330.39	330.39	3.29	667	>sp|Q92954|PRG4_HUMAN Proteoglycan 4 OS=Homo sapiens OX=9606 GN=PRG4 PE=1 SV=3	230928_vc_enb_2122a203_90percentsmem.ScanId;v=1;d1=6301.6301.2	controllerType=0 controllerNumber=1 scan=6301	20.2534	230928_VC_ENB_2122A203_90%SmEM
T.T[+365.132]EIMNKPEE.T	HexNAc(1)Hex(1)	T[+365]	728.324	2	1455.64	1455.64	0	0.3	995	Specific	421.28	218.84	218.84	6.02	301	>sp|Q92954.3|PRG4_HUMAN RecName: Full=Proteoglycan 4; AltName: Full=Lubricin; AltName: Full=Megakaryocyte-stimulating factor; AltName: Full=Superficial zone proteoglycan; Contains: RecName: Full=Proteoglycan 4 C-terminal part; Flags: Precursor	240213_vc_stce_synovial_fluid_2121_sme_tryp.ScanId;v=1;d1=10892.10892.2	controllerType=0 controllerNumber=1 scan=10892	27.3636	240213_VC_StcE_Synovial_Fluid_2121_Sme_Tryp
T.T[+203.079]EIMNKPEE.T	HexNAc(1)	T[+203]	647.296	2	1293.59	1293.59	0	-2.1	995	Specific	435.53	300.7	300.7	3.38	667	>sp|Q92954|PRG4_HUMAN Proteoglycan 4 OS=Homo sapiens OX=9606 GN=PRG4 PE=1 SV=3	230928_vc_enb_2122a203_90percentsmem.ScanId;v=1;d1=6374.6374.2	controllerType=0 controllerNumber=1 scan=6374	20.4262	230928_VC_ENB_2122A203_90%SmEM
K.ATT[+1021.360]PKPQKPT[+365.132]KAPK.K	HexNAc(2)Hex(2)NeuAc(1),HexNAc(1)Hex(1)	T[+365][+1021]	960.464	3	2879.38	2879.38	0	0.5	1016	Non	446.94	208.3	1.6	6.72	426	>sp|Q92954.3|PRG4_HUMAN RecName: Full=Proteoglycan 4; AltName: Full=Lubricin; AltName: Full=Megakaryocyte-stimulating factor; AltName: Full=Superficial zone proteoglycan; Contains: RecName: Full=Proteoglycan 4 C-terminal part; Flags: Precursor	240202_vc_stce_synovial_fluid_sme_tryp.ScanId;v=1;d1=6815.6815.3	controllerType=0 controllerNumber=1 scan=6815	17.3542	240202_VC_StcE_Synovial_Fluid_Sme_Tryp (1)
K.ATTPKPQKPT[+1312.455]KAPK.K	HexNAc(2)Hex(2)NeuAc(2)	T[+1312]	935.785	3	2805.34	2805.34	0	0.4	1016	Non	596.8	307.27	10.5	8.78	426	>sp|Q92954.3|PRG4_HUMAN RecName: Full=Proteoglycan 4; AltName: Full=Lubricin; AltName: Full=Megakaryocyte-stimulating factor; AltName: Full=Superficial zone proteoglycan; Contains: RecName: Full=Proteoglycan 4 C-terminal part; Flags: Precursor	240202_vc_stce_synovial_fluid_sme_tryp.ScanId;v=1;d1=7570.7570.3	controllerType=0 controllerNumber=1 scan=7570	19.1003	240202_VC_StcE_Synovial_Fluid_Sme_Tryp (1)
K.ATT[+656.228]PKPQKPT[+568.212]KAPK.K	HexNAc(1)Hex(1)NeuAc(1),HexNAc(2)Hex(1)	T[+568][+656]	906.447	3	2717.33	2717.32	0	1	1016	Non	577.88	321.21	2.96	7.87	426	>sp|Q92954.3|PRG4_HUMAN RecName: Full=Proteoglycan 4; AltName: Full=Lubricin; AltName: Full=Megakaryocyte-stimulating factor; AltName: Full=Superficial zone proteoglycan; Contains: RecName: Full=Proteoglycan 4 C-terminal part; Flags: Precursor	240202_vc_stce_synovial_fluid_sme_tryp.ScanId;v=1;d1=7033.7033.3	controllerType=0 controllerNumber=1 scan=7033	17.8641	240202_VC_StcE_Synovial_Fluid_Sme_Tryp (1)
K.ATT[+568.212]PKPQKPT[+568.212]KAPK.K	HexNAc(2)Hex(1),HexNAc(2)Hex(1)	T[+568]*2	877.108	3	2629.31	2629.31	0	0.9	1016	Non	322.01	198.09	16.94	6.51	202	>sp|Q92954.3|PRG4_HUMAN RecName: Full=Proteoglycan 4; AltName: Full=Lubricin; AltName: Full=Megakaryocyte-stimulating factor; AltName: Full=Superficial zone proteoglycan; Contains: RecName: Full=Proteoglycan 4 C-terminal part; Flags: Precursor	240213_vc_stce_synovial_fluid_2138_sme_tryp.ScanId;v=1;d1=5461.5461.3	controllerType=0 controllerNumber=1 scan=5461	15.6748	240213_VC_StcE_Synovial_Fluid_2138_Sme_Tryp
K.ATT[+406.159]PKPQKPT[+656.228]KAPK.K	HexNAc(2),HexNAc(1)Hex(1)NeuAc(1)	T[+406][+656]	852.429	3	2555.27	2555.27	0	0.1	1016	Non	556.67	304.91	1.2	7.28	426	>sp|Q92954.3|PRG4_HUMAN RecName: Full=Proteoglycan 4; AltName: Full=Lubricin; AltName: Full=Megakaryocyte-stimulating factor; AltName: Full=Superficial zone proteoglycan; Contains: RecName: Full=Proteoglycan 4 C-terminal part; Flags: Precursor	240202_vc_stce_synovial_fluid_sme_tryp.ScanId;v=1;d1=7021.7021.3	controllerType=0 controllerNumber=1 scan=7021	17.8376	240202_VC_StcE_Synovial_Fluid_Sme_Tryp (1)
K.ATTPKPQKPT[+1021.360]KAPK.K	HexNAc(2)Hex(2)NeuAc(1)	T[+1021]	838.753	3	2514.24	2514.24	0	-0.6	1016	Non	721.37	414.69	16.64	13.22	426	>sp|Q92954.3|PRG4_HUMAN RecName: Full=Proteoglycan 4; AltName: Full=Lubricin; AltName: Full=Megakaryocyte-stimulating factor; AltName: Full=Superficial zone proteoglycan; Contains: RecName: Full=Proteoglycan 4 C-terminal part; Flags: Precursor	240202_vc_stce_synovial_fluid_sme_tryp.ScanId;v=1;d1=6876.6876.3	controllerType=0 controllerNumber=1 scan=6876	17.495	240202_VC_StcE_Synovial_Fluid_Sme_Tryp (1)
K.AT[+406.159]T[+568.212]PKPQKPTKAPK.K	HexNAc(2),HexNAc(2)Hex(1)	T[+406][+568]	823.09	3	2467.25	2467.25	0	0	1016	Non	399.14	271.94	1.2	6.84	202	>sp|Q92954.3|PRG4_HUMAN RecName: Full=Proteoglycan 4; AltName: Full=Lubricin; AltName: Full=Megakaryocyte-stimulating factor; AltName: Full=Superficial zone proteoglycan; Contains: RecName: Full=Proteoglycan 4 C-terminal part; Flags: Precursor	240213_vc_stce_synovial_fluid_2138_sme_tryp.ScanId;v=1;d1=5681.5681.3	controllerType=0 controllerNumber=1 scan=5681	16.1282	240213_VC_StcE_Synovial_Fluid_2138_Sme_Tryp
K.ATT[+568.212]PKPQKPT[+365.132]KAPK.K	HexNAc(2)Hex(1),HexNAc(1)Hex(1)	T[+365][+568]	809.415	3	2426.23	2426.23	0	1.1	1016	Non	489.82	247.54	1.6	7.53	202	>sp|Q92954.3|PRG4_HUMAN RecName: Full=Proteoglycan 4; AltName: Full=Lubricin; AltName: Full=Megakaryocyte-stimulating factor; AltName: Full=Superficial zone proteoglycan; Contains: RecName: Full=Proteoglycan 4 C-terminal part; Flags: Precursor	240213_vc_stce_synovial_fluid_2138_sme_tryp.ScanId;v=1;d1=5479.5479.3	controllerType=0 controllerNumber=1 scan=5479	15.7115	240213_VC_StcE_Synovial_Fluid_2138_Sme_Tryp
K.ATT[+406.159]PKPQKPT[+406.159]KAPK.K	HexNAc(2),HexNAc(2)	T[+406]*2	769.073	3	2305.2	2305.2	0	1.3	1016	Non	366.12	205.28	1.6	6.8	301	>sp|Q92954.3|PRG4_HUMAN RecName: Full=Proteoglycan 4; AltName: Full=Lubricin; AltName: Full=Megakaryocyte-stimulating factor; AltName: Full=Superficial zone proteoglycan; Contains: RecName: Full=Proteoglycan 4 C-terminal part; Flags: Precursor	240213_vc_stce_synovial_fluid_2121_sme_tryp.ScanId;v=1;d1=6149.6149.3	controllerType=0 controllerNumber=1 scan=6149	16.8688	240213_VC_StcE_Synovial_Fluid_2121_Sme_Tryp
K.ATT[+406.159]PKPQKPT[+365.132]KAPK.K	HexNAc(2),HexNAc(1)Hex(1)	T[+365][+406]	755.398	3	2264.18	2264.18	0	1.9	1016	Non	484.97	333.48	0	7.72	426	>sp|Q92954.3|PRG4_HUMAN RecName: Full=Proteoglycan 4; AltName: Full=Lubricin; AltName: Full=Megakaryocyte-stimulating factor; AltName: Full=Superficial zone proteoglycan; Contains: RecName: Full=Proteoglycan 4 C-terminal part; Flags: Precursor	240202_vc_stce_synovial_fluid_sme_tryp.ScanId;v=1;d1=5763.5763.3	controllerType=0 controllerNumber=1 scan=5763	15.0695	240202_VC_StcE_Synovial_Fluid_Sme_Tryp (1)
K.ATT[+365.132]PKPQKPT[+365.132]KAPK.K	HexNAc(1)Hex(1),HexNAc(1)Hex(1)	T[+365]*2	741.721	3	2223.15	2223.15	0	0.3	1016	Non	545.39	375.4	14.71	9.14	202	>sp|Q92954.3|PRG4_HUMAN RecName: Full=Proteoglycan 4; AltName: Full=Lubricin; AltName: Full=Megakaryocyte-stimulating factor; AltName: Full=Superficial zone proteoglycan; Contains: RecName: Full=Proteoglycan 4 C-terminal part; Flags: Precursor	240213_vc_stce_synovial_fluid_2138_sme_tryp.ScanId;v=1;d1=5358.5358.3	controllerType=0 controllerNumber=1 scan=5358	15.4848	240213_VC_StcE_Synovial_Fluid_2138_Sme_Tryp
K.ATTPKPQKPT[+656.228]KAPK.K	HexNAc(1)Hex(1)NeuAc(1)	T[+656]	538.034	4	2149.11	2149.11	0	1.3	1016	Non	598.23	477.44	11.38	10.73	301	>sp|Q92954.3|PRG4_HUMAN RecName: Full=Proteoglycan 4; AltName: Full=Lubricin; AltName: Full=Megakaryocyte-stimulating factor; AltName: Full=Superficial zone proteoglycan; Contains: RecName: Full=Proteoglycan 4 C-terminal part; Flags: Precursor	240213_vc_stce_synovial_fluid_2121_sme_tryp.ScanId;v=1;d1=7667.7667.4	controllerType=0 controllerNumber=1 scan=7667	20.2419	240213_VC_StcE_Synovial_Fluid_2121_Sme_Tryp
K.ATT[+365.132]PKPQKPT[+365.132]K.A	HexNAc(1)Hex(1),HexNAc(1)Hex(1)	T[+365]*2	642.994	3	1926.97	1926.96	0	1.2	1016	Non	239.96	162.93	16.34	4.93	426	>sp|Q92954.3|PRG4_HUMAN RecName: Full=Proteoglycan 4; AltName: Full=Lubricin; AltName: Full=Megakaryocyte-stimulating factor; AltName: Full=Superficial zone proteoglycan; Contains: RecName: Full=Proteoglycan 4 C-terminal part; Flags: Precursor	240202_vc_stce_synovial_fluid_sme_tryp.ScanId;v=1;d1=6328.6328.3	controllerType=0 controllerNumber=1 scan=6328	16.298	240202_VC_StcE_Synovial_Fluid_Sme_Tryp (1)
T.T[+1312.455]PKPQKPTKAPKKPTS.T	HexNAc(2)Hex(2)NeuAc(2)	T[+1312]	762.376	4	3046.48	3046.48	0	-0.2	1018	Specific	340.51	267.05	2.9	3.87	667	>sp|Q92954|PRG4_HUMAN Proteoglycan 4 OS=Homo sapiens OX=9606 GN=PRG4 PE=1 SV=3	230928_vc_enb_2122a203_90percentsmem.ScanId;v=1;d1=3649.3649.4	controllerType=0 controllerNumber=1 scan=3649	13.4575	230928_VC_ENB_2122A203_90%SmEM
RT	HexNAc(1)Hex(1)NeuAc(1),HexNAc(2)	T[+406][+656]	699.859	4	2796.41	2796.41	0	0.1	1018	Specific	109.68	109.68	56.7	2.04	667	>sp|Q92954|PRG4_HUMAN Proteoglycan 4 OS=Homo sapiens OX=9606 GN=PRG4 PE=1 SV=3	230928_vc_enb_2122a203_90percentsmem.ScanId;v=1;d1=2565.2565.4	controllerType=0 controllerNumber=1 scan=2565	10.5341	230928_VC_ENB_2122A203_90%SmEM
T.TPKPQKPT[+1021.360]KAPKKPTS.T	HexNAc(2)Hex(2)NeuAc(1)	T[+1021]	689.601	4	2755.38	2755.39	0	-2.1	1018	Specific	531.31	428.06	0.7	5.14	667	>sp|Q92954|PRG4_HUMAN Proteoglycan 4 OS=Homo sapiens OX=9606 GN=PRG4 PE=1 SV=3	230928_vc_enb_2122a203_90percentsmem.ScanId;v=1;d1=3151.3151.4	controllerType=0 controllerNumber=1 scan=3151	12.1603	230928_VC_ENB_2122A203_90%SmEM
T.TPKPQKPT[+1312.455]KAPK.K	HexNAc(2)Hex(2)NeuAc(2)	T[+1312]	878.425	3	2633.26	2633.26	0	1.6	1018	CRagged	643.93	299.13	32.08	9.72	426	>sp|Q92954.3|PRG4_HUMAN RecName: Full=Proteoglycan 4; AltName: Full=Lubricin; AltName: Full=Megakaryocyte-stimulating factor; AltName: Full=Superficial zone proteoglycan; Contains: RecName: Full=Proteoglycan 4 C-terminal part; Flags: Precursor	240202_vc_stce_synovial_fluid_sme_tryp.ScanId;v=1;d1=6463.6463.3	controllerType=0 controllerNumber=1 scan=6463	16.5734	240202_VC_StcE_Synovial_Fluid_Sme_Tryp (1)
T.TPKPQKPTKAPKKPT[+203.079]S[+656.228].T	HexNAc(1),HexNAc(1)Hex(1)NeuAc(1)	S[+656], T[+203]	519.472	5	2593.33	2593.33	0	-1.1	1018	Specific	483.59	483.59	0	4.02	667	>sp|Q92954|PRG4_HUMAN Proteoglycan 4 OS=Homo sapiens OX=9606 GN=PRG4 PE=1 SV=3	230928_vc_enb_2122a203_90percentsmem.ScanId;v=1;d1=3173.3173.5	controllerType=0 controllerNumber=1 scan=3173	12.2113	230928_VC_ENB_2122A203_90%SmEM
T.T[+365.132]PKPQKPT[+406.159]KAPKKPTS.T	HexNAc(1)Hex(1),HexNAc(2)	T[+365][+406]	627.084	4	2505.31	2505.32	0	-2.1	1018	Specific	377.56	377.56	203.9	4.97	667	>sp|Q92954|PRG4_HUMAN Proteoglycan 4 OS=Homo sapiens OX=9606 GN=PRG4 PE=1 SV=3	230928_vc_enb_2122a203_90percentsmem.ScanId;v=1;d1=2540.2540.4	controllerType=0 controllerNumber=1 scan=2540	10.4629	230928_VC_ENB_2122A203_90%SmEM
T.TPKPQKPTKAPKKPT[+365.132]S[+365.132].T	HexNAc(1)Hex(1),HexNAc(1)Hex(1)	S[+365], T[+365]	493.664	5	2464.29	2464.29	0	0.1	1018	Specific	765.17	743.74	7.2	8.39	667	>sp|Q92954|PRG4_HUMAN Proteoglycan 4 OS=Homo sapiens OX=9606 GN=PRG4 PE=1 SV=3	230928_vc_enb_2122a203_90percentsmem.ScanId;v=1;d1=2521.2521.5	controllerType=0 controllerNumber=1 scan=2521	10.4197	230928_VC_ENB_2122A203_90%SmEM
T.T[+406.159]PKPQKPT[+656.228]KAPK.K	HexNAc(2),HexNAc(1)Hex(1)NeuAc(1)	T[+406][+656]	795.068	3	2383.19	2383.19	0	0.9	1018	CRagged	251.8	110.56	1.2	4.62	426	>sp|Q92954.3|PRG4_HUMAN RecName: Full=Proteoglycan 4; AltName: Full=Lubricin; AltName: Full=Megakaryocyte-stimulating factor; AltName: Full=Superficial zone proteoglycan; Contains: RecName: Full=Proteoglycan 4 C-terminal part; Flags: Precursor	240202_vc_stce_synovial_fluid_sme_tryp.ScanId;v=1;d1=5562.5562.3	controllerType=0 controllerNumber=1 scan=5562	14.6513	240202_VC_StcE_Synovial_Fluid_Sme_Tryp (1)
T.TPKPQKPT[+1021.360]KAPK.K	HexNAc(2)Hex(2)NeuAc(1)	T[+1021]	781.393	3	2342.16	2342.16	0	1.6	1018	CRagged	728.54	334.38	34.25	12	426	>sp|Q92954.3|PRG4_HUMAN RecName: Full=Proteoglycan 4; AltName: Full=Lubricin; AltName: Full=Megakaryocyte-stimulating factor; AltName: Full=Superficial zone proteoglycan; Contains: RecName: Full=Proteoglycan 4 C-terminal part; Flags: Precursor	240202_vc_stce_synovial_fluid_sme_tryp.ScanId;v=1;d1=5908.5908.3	controllerType=0 controllerNumber=1 scan=5908	15.3845	240202_VC_StcE_Synovial_Fluid_Sme_Tryp (1)
T.TPKPQKPT[+568.212]KAPKKPTS.T	HexNAc(2)Hex(1)	T[+568]	461.253	5	2302.24	2302.24	0	-0.2	1018	Specific	888.99	825.46	9.6	10.54	667	>sp|Q92954|PRG4_HUMAN Proteoglycan 4 OS=Homo sapiens OX=9606 GN=PRG4 PE=1 SV=3	230928_vc_enb_2122a203_90percentsmem.ScanId;v=1;d1=2513.2513.5	controllerType=0 controllerNumber=1 scan=2513	10.3997	230928_VC_ENB_2122A203_90%SmEM
T.T[+365.132]PKPQKPT[+406.159]KAPK.K	HexNAc(1)Hex(1),HexNAc(2)	T[+365][+406]	523.778	4	2092.09	2092.09	0	0.5	1018	CRagged	206.46	206.46	112.51	1.57	426	>sp|Q92954.3|PRG4_HUMAN RecName: Full=Proteoglycan 4; AltName: Full=Lubricin; AltName: Full=Megakaryocyte-stimulating factor; AltName: Full=Superficial zone proteoglycan; Contains: RecName: Full=Proteoglycan 4 C-terminal part; Flags: Precursor	240202_vc_stce_synovial_fluid_sme_tryp.ScanId;v=1;d1=4465.4465.4	controllerType=0 controllerNumber=1 scan=4465	12.4013	240202_VC_StcE_Synovial_Fluid_Sme_Tryp (1)
T.T[+365.132]PKPQKPT[+365.132]KAPK.K	HexNAc(1)Hex(1),HexNAc(1)Hex(1)	T[+365]*2	684.36	3	2051.07	2051.06	0	0.6	1018	CRagged	217.15	169.74	169.74	4.07	426	>sp|Q92954.3|PRG4_HUMAN RecName: Full=Proteoglycan 4; AltName: Full=Lubricin; AltName: Full=Megakaryocyte-stimulating factor; AltName: Full=Superficial zone proteoglycan; Contains: RecName: Full=Proteoglycan 4 C-terminal part; Flags: Precursor	240202_vc_stce_synovial_fluid_sme_tryp.ScanId;v=1;d1=4827.4827.3	controllerType=0 controllerNumber=1 scan=4827	13.1286	240202_VC_StcE_Synovial_Fluid_Sme_Tryp (1)
T.T[+203.079]PKPQKPT[+365.132]KAPK.K	HexNAc(1),HexNAc(1)Hex(1)	T[+203][+365]	473.009	4	1889.01	1889.01	0	0.4	1018	CRagged	252.45	191.07	151.63	3.75	426	>sp|Q92954.3|PRG4_HUMAN RecName: Full=Proteoglycan 4; AltName: Full=Lubricin; AltName: Full=Megakaryocyte-stimulating factor; AltName: Full=Superficial zone proteoglycan; Contains: RecName: Full=Proteoglycan 4 C-terminal part; Flags: Precursor	240202_vc_stce_synovial_fluid_sme_tryp.ScanId;v=1;d1=4452.4452.4	controllerType=0 controllerNumber=1 scan=4452	12.3751	240202_VC_StcE_Synovial_Fluid_Sme_Tryp (1)
T.TPKPQKPT[+365.132]KAPK.K	HexNAc(1)Hex(1)	T[+365]	562.649	3	1685.93	1685.93	0	0.4	1018	CRagged	209.76	203.44	151.55	1.98	426	>sp|Q92954.3|PRG4_HUMAN RecName: Full=Proteoglycan 4; AltName: Full=Lubricin; AltName: Full=Megakaryocyte-stimulating factor; AltName: Full=Superficial zone proteoglycan; Contains: RecName: Full=Proteoglycan 4 C-terminal part; Flags: Precursor	240202_vc_stce_synovial_fluid_sme_tryp.ScanId;v=1;d1=4464.4464.3	controllerType=0 controllerNumber=1 scan=4464	12.3955	240202_VC_StcE_Synovial_Fluid_Sme_Tryp (1)
K.KPT[+656.228]STKKPK.T	HexNAc(1)Hex(1)NeuAc(1)	T[+656]	557.624	3	1670.86	1670.86	0	0.1	1030	NRagged	353.24	78.01	2	5.28	202	>sp|Q92954.3|PRG4_HUMAN RecName: Full=Proteoglycan 4; AltName: Full=Lubricin; AltName: Full=Megakaryocyte-stimulating factor; AltName: Full=Superficial zone proteoglycan; Contains: RecName: Full=Proteoglycan 4 C-terminal part; Flags: Precursor	240213_vc_stce_synovial_fluid_2138_sme_tryp.ScanId;v=1;d1=3586.3586.3	controllerType=0 controllerNumber=1 scan=3586	12.2288	240213_VC_StcE_Synovial_Fluid_2138_Sme_Tryp
K.KPT[+406.159]STKKPK.T	HexNAc(2)	T[+406]	474.268	3	1420.79	1420.79	0	-0.1	1030	NRagged	448.42	161.48	2	6.33	301	>sp|Q92954.3|PRG4_HUMAN RecName: Full=Proteoglycan 4; AltName: Full=Lubricin; AltName: Full=Megakaryocyte-stimulating factor; AltName: Full=Superficial zone proteoglycan; Contains: RecName: Full=Proteoglycan 4 C-terminal part; Flags: Precursor	240213_vc_stce_synovial_fluid_2121_sme_tryp.ScanId;v=1;d1=3849.3849.3	controllerType=0 controllerNumber=1 scan=3849	12.289	240213_VC_StcE_Synovial_Fluid_2121_Sme_Tryp
K.KPTST[+365.132]KKPK.T	HexNAc(1)Hex(1)	T[+365]	460.592	3	1379.76	1379.76	0	-0.1	1030	NRagged	418.12	356.55	80.16	5.78	301	>sp|Q92954.3|PRG4_HUMAN RecName: Full=Proteoglycan 4; AltName: Full=Lubricin; AltName: Full=Megakaryocyte-stimulating factor; AltName: Full=Superficial zone proteoglycan; Contains: RecName: Full=Proteoglycan 4 C-terminal part; Flags: Precursor	240213_vc_stce_synovial_fluid_2121_sme_tryp.ScanId;v=1;d1=3845.3845.3	controllerType=0 controllerNumber=1 scan=3845	12.2781	240213_VC_StcE_Synovial_Fluid_2121_Sme_Tryp
S.T[+656.228]KKPKTMPRVRKPKT[+365.132].T	HexNAc(1)Hex(1)NeuAc(1),HexNAc(1)Hex(1)	T[+365][+656]	564.298	5	2817.46	2817.46	0	-0.9	1034	Specific	300.68	300.68	187.89	2.7	667	>sp|Q92954|PRG4_HUMAN Proteoglycan 4 OS=Homo sapiens OX=9606 GN=PRG4 PE=1 SV=3	230928_vc_enb_2122a203_90percentsmem.ScanId;v=1;d1=3538.3538.5	controllerType=0 controllerNumber=1 scan=3538	13.1746	230928_VC_ENB_2122A203_90%SmEM
S.T[+406.159]KKPKTMPRVRKPKT[+365.132].T	HexNAc(2),HexNAc(1)Hex(1)	T[+365][+406]	514.284	5	2567.39	2567.4	0	-2.4	1034	Specific	156.81	156.81	124.85	2.05	667	>sp|Q92954|PRG4_HUMAN Proteoglycan 4 OS=Homo sapiens OX=9606 GN=PRG4 PE=1 SV=3	230928_vc_enb_2122a203_90percentsmem.ScanId;v=1;d1=3493.3493.5	controllerType=0 controllerNumber=1 scan=3493	13.0544	230928_VC_ENB_2122A203_90%SmEM
S.T[+365.132]KKPKTMPRVRKPKT[+365.132].T	HexNAc(1)Hex(1),HexNAc(1)Hex(1)	T[+365]*2	632.348	4	2526.37	2526.37	0	0	1034	Specific	414.24	414.24	250.7	4.26	667	>sp|Q92954|PRG4_HUMAN Proteoglycan 4 OS=Homo sapiens OX=9606 GN=PRG4 PE=1 SV=3	230928_vc_enb_2122a203_90percentsmem.ScanId;v=1;d1=3670.3670.4	controllerType=0 controllerNumber=1 scan=3670	13.5035	230928_VC_ENB_2122A203_90%SmEM
S.T[+365.132]KKPKTMPR.V	HexNAc(1)Hex(1)	T[+365]	484.597	3	1451.78	1451.78	0	-0.2	1034	CRagged	297.4	297.4	267.19	2.53	667	>sp|Q92954|PRG4_HUMAN Proteoglycan 4 OS=Homo sapiens OX=9606 GN=PRG4 PE=1 SV=3	230928_vc_enb_2122a203_90percentsmem.ScanId;v=1;d1=2427.2427.3	controllerType=0 controllerNumber=1 scan=2427	10.0997	230928_VC_ENB_2122A203_90%SmEM
R.VRKPKT[+1312.455]TPTPR.K	HexNAc(2)Hex(2)NeuAc(2)	T[+1312]	649.065	4	2593.24	2593.24	0	1.1	1043	Non	394.63	183.82	2	6.12	426	>sp|Q92954.3|PRG4_HUMAN RecName: Full=Proteoglycan 4; AltName: Full=Lubricin; AltName: Full=Megakaryocyte-stimulating factor; AltName: Full=Superficial zone proteoglycan; Contains: RecName: Full=Proteoglycan 4 C-terminal part; Flags: Precursor	240202_vc_stce_synovial_fluid_sme_tryp.ScanId;v=1;d1=7199.7199.4	controllerType=0 controllerNumber=1 scan=7199	18.2513	240202_VC_StcE_Synovial_Fluid_Sme_Tryp (1)
R.VRKPKTTPT[+1021.360]PR.K	HexNAc(2)Hex(2)NeuAc(1)	T[+1021]	576.29	4	2302.14	2302.14	0	-0.6	1043	Non	579.02	352.5	5.32	8.18	202	>sp|Q92954.3|PRG4_HUMAN RecName: Full=Proteoglycan 4; AltName: Full=Lubricin; AltName: Full=Megakaryocyte-stimulating factor; AltName: Full=Superficial zone proteoglycan; Contains: RecName: Full=Proteoglycan 4 C-terminal part; Flags: Precursor	240213_vc_stce_synovial_fluid_2138_sme_tryp.ScanId;v=1;d1=5457.5457.4	controllerType=0 controllerNumber=1 scan=5457	15.6664	240213_VC_StcE_Synovial_Fluid_2138_Sme_Tryp
R.VRKPKT[+365.132]T[+365.132]PTPRKM.T	HexNAc(1)Hex(1),HexNAc(1)Hex(1)	T[+365]*2	568.3	4	2270.18	2270.18	0	-1.1	1043	NRagged	124.32	124.32	66.28	2.07	667	>sp|Q92954|PRG4_HUMAN Proteoglycan 4 OS=Homo sapiens OX=9606 GN=PRG4 PE=1 SV=3	230928_vc_enb_2122a203_90percentsmem.ScanId;v=1;d1=2799.2799.4	controllerType=0 controllerNumber=1 scan=2799	11.2142	230928_VC_ENB_2122A203_90%SmEM
R.VRKPKT[+203.079]T[+656.228]PTPR.K	HexNAc(1),HexNAc(1)Hex(1)NeuAc(1)	T[+203][+656]	714.035	3	2140.09	2140.09	0	1.3	1043	Non	420.88	293.26	0	7.05	426	>sp|Q92954.3|PRG4_HUMAN RecName: Full=Proteoglycan 4; AltName: Full=Lubricin; AltName: Full=Megakaryocyte-stimulating factor; AltName: Full=Superficial zone proteoglycan; Contains: RecName: Full=Proteoglycan 4 C-terminal part; Flags: Precursor	240202_vc_stce_synovial_fluid_sme_tryp.ScanId;v=1;d1=6400.6400.3	controllerType=0 controllerNumber=1 scan=6400	16.4412	240202_VC_StcE_Synovial_Fluid_Sme_Tryp (1)
R.VRKPKT[+406.159]T[+406.159]PTPR.K	HexNAc(2),HexNAc(2)	T[+406]*2	698.372	3	2093.1	2093.1	0	1.4	1043	Non	281.4	274.6	53.48	5.16	426	>sp|Q92954.3|PRG4_HUMAN RecName: Full=Proteoglycan 4; AltName: Full=Lubricin; AltName: Full=Megakaryocyte-stimulating factor; AltName: Full=Superficial zone proteoglycan; Contains: RecName: Full=Proteoglycan 4 C-terminal part; Flags: Precursor	240202_vc_stce_synovial_fluid_sme_tryp.ScanId;v=1;d1=6264.6264.3	controllerType=0 controllerNumber=1 scan=6264	16.1697	240202_VC_StcE_Synovial_Fluid_Sme_Tryp (1)
R.VRKPKT[+365.132]T[+406.159]PTPR.K		T[+365][+406]	513.773	4	2052.07	2052.07	0	0.5	1043	Non	407.86	278.07	18.32	5.49	301	>sp|Q92954.3|PRG4_HUMAN RecName: Full=Proteoglycan 4; AltName: Full=Lubricin; AltName: Full=Megakaryocyte-stimulating factor; AltName: Full=Superficial zone proteoglycan; Contains: RecName: Full=Proteoglycan 4 C-terminal part; Flags: Precursor	240213_vc_stce_synovial_fluid_2121_sme_tryp.ScanId;v=1;d1=6720.6720.4	controllerType=0 controllerNumber=1 scan=6720	18.0929	240213_VC_StcE_Synovial_Fluid_2121_Sme_Tryp
R.VRKPKTT[+365.132]PT[+365.132]PR.K	HexNAc(1)Hex(1),HexNAc(1)Hex(1)	T[+365]*2	671.021	3	2011.05	2011.04	0	1.9	1043	Non	448.57	389.67	0.4	8.86	426	>sp|Q92954.3|PRG4_HUMAN RecName: Full=Proteoglycan 4; AltName: Full=Lubricin; AltName: Full=Megakaryocyte-stimulating factor; AltName: Full=Superficial zone proteoglycan; Contains: RecName: Full=Proteoglycan 4 C-terminal part; Flags: Precursor	240202_vc_stce_synovial_fluid_sme_tryp.ScanId;v=1;d1=5420.5420.3	controllerType=0 controllerNumber=1 scan=5420	14.3535	240202_VC_StcE_Synovial_Fluid_Sme_Tryp (1)
R.VRKPKT[+568.212]TPTPR.K	HexNAc(2)Hex(1)	T[+568]	617.002	3	1848.99	1848.99	0	-0.6	1043	Non	554.58	392.42	2	8.81	426	>sp|Q92954.3|PRG4_HUMAN RecName: Full=Proteoglycan 4; AltName: Full=Lubricin; AltName: Full=Megakaryocyte-stimulating factor; AltName: Full=Superficial zone proteoglycan; Contains: RecName: Full=Proteoglycan 4 C-terminal part; Flags: Precursor	240202_vc_stce_synovial_fluid_sme_tryp.ScanId;v=1;d1=5460.5460.3	controllerType=0 controllerNumber=1 scan=5460	14.4357	240202_VC_StcE_Synovial_Fluid_Sme_Tryp (1)
R.KPKT[+365.132]T[+365.132]PTPR.K	HexNAc(1)Hex(1),HexNAc(1)Hex(1)	T[+365]*2	585.963	3	1755.88	1755.87	0	0.6	1045	Non	385.23	168.32	1.29	5.77	301	>sp|Q92954.3|PRG4_HUMAN RecName: Full=Proteoglycan 4; AltName: Full=Lubricin; AltName: Full=Megakaryocyte-stimulating factor; AltName: Full=Superficial zone proteoglycan; Contains: RecName: Full=Proteoglycan 4 C-terminal part; Flags: Precursor	240213_vc_stce_synovial_fluid_2121_sme_tryp.ScanId;v=1;d1=3874.3874.3	controllerType=0 controllerNumber=1 scan=3874	12.3478	240213_VC_StcE_Synovial_Fluid_2121_Sme_Tryp
K.T[+656.228]TPTPR.K	HexNAc(1)Hex(1)NeuAc(1)	T[+656]	664.801	2	1328.6	1328.6	0	0	1048	CRagged	313.18	2.98	0	3.96	301	>sp|Q92954.3|PRG4_HUMAN RecName: Full=Proteoglycan 4; AltName: Full=Lubricin; AltName: Full=Megakaryocyte-stimulating factor; AltName: Full=Superficial zone proteoglycan; Contains: RecName: Full=Proteoglycan 4 C-terminal part; Flags: Precursor	240213_vc_stce_synovial_fluid_2121_sme_tryp.ScanId;v=1;d1=6010.6010.2	controllerType=0 controllerNumber=1 scan=6010	16.5711	240213_VC_StcE_Synovial_Fluid_2121_Sme_Tryp
R.KMTSTMPELNPT[+1312.455]SR.I	HexNAc(2)Hex(2)NeuAc(2)	T[+1312]	969.083	3	2905.23	2905.23	0	0.8	1054	Non	541.27	389.16	1.2	10.1	301	>sp|Q92954.3|PRG4_HUMAN RecName: Full=Proteoglycan 4; AltName: Full=Lubricin; AltName: Full=Megakaryocyte-stimulating factor; AltName: Full=Superficial zone proteoglycan; Contains: RecName: Full=Proteoglycan 4 C-terminal part; Flags: Precursor	240213_vc_stce_synovial_fluid_2121_sme_tryp.ScanId;v=1;d1=17797.17797.3	controllerType=0 controllerNumber=1 scan=17797	42.5149	240213_VC_StcE_Synovial_Fluid_2121_Sme_Tryp
R.KMTST[+1312.455]MPELNP.T	HexNAc(2)Hex(2)NeuAc(2)	T[+1312]	854.356	3	2561.05	2561.05	0	0.4	1054	NRagged	306.84	82.52	0.4	4.16	426	>sp|Q92954.3|PRG4_HUMAN RecName: Full=Proteoglycan 4; AltName: Full=Lubricin; AltName: Full=Megakaryocyte-stimulating factor; AltName: Full=Superficial zone proteoglycan; Contains: RecName: Full=Proteoglycan 4 C-terminal part; Flags: Precursor	240202_vc_stce_synovial_fluid_sme_tryp.ScanId;v=1;d1=22247.22247.3	controllerType=0 controllerNumber=1 scan=22247	49.1072	240202_VC_StcE_Synovial_Fluid_Sme_Tryp (1)
R.KMT[+656.228]STMPELNP.T	HexNAc(1)Hex(1)NeuAc(1)	T[+656]	952.917	2	1904.83	1904.82	0	1.4	1054	NRagged	324.12	143.23	2	5.25	426	>sp|Q92954.3|PRG4_HUMAN RecName: Full=Proteoglycan 4; AltName: Full=Lubricin; AltName: Full=Megakaryocyte-stimulating factor; AltName: Full=Superficial zone proteoglycan; Contains: RecName: Full=Proteoglycan 4 C-terminal part; Flags: Precursor	240202_vc_stce_synovial_fluid_sme_tryp.ScanId;v=1;d1=21454.21454.2	controllerType=0 controllerNumber=1 scan=21454	47.6772	240202_VC_StcE_Synovial_Fluid_Sme_Tryp (1)
T.S[+947.323]T[+1021.360]MPELNPT.S	HexNAc(1)Hex(1)NeuAc(2),HexNAc(2)Hex(2)NeuAc(1)	S[+947], T[+1021]	986.721	3	2958.15	2958.14	0	1.4	1057	Specific	251.32	55.15	0	3.86	426	>sp|Q92954.3|PRG4_HUMAN RecName: Full=Proteoglycan 4; AltName: Full=Lubricin; AltName: Full=Megakaryocyte-stimulating factor; AltName: Full=Superficial zone proteoglycan; Contains: RecName: Full=Proteoglycan 4 C-terminal part; Flags: Precursor	240202_vc_stce_synovial_fluid_sme_tryp.ScanId;v=1;d1=21331.21331.3	controllerType=0 controllerNumber=1 scan=21331	47.4319	240202_VC_StcE_Synovial_Fluid_Sme_Tryp (1)
T.S[+365.132]T[+1312.455]MPELNPT.S	HexNAc(1)Hex(1),HexNAc(2)Hex(2)NeuAc(2)	S[+365], T[+1312]	889.689	3	2667.05	2667.05	0	2.1	1057	Specific	319.3	124.55	0	4.88	426	>sp|Q92954.3|PRG4_HUMAN RecName: Full=Proteoglycan 4; AltName: Full=Lubricin; AltName: Full=Megakaryocyte-stimulating factor; AltName: Full=Superficial zone proteoglycan; Contains: RecName: Full=Proteoglycan 4 C-terminal part; Flags: Precursor	240202_vc_stce_synovial_fluid_sme_tryp.ScanId;v=1;d1=20504.20504.3	controllerType=0 controllerNumber=1 scan=20504	45.9602	240202_VC_StcE_Synovial_Fluid_Sme_Tryp (1)
T.ST[+1021.360]MPELNPT[+365.132].S	HexNAc(2)Hex(2)NeuAc(1),HexNAc(1)Hex(1)	T[+365][+1021]	792.657	3	2375.96	2375.95	0	1.1	1057	Specific	360.17	123.19	0	5.2	426	>sp|Q92954.3|PRG4_HUMAN RecName: Full=Proteoglycan 4; AltName: Full=Lubricin; AltName: Full=Megakaryocyte-stimulating factor; AltName: Full=Superficial zone proteoglycan; Contains: RecName: Full=Proteoglycan 4 C-terminal part; Flags: Precursor	240202_vc_stce_synovial_fluid_sme_tryp.ScanId;v=1;d1=18414.18414.3	controllerType=0 controllerNumber=1 scan=18414	41.8432	240202_VC_StcE_Synovial_Fluid_Sme_Tryp (1)
T.ST[+1312.455]MPELNP.T	HexNAc(2)Hex(2)NeuAc(2)	T[+1312]	734.295	3	2200.87	2200.87	0	0.8	1057	Specific	367.29	130.27	1.2	4.76	426	>sp|Q92954.3|PRG4_HUMAN RecName: Full=Proteoglycan 4; AltName: Full=Lubricin; AltName: Full=Megakaryocyte-stimulating factor; AltName: Full=Superficial zone proteoglycan; Contains: RecName: Full=Proteoglycan 4 C-terminal part; Flags: Precursor	240202_vc_stce_synovial_fluid_sme_tryp.ScanId;v=1;d1=24583.24583.3	controllerType=0 controllerNumber=1 scan=24583	52.5919	240202_VC_StcE_Synovial_Fluid_Sme_Tryp (1)
T.ST[+365.132]MPELNPT[+568.212].S	HexNAc(1)Hex(1),HexNAc(2)Hex(1)	T[+365][+568]	641.608	3	1922.81	1922.8	0	1.9	1057	Specific	387.41	189.59	0	5.82	426	>sp|Q92954.3|PRG4_HUMAN RecName: Full=Proteoglycan 4; AltName: Full=Lubricin; AltName: Full=Megakaryocyte-stimulating factor; AltName: Full=Superficial zone proteoglycan; Contains: RecName: Full=Proteoglycan 4 C-terminal part; Flags: Precursor	240202_vc_stce_synovial_fluid_sme_tryp.ScanId;v=1;d1=15920.15920.3	controllerType=0 controllerNumber=1 scan=15920	36.4479	240202_VC_StcE_Synovial_Fluid_Sme_Tryp (1)
T.ST[+1021.360]MPELNP.T	HexNAc(2)Hex(2)NeuAc(1)	T[+1021]	955.391	2	1909.77	1909.77	0	0.8	1057	Specific	409.56	166.13	1.2	5.29	426	>sp|Q92954.3|PRG4_HUMAN RecName: Full=Proteoglycan 4; AltName: Full=Lubricin; AltName: Full=Megakaryocyte-stimulating factor; AltName: Full=Superficial zone proteoglycan; Contains: RecName: Full=Proteoglycan 4 C-terminal part; Flags: Precursor	240202_vc_stce_synovial_fluid_sme_tryp.ScanId;v=1;d1=20615.20615.2	controllerType=0 controllerNumber=1 scan=20615	46.2181	240202_VC_StcE_Synovial_Fluid_Sme_Tryp (1)
T.ST[+365.132]MPELNPT[+365.132].S	HexNAc(1)Hex(1),HexNAc(1)Hex(1)	T[+365]*2	860.368	2	1719.73	1719.73	0	1.9	1057	Specific	293.51	135.78	2.4	4.92	426	>sp|Q92954.3|PRG4_HUMAN RecName: Full=Proteoglycan 4; AltName: Full=Lubricin; AltName: Full=Megakaryocyte-stimulating factor; AltName: Full=Superficial zone proteoglycan; Contains: RecName: Full=Proteoglycan 4 C-terminal part; Flags: Precursor	240202_vc_stce_synovial_fluid_sme_tryp.ScanId;v=1;d1=17065.17065.2	controllerType=0 controllerNumber=1 scan=17065	39.0323	240202_VC_StcE_Synovial_Fluid_Sme_Tryp (1)
T.S[+365.132]T[+365.132]MPELNP.T	HexNAc(1)Hex(1),HexNAc(1)Hex(1)	S[+365], T[+365]	809.842	2	1618.68	1618.68	0	-0.4	1057	Specific	373.77	181.19	181.19	2.78	667	>sp|Q92954|PRG4_HUMAN Proteoglycan 4 OS=Homo sapiens OX=9606 GN=PRG4 PE=1 SV=3	230928_vc_enb_2122a203_90percentsmem.ScanId;v=1;d1=10963.10963.2	controllerType=0 controllerNumber=1 scan=10963	32.3727	230928_VC_ENB_2122A203_90%SmEM
T.S[+365.132]T[+365.132]MPELNP.T	HexNAc(1)Hex(1),HexNAc(1)Hex(1)	S[+365], T[+365]	809.843	2	1618.68	1618.68	0	1.4	1057	Specific	366.3	171.66	171.66	5.28	426	>sp|Q92954.3|PRG4_HUMAN RecName: Full=Proteoglycan 4; AltName: Full=Lubricin; AltName: Full=Megakaryocyte-stimulating factor; AltName: Full=Superficial zone proteoglycan; Contains: RecName: Full=Proteoglycan 4 C-terminal part; Flags: Precursor	240202_vc_stce_synovial_fluid_sme_tryp.ScanId;v=1;d1=17743.17743.2	controllerType=0 controllerNumber=1 scan=17743	40.4395	240202_VC_StcE_Synovial_Fluid_Sme_Tryp (1)
T.S[+656.228]TMPELNP.T	HexNAc(1)Hex(1)NeuAc(1)	S[+656]	772.825	2	1544.64	1544.64	0	1.1	1057	Specific	239.02	56.43	1.15	1.02	426	>sp|Q92954.3|PRG4_HUMAN RecName: Full=Proteoglycan 4; AltName: Full=Lubricin; AltName: Full=Megakaryocyte-stimulating factor; AltName: Full=Superficial zone proteoglycan; Contains: RecName: Full=Proteoglycan 4 C-terminal part; Flags: Precursor	240202_vc_stce_synovial_fluid_sme_tryp.ScanId;v=1;d1=23473.23473.2	controllerType=0 controllerNumber=1 scan=23473	51.0808	240202_VC_StcE_Synovial_Fluid_Sme_Tryp (1)
T.ST[+568.212]MPELNP.T	HexNAc(2)Hex(1)	T[+568]	728.817	2	1456.63	1456.62	0	1.5	1057	Specific	318.97	179.91	0	4.82	426	>sp|Q92954.3|PRG4_HUMAN RecName: Full=Proteoglycan 4; AltName: Full=Lubricin; AltName: Full=Megakaryocyte-stimulating factor; AltName: Full=Superficial zone proteoglycan; Contains: RecName: Full=Proteoglycan 4 C-terminal part; Flags: Precursor	240202_vc_stce_synovial_fluid_sme_tryp.ScanId;v=1;d1=18564.18564.2	controllerType=0 controllerNumber=1 scan=18564	42.1529	240202_VC_StcE_Synovial_Fluid_Sme_Tryp (1)
T.S[+365.132]TMPELNP.T	HexNAc(1)Hex(1)	S[+365]	627.277	2	1253.55	1253.55	0	1.6	1057	Specific	326.8	194.14	0	4.24	426	>sp|Q92954.3|PRG4_HUMAN RecName: Full=Proteoglycan 4; AltName: Full=Lubricin; AltName: Full=Megakaryocyte-stimulating factor; AltName: Full=Superficial zone proteoglycan; Contains: RecName: Full=Proteoglycan 4 C-terminal part; Flags: Precursor	240202_vc_stce_synovial_fluid_sme_tryp.ScanId;v=1;d1=19572.19572.2	controllerType=0 controllerNumber=1 scan=19572	44.1084	240202_VC_StcE_Synovial_Fluid_Sme_Tryp (1)
T.S[+1021.360]RIAEAMLQT.T	HexNAc(2)Hex(2)NeuAc(1)	S[+1021]	1070.98	2	2140.95	2140.94	0	1.4	1066	Specific	312.91	102.34	10.87	4.99	426	>sp|Q92954.3|PRG4_HUMAN RecName: Full=Proteoglycan 4; AltName: Full=Lubricin; AltName: Full=Megakaryocyte-stimulating factor; AltName: Full=Superficial zone proteoglycan; Contains: RecName: Full=Proteoglycan 4 C-terminal part; Flags: Precursor	240202_vc_stce_synovial_fluid_sme_tryp.ScanId;v=1;d1=19270.19270.2	controllerType=0 controllerNumber=1 scan=19270	43.5059	240202_VC_StcE_Synovial_Fluid_Sme_Tryp (1)
T.S[+365.132]RIAEAMLQT[+365.132].T	HexNAc(1)Hex(1),HexNAc(1)Hex(1)	S[+365], T[+365]	925.427	2	1849.85	1849.85	0	-0.7	1066	Specific	255.7	119.41	119.41	2.96	667	>sp|Q92954|PRG4_HUMAN Proteoglycan 4 OS=Homo sapiens OX=9606 GN=PRG4 PE=1 SV=3	230928_vc_enb_2122a203_90percentsmem.ScanId;v=1;d1=9768.9768.2	controllerType=0 controllerNumber=1 scan=9768	29.143	230928_VC_ENB_2122A203_90%SmEM
T.S[+365.132]RIAEAMLQT[+365.132].T	HexNAc(1)Hex(1),HexNAc(1)Hex(1)	S[+365], T[+365]	925.43	2	1849.85	1849.85	0	2.7	1066	Specific	221.93	61.46	61.46	1.3	426	>sp|Q92954.3|PRG4_HUMAN RecName: Full=Proteoglycan 4; AltName: Full=Lubricin; AltName: Full=Megakaryocyte-stimulating factor; AltName: Full=Superficial zone proteoglycan; Contains: RecName: Full=Proteoglycan 4 C-terminal part; Flags: Precursor	240202_vc_stce_synovial_fluid_sme_tryp.ScanId;v=1;d1=17089.17089.2	controllerType=0 controllerNumber=1 scan=17089	39.0865	240202_VC_StcE_Synovial_Fluid_Sme_Tryp (1)
T.S[+656.228]RIAEAMLQ.T	HexNAc(1)Hex(1)NeuAc(1)	S[+656]	837.885	2	1674.76	1674.76	0	-0.2	1066	Specific	389.45	173.95	173.95	3.04	667	>sp|Q92954|PRG4_HUMAN Proteoglycan 4 OS=Homo sapiens OX=9606 GN=PRG4 PE=1 SV=3	230928_vc_enb_2122a203_90percentsmem.ScanId;v=1;d1=11763.11763.2	controllerType=0 controllerNumber=1 scan=11763	34.7187	230928_VC_ENB_2122A203_90%SmEM
T.S[+656.228]RIAEAMLQ.T	HexNAc(1)Hex(1)NeuAc(1)	S[+656]	837.886	2	1674.76	1674.76	0	1.1	1066	Specific	341.34	99.36	99.36	4.28	426	>sp|Q92954.3|PRG4_HUMAN RecName: Full=Proteoglycan 4; AltName: Full=Lubricin; AltName: Full=Megakaryocyte-stimulating factor; AltName: Full=Superficial zone proteoglycan; Contains: RecName: Full=Proteoglycan 4 C-terminal part; Flags: Precursor	240202_vc_stce_synovial_fluid_sme_tryp.ScanId;v=1;d1=19709.19709.2	controllerType=0 controllerNumber=1 scan=19709	44.3516	240202_VC_StcE_Synovial_Fluid_Sme_Tryp (1)
T.S[+365.132]RIAEAMLQ.T	HexNAc(1)Hex(1)	S[+365]	692.337	2	1383.67	1383.67	0	0	1066	Specific	372.57	271.58	271.58	2.94	667	>sp|Q92954|PRG4_HUMAN Proteoglycan 4 OS=Homo sapiens OX=9606 GN=PRG4 PE=1 SV=3	230928_vc_enb_2122a203_90percentsmem.ScanId;v=1;d1=9563.9563.2	controllerType=0 controllerNumber=1 scan=9563	28.6091	230928_VC_ENB_2122A203_90%SmEM
T.S[+365.132]RIAEAMLQ.T	HexNAc(1)Hex(1)	S[+365]	692.337	2	1383.67	1383.67	0	0.4	1066	Specific	285.75	76.94	76.94	3.95	426	>sp|Q92954.3|PRG4_HUMAN RecName: Full=Proteoglycan 4; AltName: Full=Lubricin; AltName: Full=Megakaryocyte-stimulating factor; AltName: Full=Superficial zone proteoglycan; Contains: RecName: Full=Proteoglycan 4 C-terminal part; Flags: Precursor	240202_vc_stce_synovial_fluid_sme_tryp.ScanId;v=1;d1=16965.16965.2	controllerType=0 controllerNumber=1 scan=16965	38.7913	240202_VC_StcE_Synovial_Fluid_Sme_Tryp (1)
T.S[+203.079]RIAEAMLQ.T	HexNAc(1)	S[+203]	611.307	2	1221.61	1221.61	0	-5.8	1066	Specific	340.74	277.45	277.45	2.15	667	>sp|Q92954|PRG4_HUMAN Proteoglycan 4 OS=Homo sapiens OX=9606 GN=PRG4 PE=1 SV=3	230928_vc_enb_2122a203_90percentsmem.ScanId;v=1;d1=9597.9597.2	controllerType=0 controllerNumber=1 scan=9597	28.6973	230928_VC_ENB_2122A203_90%SmEM
R.IAEAMLQT[+1021.360]T[+568.212]TRPNQTPNSK.L	HexNAc(2)Hex(2)NeuAc(1),HexNAc(2)Hex(1)	T[+568][+1021]	1230.89	3	3690.64	3690.64	0	-0.2	1068	Non	282.5	274.18	1.2	7.26	426	>sp|Q92954.3|PRG4_HUMAN RecName: Full=Proteoglycan 4; AltName: Full=Lubricin; AltName: Full=Megakaryocyte-stimulating factor; AltName: Full=Superficial zone proteoglycan; Contains: RecName: Full=Proteoglycan 4 C-terminal part; Flags: Precursor	240202_vc_stce_synovial_fluid_sme_tryp.ScanId;v=1;d1=13734.13734.3	controllerType=0 controllerNumber=1 scan=13734	31.6533	240202_VC_StcE_Synovial_Fluid_Sme_Tryp (1)
R.IAEAMLQT[+1021.360]T[+365.132]TRPNQTPNSK.L	HexNAc(2)Hex(2)NeuAc(1),HexNAc(1)Hex(1)	T[+365][+1021]	872.648	4	3487.57	3487.56	0	2.4	1068	Non	296.07	279.01	0	6.95	312	>sp|Q92954.3|PRG4_HUMAN RecName: Full=Proteoglycan 4; AltName: Full=Lubricin; AltName: Full=Megakaryocyte-stimulating factor; AltName: Full=Superficial zone proteoglycan; Contains: RecName: Full=Proteoglycan 4 C-terminal part; Flags: Precursor	240213_vc_stce_synovial_fluid_2122_sme_tryp.ScanId;v=1;d1=13643.13643.4	controllerType=0 controllerNumber=1 scan=13643	33.0887	240213_VC_StcE_Synovial_Fluid_2122_Sme_Tryp
R.IAEAMLQT[+1021.360]T[+365.132]TRPNQ.T	HexNAc(2)Hex(2)NeuAc(1),HexNAc(1)Hex(1)	T[+365][+1021]	987.439	3	2960.3	2960.29	0	3.2	1068	NRagged	401.32	262.02	1.2	5.84	426	>sp|Q92954.3|PRG4_HUMAN RecName: Full=Proteoglycan 4; AltName: Full=Lubricin; AltName: Full=Megakaryocyte-stimulating factor; AltName: Full=Superficial zone proteoglycan; Contains: RecName: Full=Proteoglycan 4 C-terminal part; Flags: Precursor	240202_vc_stce_synovial_fluid_sme_tryp.ScanId;v=1;d1=15303.15303.3	controllerType=0 controllerNumber=1 scan=15303	35.0616	240202_VC_StcE_Synovial_Fluid_Sme_Tryp (1)
R.IAEAMLQT[+365.132]T[+365.132]TRPNQTPNSK.L	HexNAc(1)Hex(1),HexNAc(1)Hex(1)	T[+365]*2	944.451	3	2831.34	2831.34	0	1.3	1068	Non	323.4	323.4	0.4	8.19	312	>sp|Q92954.3|PRG4_HUMAN RecName: Full=Proteoglycan 4; AltName: Full=Lubricin; AltName: Full=Megakaryocyte-stimulating factor; AltName: Full=Superficial zone proteoglycan; Contains: RecName: Full=Proteoglycan 4 C-terminal part; Flags: Precursor	240213_vc_stce_synovial_fluid_2122_sme_tryp.ScanId;v=1;d1=12667.12667.3	controllerType=0 controllerNumber=1 scan=12667	30.9702	240213_VC_StcE_Synovial_Fluid_2122_Sme_Tryp
R.IAEAMLQT[+365.132]T[+568.212]TRPNQ.T	HexNAc(1)Hex(1),HexNAc(2)Hex(1)	T[+365][+568]	836.389	3	2507.15	2507.14	0	2.8	1068	NRagged	304.95	292.57	4.4	5.29	426	>sp|Q92954.3|PRG4_HUMAN RecName: Full=Proteoglycan 4; AltName: Full=Lubricin; AltName: Full=Megakaryocyte-stimulating factor; AltName: Full=Superficial zone proteoglycan; Contains: RecName: Full=Proteoglycan 4 C-terminal part; Flags: Precursor	240202_vc_stce_synovial_fluid_sme_tryp.ScanId;v=1;d1=14031.14031.3	controllerType=0 controllerNumber=1 scan=14031	32.304	240202_VC_StcE_Synovial_Fluid_Sme_Tryp (1)
R.IAEAMLQT[+947.323].T	HexNAc(1)Hex(1)NeuAc(2)	T[+947]	912.391	2	1823.78	1823.77	0	1.7	1068	NRagged	315.94	197.33	197.33	5.81	426	>sp|Q92954.3|PRG4_HUMAN RecName: Full=Proteoglycan 4; AltName: Full=Lubricin; AltName: Full=Megakaryocyte-stimulating factor; AltName: Full=Superficial zone proteoglycan; Contains: RecName: Full=Proteoglycan 4 C-terminal part; Flags: Precursor	240202_vc_stce_synovial_fluid_sme_tryp.ScanId;v=1;d1=22217.22217.2	controllerType=0 controllerNumber=1 scan=22217	49.0569	240202_VC_StcE_Synovial_Fluid_Sme_Tryp (1)
R.IAEAMLQT[+656.228].T	HexNAc(1)Hex(1)NeuAc(1)	T[+656]	766.844	2	1532.68	1532.68	0	2.6	1068	NRagged	446.17	224.01	224.01	6.13	426	>sp|Q92954.3|PRG4_HUMAN RecName: Full=Proteoglycan 4; AltName: Full=Lubricin; AltName: Full=Megakaryocyte-stimulating factor; AltName: Full=Superficial zone proteoglycan; Contains: RecName: Full=Proteoglycan 4 C-terminal part; Flags: Precursor	240202_vc_stce_synovial_fluid_sme_tryp.ScanId;v=1;d1=22777.22777.2	controllerType=0 controllerNumber=1 scan=22777	49.8951	240202_VC_StcE_Synovial_Fluid_Sme_Tryp (1)
R.IAEAMLQT[+365.132].T	HexNAc(1)Hex(1)	T[+365]	621.294	2	1241.58	1241.58	0	0	1068	NRagged	439.68	231.91	231.91	6.2	426	>sp|Q92954.3|PRG4_HUMAN RecName: Full=Proteoglycan 4; AltName: Full=Lubricin; AltName: Full=Megakaryocyte-stimulating factor; AltName: Full=Superficial zone proteoglycan; Contains: RecName: Full=Proteoglycan 4 C-terminal part; Flags: Precursor	240202_vc_stce_synovial_fluid_sme_tryp.ScanId;v=1;d1=19201.19201.2	controllerType=0 controllerNumber=1 scan=19201	43.3662	240202_VC_StcE_Synovial_Fluid_Sme_Tryp (1)
R.IAEAMLQT[+203.079].T	HexNAc(1)	T[+203]	540.268	2	1079.53	1079.53	0	0.2	1068	NRagged	438.91	254.71	254.71	6.45	426	>sp|Q92954.3|PRG4_HUMAN RecName: Full=Proteoglycan 4; AltName: Full=Lubricin; AltName: Full=Megakaryocyte-stimulating factor; AltName: Full=Superficial zone proteoglycan; Contains: RecName: Full=Proteoglycan 4 C-terminal part; Flags: Precursor	240202_vc_stce_synovial_fluid_sme_tryp.ScanId;v=1;d1=19254.19254.2	controllerType=0 controllerNumber=1 scan=19254	43.4693	240202_VC_StcE_Synovial_Fluid_Sme_Tryp (1)
T.TTRPNQT[+1312.455]PNSK.L	HexNAc(2)Hex(2)NeuAc(2)	T[+1312]	1278.55	2	2556.1	2556.09	0	1	1076	CRagged	422.89	136.97	3.14	5.68	426	>sp|Q92954.3|PRG4_HUMAN RecName: Full=Proteoglycan 4; AltName: Full=Lubricin; AltName: Full=Megakaryocyte-stimulating factor; AltName: Full=Superficial zone proteoglycan; Contains: RecName: Full=Proteoglycan 4 C-terminal part; Flags: Precursor	240202_vc_stce_synovial_fluid_sme_tryp.ScanId;v=1;d1=7253.7253.2	controllerType=0 controllerNumber=1 scan=7253	18.379	240202_VC_StcE_Synovial_Fluid_Sme_Tryp (1)
T.TTRPNQT[+1021.360]PNSK.L	HexNAc(2)Hex(2)NeuAc(1)	T[+1021]	1133.01	2	2265	2265	0	1.8	1076	CRagged	512.02	208.85	3.6	6.96	426	>sp|Q92954.3|PRG4_HUMAN RecName: Full=Proteoglycan 4; AltName: Full=Lubricin; AltName: Full=Megakaryocyte-stimulating factor; AltName: Full=Superficial zone proteoglycan; Contains: RecName: Full=Proteoglycan 4 C-terminal part; Flags: Precursor	240202_vc_stce_synovial_fluid_sme_tryp.ScanId;v=1;d1=5905.5905.2	controllerType=0 controllerNumber=1 scan=5905	15.3759	240202_VC_StcE_Synovial_Fluid_Sme_Tryp (1)
T.T[+365.132]T[+365.132]RPNQTPNSK.L	HexNAc(1)Hex(1),HexNAc(1)Hex(1)	T[+365]*2	987.457	2	1973.91	1973.9	0	2	1076	CRagged	306.44	110.44	22.39	4.99	426	>sp|Q92954.3|PRG4_HUMAN RecName: Full=Proteoglycan 4; AltName: Full=Lubricin; AltName: Full=Megakaryocyte-stimulating factor; AltName: Full=Superficial zone proteoglycan; Contains: RecName: Full=Proteoglycan 4 C-terminal part; Flags: Precursor	240202_vc_stce_synovial_fluid_sme_tryp.ScanId;v=1;d1=4480.4480.2	controllerType=0 controllerNumber=1 scan=4480	12.4301	240202_VC_StcE_Synovial_Fluid_Sme_Tryp (1)
Q.T[+365.132]PNSKLVEVNPK.S	HexNAc(1)Hex(1)	T[+365]	564.295	3	1690.87	1690.87	0	-2.1	1082	Specific	330.05	330.05	102.28	2.08	667	>sp|Q92954|PRG4_HUMAN Proteoglycan 4 OS=Homo sapiens OX=9606 GN=PRG4 PE=1 SV=3	230928_vc_enb_2122a203_90percentsmem.ScanId;v=1;d1=7036.7036.3	controllerType=0 controllerNumber=1 scan=7036	22.1051	230928_VC_ENB_2122A203_90%SmEM
K.SEDAGGAEGETPHMLLRPHVFMPEVT[+947.323]PDMDYLPR.V	HexNAc(1)Hex(1)NeuAc(2)	T[+947]	949.224	5	4742.09	4742.08	0	1.3	1094	CRagged	836.45	836.45	1.2	17.14	426	>sp|Q92954.3|PRG4_HUMAN RecName: Full=Proteoglycan 4; AltName: Full=Lubricin; AltName: Full=Megakaryocyte-stimulating factor; AltName: Full=Superficial zone proteoglycan; Contains: RecName: Full=Proteoglycan 4 C-terminal part; Flags: Precursor	240202_vc_stce_synovial_fluid_sme_tryp.ScanId;v=1;d1=34874.34874.5	controllerType=0 controllerNumber=1 scan=34874	68.3115	240202_VC_StcE_Synovial_Fluid_Sme_Tryp (1)
K.SEDAGGAEGETPHMLLRPHVFMPEVT[+656.228]PDMDYLPR.V	HexNAc(1)Hex(1)NeuAc(1)	T[+656]	891.205	5	4451.99	4450.99	1	0.4	1094	CRagged	389.44	389.44	2.4	10.05	426	>sp|Q92954.3|PRG4_HUMAN RecName: Full=Proteoglycan 4; AltName: Full=Lubricin; AltName: Full=Megakaryocyte-stimulating factor; AltName: Full=Superficial zone proteoglycan; Contains: RecName: Full=Proteoglycan 4 C-terminal part; Flags: Precursor	240202_vc_stce_synovial_fluid_sme_tryp.ScanId;v=1;d1=33807.33807.5	controllerType=0 controllerNumber=1 scan=33807	66.6828	240202_VC_StcE_Synovial_Fluid_Sme_Tryp (1)
K.SEDAGGAEGETPHMLLRPHVFMPEVT[+365.132]PDMDYLPR.V	HexNAc(1)Hex(1)	T[+365]	832.786	5	4159.9	4159.89	0	1.7	1094	CRagged	602.02	602.02	1.2	13.14	426	>sp|Q92954.3|PRG4_HUMAN RecName: Full=Proteoglycan 4; AltName: Full=Lubricin; AltName: Full=Megakaryocyte-stimulating factor; AltName: Full=Superficial zone proteoglycan; Contains: RecName: Full=Proteoglycan 4 C-terminal part; Flags: Precursor	240202_vc_stce_synovial_fluid_sme_tryp.ScanId;v=1;d1=32870.32870.5	controllerType=0 controllerNumber=1 scan=32870	65.1333	240202_VC_StcE_Synovial_Fluid_Sme_Tryp (1)
H.VFMPEVT[+1021.360]PDMDYLPR.V	HexNAc(2)Hex(2)NeuAc(1)	T[+1021]	944.405	3	2831.2	2831.21	0	-5.4	1113	Non	439.51	400.57	400.57	6	426	>sp|Q92954.3|PRG4_HUMAN RecName: Full=Proteoglycan 4; AltName: Full=Lubricin; AltName: Full=Megakaryocyte-stimulating factor; AltName: Full=Superficial zone proteoglycan; Contains: RecName: Full=Proteoglycan 4 C-terminal part; Flags: Precursor	240202_vc_stce_synovial_fluid_sme_tryp.ScanId;v=1;d1=37582.37582.3	controllerType=0 controllerNumber=1 scan=37582	72.8257	240202_VC_StcE_Synovial_Fluid_Sme_Tryp (1)
H.VFMPEVT[+947.323]PDMDYLPR.V	HexNAc(1)Hex(1)NeuAc(2)	T[+947]	919.731	3	2757.18	2757.18	0	-0.2	1113	Non	607.24	549.06	549.06	10.32	426	>sp|Q92954.3|PRG4_HUMAN RecName: Full=Proteoglycan 4; AltName: Full=Lubricin; AltName: Full=Megakaryocyte-stimulating factor; AltName: Full=Superficial zone proteoglycan; Contains: RecName: Full=Proteoglycan 4 C-terminal part; Flags: Precursor	240202_vc_stce_synovial_fluid_sme_tryp.ScanId;v=1;d1=37557.37557.3	controllerType=0 controllerNumber=1 scan=37557	72.7675	240202_VC_StcE_Synovial_Fluid_Sme_Tryp (1)
R.AIGPS[+656.228]QTHTIR.I	HexNAc(1)Hex(1)NeuAc(1)	S[+656]	612.963	3	1836.87	1836.87	0	1.3	1307	Non	416.97	193	4	6.99	301	>sp|Q92954.3|PRG4_HUMAN RecName: Full=Proteoglycan 4; AltName: Full=Lubricin; AltName: Full=Megakaryocyte-stimulating factor; AltName: Full=Superficial zone proteoglycan; Contains: RecName: Full=Proteoglycan 4 C-terminal part; Flags: Precursor	240213_vc_stce_synovial_fluid_2121_sme_tryp.ScanId;v=1;d1=12381.12381.3	controllerType=0 controllerNumber=1 scan=12381	30.4633	240213_VC_StcE_Synovial_Fluid_2121_Sme_Tryp
R.AIGPSQTHT[+365.132]IR.I	HexNAc(1)Hex(1)	T[+365]	515.93	3	1545.78	1545.78	0	0.4	1307	Non	414.26	245.43	7.54	7.17	312	>sp|Q92954.3|PRG4_HUMAN RecName: Full=Proteoglycan 4; AltName: Full=Lubricin; AltName: Full=Megakaryocyte-stimulating factor; AltName: Full=Superficial zone proteoglycan; Contains: RecName: Full=Proteoglycan 4 C-terminal part; Flags: Precursor	240213_vc_stce_synovial_fluid_2122_sme_tryp.ScanId;v=1;d1=10697.10697.3	controllerType=0 controllerNumber=1 scan=10697	26.7544	240213_VC_StcE_Synovial_Fluid_2122_Sme_Tryp

## Sheet: Plasma Byonic Search
Query #:z	Protein Rank	Peptide < ProteinMetrics Confidential >	Glycans NHFAGNa	Modification Type(s)	Observed m/z	z	Observed (M+H)	Calc. mass (M+H)	Off-by-x error	Mass error (ppm)	Starting position	Cleavage	Score	Delta	Delta Mod	|Log Prob|	# of unique peptides	Protein Name	Protein DB number	Comment	Scan #	Scan Time	Raw File Name
05111:3	2	K.KAPPPS[+656.228]GASQTIK.S	HexNAc(1)Hex(1)NeuAc(1)	S[+656]	646.654	3	1937.95	1937.94	0	1.1	118	NRagged	353.25	258.1	6	6.53	195	>sp|Q92954.3|PRG4_HUMAN RecName: Full=Proteoglycan 4; AltName: Full=Lubricin; AltName: Full=Megakaryocyte-stimulating factor; AltName: Full=Superficial zone proteoglycan; Contains: RecName: Full=Proteoglycan 4 C-terminal part; Flags: Precursor	418	231103_vc_plasma_10_sme_tryp_a2138ap105_2x_stce.ScanId;v=1;d1=8086.8086.3	controllerType=0 controllerNumber=1 scan=8086	19.9643	231103_vc_plasma_10_sme_tryp_a2138ap105_2x_stce
05701:3	2	K.VTTPDTS[+656.228]TTQHNK.V	HexNAc(1)Hex(1)NeuAc(1)	S[+656]	695.978	3	2085.92	2085.92	0	0.6	233	Non	499.01	293.95	0	7.66	195	>sp|Q92954.3|PRG4_HUMAN RecName: Full=Proteoglycan 4; AltName: Full=Lubricin; AltName: Full=Megakaryocyte-stimulating factor; AltName: Full=Superficial zone proteoglycan; Contains: RecName: Full=Proteoglycan 4 C-terminal part; Flags: Precursor	418	231103_vc_plasma_10_sme_tryp_a2138ap105_2x_stce.ScanId;v=1;d1=8697.8697.3	controllerType=0 controllerNumber=1 scan=8697	21.0422	231103_vc_plasma_10_sme_tryp_a2138ap105_2x_stce
02675:2	2	K.VSTS[+656.228]PK.I	HexNAc(1)Hex(1)NeuAc(1)	S[+656]	637.79	2	1274.57	1274.57	0	0.2	246	Non	462.32	29.15	0	3.94	195	>sp|Q92954.3|PRG4_HUMAN RecName: Full=Proteoglycan 4; AltName: Full=Lubricin; AltName: Full=Megakaryocyte-stimulating factor; AltName: Full=Superficial zone proteoglycan; Contains: RecName: Full=Proteoglycan 4 C-terminal part; Flags: Precursor	418	231103_vc_plasma_10_sme_tryp_a2138ap105_2x_stce.ScanId;v=1;d1=5557.5557.2	controllerType=0 controllerNumber=1 scan=5557	15.4016	231103_vc_plasma_10_sme_tryp_a2138ap105_2x_stce
08700:3	2	N.PRPS[+656.228]LPPNSDTSK.E	HexNAc(1)Hex(1)NeuAc(1)	S[+656]	684.656	3	2051.95	2051.95	0	1.4	260	Non	338.39	195.64	8.8	5.55	195	>sp|Q92954.3|PRG4_HUMAN RecName: Full=Proteoglycan 4; AltName: Full=Lubricin; AltName: Full=Megakaryocyte-stimulating factor; AltName: Full=Superficial zone proteoglycan; Contains: RecName: Full=Proteoglycan 4 C-terminal part; Flags: Precursor	418	231103_vc_plasma_10_sme_tryp_a2138ap105_2x_stce.ScanId;v=1;d1=11811.11811.3	controllerType=0 controllerNumber=1 scan=11811	26.1741	231103_vc_plasma_10_sme_tryp_a2138ap105_2x_stce
04671:3	2	K.TSAKDLAPT[+656.228]SK.V	HexNAc(1)Hex(1)NeuAc(1)	T[+656]	592.283	3	1774.83	1774.83	0	0.1	316	CRagged	694.67	303.35	0	10.79	195	>sp|Q92954.3|PRG4_HUMAN RecName: Full=Proteoglycan 4; AltName: Full=Lubricin; AltName: Full=Megakaryocyte-stimulating factor; AltName: Full=Superficial zone proteoglycan; Contains: RecName: Full=Proteoglycan 4 C-terminal part; Flags: Precursor	418	231103_vc_plasma_10_sme_tryp_a2138ap105_2x_stce.ScanId;v=1;d1=7630.7630.3	controllerType=0 controllerNumber=1 scan=7630	19.154	231103_vc_plasma_10_sme_tryp_a2138ap105_2x_stce
06280:2	2	K.DLAPTS[+656.228]K.V	HexNAc(1)Hex(1)NeuAc(1)	S[+656]	694.315	2	1387.62	1387.62	0	0.8	320	Non	553.59	122.1	5.23	6.07	195	>sp|Q92954.3|PRG4_HUMAN RecName: Full=Proteoglycan 4; AltName: Full=Lubricin; AltName: Full=Megakaryocyte-stimulating factor; AltName: Full=Superficial zone proteoglycan; Contains: RecName: Full=Proteoglycan 4 C-terminal part; Flags: Precursor	418	231103_vc_plasma_10_sme_tryp_a2138ap105_2x_stce.ScanId;v=1;d1=9297.9297.2	controllerType=0 controllerNumber=1 scan=9297	22.104	231103_vc_plasma_10_sme_tryp_a2138ap105_2x_stce
06392:2	2	K.DLAPT[+365.132]SK.V	HexNAc(1)Hex(1)	T[+365]	548.766	2	1096.52	1096.53	0	-0.6	320	Non	443.14	139.84	0.8	5.31	195	>sp|Q92954.3|PRG4_HUMAN RecName: Full=Proteoglycan 4; AltName: Full=Lubricin; AltName: Full=Megakaryocyte-stimulating factor; AltName: Full=Superficial zone proteoglycan; Contains: RecName: Full=Proteoglycan 4 C-terminal part; Flags: Precursor	418	231103_vc_plasma_10_sme_tryp_a2138ap105_2x_stce.ScanId;v=1;d1=9413.9413.2	controllerType=0 controllerNumber=1 scan=9413	22.328	231103_vc_plasma_10_sme_tryp_a2138ap105_2x_stce
08862:2	2	K.DLAPT[+947.323]SK.V	HexNAc(1)Hex(1)NeuAc(2)	T[+947]	839.863	2	1678.72	1678.72	0	1.2	320	Non	404.32	96.3	0.8	4.88	195	>sp|Q92954.3|PRG4_HUMAN RecName: Full=Proteoglycan 4; AltName: Full=Lubricin; AltName: Full=Megakaryocyte-stimulating factor; AltName: Full=Superficial zone proteoglycan; Contains: RecName: Full=Proteoglycan 4 C-terminal part; Flags: Precursor	418	231103_vc_plasma_10_sme_tryp_a2138ap105_2x_stce.ScanId;v=1;d1=11978.11978.2	controllerType=0 controllerNumber=1 scan=11978	26.4414	231103_vc_plasma_10_sme_tryp_a2138ap105_2x_stce
13371:4	2	K.DLAPT[+656.228]S[+947.323]KVLAKPTPK.A	HexNAc(1)Hex(1)NeuAc(1),HexNAc(1)Hex(1)NeuAc(2)	S[+947], T[+656]	793.126	4	3169.48	3169.48	0	1.8	320	Non	347	227.76	1.2	6.67	195	>sp|Q92954.3|PRG4_HUMAN RecName: Full=Proteoglycan 4; AltName: Full=Lubricin; AltName: Full=Megakaryocyte-stimulating factor; AltName: Full=Superficial zone proteoglycan; Contains: RecName: Full=Proteoglycan 4 C-terminal part; Flags: Precursor	418	231103_vc_plasma_10_sme_tryp_a2138ap105_2x_stce.ScanId;v=1;d1=16653.16653.4	controllerType=0 controllerNumber=1 scan=16653	34.7866	231103_vc_plasma_10_sme_tryp_a2138ap105_2x_stce
11714:3	2	K.DLAPT[+1312.455]SKVLAKPTPK.A	HexNAc(2)Hex(2)NeuAc(2)	T[+1312]	960.133	3	2878.38	2878.38	0	1.2	320	Non	309.81	117.75	0.8	4.88	195	>sp|Q92954.3|PRG4_HUMAN RecName: Full=Proteoglycan 4; AltName: Full=Lubricin; AltName: Full=Megakaryocyte-stimulating factor; AltName: Full=Superficial zone proteoglycan; Contains: RecName: Full=Proteoglycan 4 C-terminal part; Flags: Precursor	418	231103_vc_plasma_10_sme_tryp_a2138ap105_2x_stce.ScanId;v=1;d1=14934.14934.3	controllerType=0 controllerNumber=1 scan=14934	31.7533	231103_vc_plasma_10_sme_tryp_a2138ap105_2x_stce
10963:4	2	K.DLAPT[+1021.360]S[+947.323]KVLAKPTPK.A	HexNAc(2)Hex(2)NeuAc(1),HexNAc(1)Hex(1)NeuAc(2)	S[+947], T[+1021]	884.409	4	3534.61	3534.61	0	1.7	320	Non	175.94	142.65	0	4.13	195	>sp|Q92954.3|PRG4_HUMAN RecName: Full=Proteoglycan 4; AltName: Full=Lubricin; AltName: Full=Megakaryocyte-stimulating factor; AltName: Full=Superficial zone proteoglycan; Contains: RecName: Full=Proteoglycan 4 C-terminal part; Flags: Precursor	418	231103_vc_plasma_10_sme_tryp_a2138ap105_2x_stce.ScanId;v=1;d1=14154.14154.4	controllerType=0 controllerNumber=1 scan=14154	30.2696	231103_vc_plasma_10_sme_tryp_a2138ap105_2x_stce
05657:2	2	K.VLAKPT[+365.132]PK.A	HexNAc(1)Hex(1)	T[+365]	609.845	2	1218.68	1218.68	0	-0.5	327	Non	620.04	335.3	335.3	9.06	195	>sp|Q92954.3|PRG4_HUMAN RecName: Full=Proteoglycan 4; AltName: Full=Lubricin; AltName: Full=Megakaryocyte-stimulating factor; AltName: Full=Superficial zone proteoglycan; Contains: RecName: Full=Proteoglycan 4 C-terminal part; Flags: Precursor	418	231103_vc_plasma_10_sme_tryp_a2138ap105_2x_stce.ScanId;v=1;d1=8651.8651.2	controllerType=0 controllerNumber=1 scan=8651	20.9454	231103_vc_plasma_10_sme_tryp_a2138ap105_2x_stce
05700:2	2	K.VLAKPT[+203.079]PK.A	HexNAc(1)	T[+203]	528.819	2	1056.63	1056.63	0	0.7	327	Non	609.99	347.11	347.11	9.36	195	>sp|Q92954.3|PRG4_HUMAN RecName: Full=Proteoglycan 4; AltName: Full=Lubricin; AltName: Full=Megakaryocyte-stimulating factor; AltName: Full=Superficial zone proteoglycan; Contains: RecName: Full=Proteoglycan 4 C-terminal part; Flags: Precursor	418	231103_vc_plasma_10_sme_tryp_a2138ap105_2x_stce.ScanId;v=1;d1=8696.8696.2	controllerType=0 controllerNumber=1 scan=8696	21.0409	231103_vc_plasma_10_sme_tryp_a2138ap105_2x_stce
05713:2	2	K.VLAKPT[+656.228]PK.A	HexNAc(1)Hex(1)NeuAc(1)	T[+656]	755.393	2	1509.78	1509.78	0	0.1	327	Non	584.55	221.12	221.12	7.72	195	>sp|Q92954.3|PRG4_HUMAN RecName: Full=Proteoglycan 4; AltName: Full=Lubricin; AltName: Full=Megakaryocyte-stimulating factor; AltName: Full=Superficial zone proteoglycan; Contains: RecName: Full=Proteoglycan 4 C-terminal part; Flags: Precursor	418	231103_vc_plasma_10_sme_tryp_a2138ap105_2x_stce.ScanId;v=1;d1=8710.8710.2	controllerType=0 controllerNumber=1 scan=8710	21.0674	231103_vc_plasma_10_sme_tryp_a2138ap105_2x_stce
08193:3	2	K.VLAKPT[+947.323]PK.A	HexNAc(1)Hex(1)NeuAc(2)	T[+947]	600.963	3	1800.87	1800.87	0	0.5	327	Non	483.11	242.98	242.98	6.87	195	>sp|Q92954.3|PRG4_HUMAN RecName: Full=Proteoglycan 4; AltName: Full=Lubricin; AltName: Full=Megakaryocyte-stimulating factor; AltName: Full=Superficial zone proteoglycan; Contains: RecName: Full=Proteoglycan 4 C-terminal part; Flags: Precursor	418	231103_vc_plasma_10_sme_tryp_a2138ap105_2x_stce.ScanId;v=1;d1=11286.11286.3	controllerType=0 controllerNumber=1 scan=11286	25.3395	231103_vc_plasma_10_sme_tryp_a2138ap105_2x_stce
08051:3	2	K.AET[+656.228]TTKGPALTTPK.E	HexNAc(1)Hex(1)NeuAc(1)	T[+656]	691.34	3	2072	2072	0	1.4	335	Non	450.75	330.71	0.8	7.54	195	>sp|Q92954.3|PRG4_HUMAN RecName: Full=Proteoglycan 4; AltName: Full=Lubricin; AltName: Full=Megakaryocyte-stimulating factor; AltName: Full=Superficial zone proteoglycan; Contains: RecName: Full=Proteoglycan 4 C-terminal part; Flags: Precursor	418	231103_vc_plasma_10_sme_tryp_a2138ap105_2x_stce.ScanId;v=1;d1=11139.11139.3	controllerType=0 controllerNumber=1 scan=11139	25.0683	231103_vc_plasma_10_sme_tryp_a2138ap105_2x_stce
07201:2	2	K.EPAPTT[+656.228]PK.E	HexNAc(1)Hex(1)NeuAc(1)	T[+656]	748.841	2	1496.68	1496.67	0	1	403	Non	429.6	153.03	0	5.69	195	>sp|Q92954.3|PRG4_HUMAN RecName: Full=Proteoglycan 4; AltName: Full=Lubricin; AltName: Full=Megakaryocyte-stimulating factor; AltName: Full=Superficial zone proteoglycan; Contains: RecName: Full=Proteoglycan 4 C-terminal part; Flags: Precursor	418	231103_vc_plasma_10_sme_tryp_a2138ap105_2x_stce.ScanId;v=1;d1=10256.10256.2	controllerType=0 controllerNumber=1 scan=10256	23.6676	231103_vc_plasma_10_sme_tryp_a2138ap105_2x_stce
06369:2	2	K.KLTPT[+656.228]TPEK.L	HexNAc(1)Hex(1)NeuAc(1)	T[+656]	835.909	2	1670.81	1670.81	0	0.4	623	Non	677.13	46.81	0	7.95	195	>sp|Q92954.3|PRG4_HUMAN RecName: Full=Proteoglycan 4; AltName: Full=Lubricin; AltName: Full=Megakaryocyte-stimulating factor; AltName: Full=Superficial zone proteoglycan; Contains: RecName: Full=Proteoglycan 4 C-terminal part; Flags: Precursor	418	231103_vc_plasma_10_sme_tryp_a2138ap105_2x_stce.ScanId;v=1;d1=9389.9389.2	controllerType=0 controllerNumber=1 scan=9389	22.2813	231103_vc_plasma_10_sme_tryp_a2138ap105_2x_stce
08128:2	2	K.LTPT[+656.228]TPEK.L	HexNAc(1)Hex(1)NeuAc(1)	T[+656]	771.862	2	1542.72	1542.72	0	1.4	624	Non	538.3	69.8	0	5.55	195	>sp|Q92954.3|PRG4_HUMAN RecName: Full=Proteoglycan 4; AltName: Full=Lubricin; AltName: Full=Megakaryocyte-stimulating factor; AltName: Full=Superficial zone proteoglycan; Contains: RecName: Full=Proteoglycan 4 C-terminal part; Flags: Precursor	418	231103_vc_plasma_10_sme_tryp_a2138ap105_2x_stce.ScanId;v=1;d1=11218.11218.2	controllerType=0 controllerNumber=1 scan=11218	25.2064	231103_vc_plasma_10_sme_tryp_a2138ap105_2x_stce
05539:3	2	K.EPAPTT[+656.228]PKKPAPK.E	HexNAc(1)Hex(1)NeuAc(1)	T[+656]	673.34	3	2018.01	2018.01	0	0	719	Non	547.24	359.5	0	7.33	195	>sp|Q92954.3|PRG4_HUMAN RecName: Full=Proteoglycan 4; AltName: Full=Lubricin; AltName: Full=Megakaryocyte-stimulating factor; AltName: Full=Superficial zone proteoglycan; Contains: RecName: Full=Proteoglycan 4 C-terminal part; Flags: Precursor	418	231103_vc_plasma_10_sme_tryp_a2138ap105_2x_stce.ScanId;v=1;d1=8529.8529.3	controllerType=0 controllerNumber=1 scan=8529	20.7189	231103_vc_plasma_10_sme_tryp_a2138ap105_2x_stce
06526:3	2	K.EPAPT[+1312.455]TPKKPAPK.E	HexNAc(2)Hex(2)NeuAc(2)	T[+1312]	892.084	3	2674.24	2674.23	0	1.3	719	Non	275.4	162.55	0	4.98	195	>sp|Q92954.3|PRG4_HUMAN RecName: Full=Proteoglycan 4; AltName: Full=Lubricin; AltName: Full=Megakaryocyte-stimulating factor; AltName: Full=Superficial zone proteoglycan; Contains: RecName: Full=Proteoglycan 4 C-terminal part; Flags: Precursor	418	231103_vc_plasma_10_sme_tryp_a2138ap105_2x_stce.ScanId;v=1;d1=9557.9557.3	controllerType=0 controllerNumber=1 scan=9557	22.6007	231103_vc_plasma_10_sme_tryp_a2138ap105_2x_stce
05386:4	2	K.EPAPTT[+1021.360]PKKPAPK.E	HexNAc(2)Hex(2)NeuAc(1)	T[+1021]	596.54	4	2383.14	2383.14	0	0.7	788	Non	230.28	155.65	7.2	3.58	195	>sp|Q92954.3|PRG4_HUMAN RecName: Full=Proteoglycan 4; AltName: Full=Lubricin; AltName: Full=Megakaryocyte-stimulating factor; AltName: Full=Superficial zone proteoglycan; Contains: RecName: Full=Proteoglycan 4 C-terminal part; Flags: Precursor	418	231103_vc_plasma_10_sme_tryp_a2138ap105_2x_stce.ScanId;v=1;d1=8370.8370.4	controllerType=0 controllerNumber=1 scan=8370	20.4354	231103_vc_plasma_10_sme_tryp_a2138ap105_2x_stce
15711:3	2	K.SPDESTPELSAEPT[+656.228]PKALENSPK.E	HexNAc(1)Hex(1)NeuAc(1)	T[+656]	1027.47	3	3080.41	3080.41	0	0.8	872	CRagged	971.39	940.75	8.15	19.39	195	>sp|Q92954.3|PRG4_HUMAN RecName: Full=Proteoglycan 4; AltName: Full=Lubricin; AltName: Full=Megakaryocyte-stimulating factor; AltName: Full=Superficial zone proteoglycan; Contains: RecName: Full=Proteoglycan 4 C-terminal part; Flags: Precursor	418	231103_vc_plasma_10_sme_tryp_a2138ap105_2x_stce.ScanId;v=1;d1=19080.19080.3	controllerType=0 controllerNumber=1 scan=19080	39.0979	231103_vc_plasma_10_sme_tryp_a2138ap105_2x_stce
14232:3	2	K.SPDESTPELSAEPT[+656.228]PK.A	HexNAc(1)Hex(1)NeuAc(1)	T[+656]	781.012	3	2341.02	2341.02	0	1.4	872	CRagged	901.76	768.85	16.66	17.49	195	>sp|Q92954.3|PRG4_HUMAN RecName: Full=Proteoglycan 4; AltName: Full=Lubricin; AltName: Full=Megakaryocyte-stimulating factor; AltName: Full=Superficial zone proteoglycan; Contains: RecName: Full=Proteoglycan 4 C-terminal part; Flags: Precursor	418	231103_vc_plasma_10_sme_tryp_a2138ap105_2x_stce.ScanId;v=1;d1=17545.17545.3	controllerType=0 controllerNumber=1 scan=17545	36.2841	231103_vc_plasma_10_sme_tryp_a2138ap105_2x_stce
17733:3	2	K.SPDESTPELSAEPT[+656.228]PKALEN.S	HexNAc(1)Hex(1)NeuAc(1)	T[+656]	923.415	3	2768.23	2768.23	0	1.3	872	Specific	649.24	552.71	6.51	10.96	195	>sp|Q92954.3|PRG4_HUMAN RecName: Full=Proteoglycan 4; AltName: Full=Lubricin; AltName: Full=Megakaryocyte-stimulating factor; AltName: Full=Superficial zone proteoglycan; Contains: RecName: Full=Proteoglycan 4 C-terminal part; Flags: Precursor	418	231103_vc_plasma_10_sme_tryp_a2138ap105_2x_stce.ScanId;v=1;d1=21179.21179.3	controllerType=0 controllerNumber=1 scan=21179	43.0078	231103_vc_plasma_10_sme_tryp_a2138ap105_2x_stce
14905:3	2	K.SPDESTPELS[+1312.455]AEPTPK.A	HexNAc(2)Hex(2)NeuAc(2)	S[+1312]	999.754	3	2997.25	2997.25	0	-0.1	872	CRagged	427.59	315.61	2.4	6.79	195	>sp|Q92954.3|PRG4_HUMAN RecName: Full=Proteoglycan 4; AltName: Full=Lubricin; AltName: Full=Megakaryocyte-stimulating factor; AltName: Full=Superficial zone proteoglycan; Contains: RecName: Full=Proteoglycan 4 C-terminal part; Flags: Precursor	418	231103_vc_plasma_10_sme_tryp_a2138ap105_2x_stce.ScanId;v=1;d1=18243.18243.3	controllerType=0 controllerNumber=1 scan=18243	37.5853	231103_vc_plasma_10_sme_tryp_a2138ap105_2x_stce
16712:3	2	K.SPDESTPELS[+947.323]AEPTPKALENSPK.E	HexNAc(1)Hex(1)NeuAc(2)	S[+947]	1124.5	3	3371.5	3371.5	0	-0.8	872	CRagged	276.7	185.18	0	6.17	195	>sp|Q92954.3|PRG4_HUMAN RecName: Full=Proteoglycan 4; AltName: Full=Lubricin; AltName: Full=Megakaryocyte-stimulating factor; AltName: Full=Superficial zone proteoglycan; Contains: RecName: Full=Proteoglycan 4 C-terminal part; Flags: Precursor	418	231103_vc_plasma_10_sme_tryp_a2138ap105_2x_stce.ScanId;v=1;d1=20119.20119.3	controllerType=0 controllerNumber=1 scan=20119	41.0269	231103_vc_plasma_10_sme_tryp_a2138ap105_2x_stce
11242:3	2	K.ALENSPKEPGVPT[+656.228]TK.T	HexNAc(1)Hex(1)NeuAc(1)	T[+656]	742.025	3	2224.06	2224.06	0	0	888	NRagged	709.1	570.61	1.2	13.5	195	>sp|Q92954.3|PRG4_HUMAN RecName: Full=Proteoglycan 4; AltName: Full=Lubricin; AltName: Full=Megakaryocyte-stimulating factor; AltName: Full=Superficial zone proteoglycan; Contains: RecName: Full=Proteoglycan 4 C-terminal part; Flags: Precursor	418	231103_vc_plasma_10_sme_tryp_a2138ap105_2x_stce.ScanId;v=1;d1=14444.14444.3	controllerType=0 controllerNumber=1 scan=14444	30.8447	231103_vc_plasma_10_sme_tryp_a2138ap105_2x_stce
08783:2	2	K.EPGVPT[+656.228]TK.T	HexNAc(1)Hex(1)NeuAc(1)	T[+656]	742.841	2	1484.68	1484.67	0	1.2	895	NRagged	495.3	196.7	0	6.5	195	>sp|Q92954.3|PRG4_HUMAN RecName: Full=Proteoglycan 4; AltName: Full=Lubricin; AltName: Full=Megakaryocyte-stimulating factor; AltName: Full=Superficial zone proteoglycan; Contains: RecName: Full=Proteoglycan 4 C-terminal part; Flags: Precursor	418	231103_vc_plasma_10_sme_tryp_a2138ap105_2x_stce.ScanId;v=1;d1=11897.11897.2	controllerType=0 controllerNumber=1 scan=11897	26.3146	231103_vc_plasma_10_sme_tryp_a2138ap105_2x_stce
07179:3	2	K.TPAATKPEMTT[+656.228]TAK.D	HexNAc(1)Hex(1)NeuAc(1)	T[+656]	701.997	3	2103.98	2103.97	0	1	903	CRagged	592.14	468.45	0	10.91	195	>sp|Q92954.3|PRG4_HUMAN RecName: Full=Proteoglycan 4; AltName: Full=Lubricin; AltName: Full=Megakaryocyte-stimulating factor; AltName: Full=Superficial zone proteoglycan; Contains: RecName: Full=Proteoglycan 4 C-terminal part; Flags: Precursor	418	231103_vc_plasma_10_sme_tryp_a2138ap105_2x_stce.ScanId;v=1;d1=10233.10233.3	controllerType=0 controllerNumber=1 scan=10233	23.6307	231103_vc_plasma_10_sme_tryp_a2138ap105_2x_stce
05618:4	2	K.TPAATKPEMTT[+656.228]TAKDK.T	HexNAc(1)Hex(1)NeuAc(1)	T[+656]	587.531	4	2347.1	2347.1	0	2.1	903	Specific	452.67	391.01	62.26	8.93	195	>sp|Q92954.3|PRG4_HUMAN RecName: Full=Proteoglycan 4; AltName: Full=Lubricin; AltName: Full=Megakaryocyte-stimulating factor; AltName: Full=Superficial zone proteoglycan; Contains: RecName: Full=Proteoglycan 4 C-terminal part; Flags: Precursor	418	231103_vc_plasma_10_sme_tryp_a2138ap105_2x_stce.ScanId;v=1;d1=8611.8611.4	controllerType=0 controllerNumber=1 scan=8611	20.8791	231103_vc_plasma_10_sme_tryp_a2138ap105_2x_stce
05938:4	2	K.TPAATKPEMTT[+1312.455]TAKDK.T	HexNAc(2)Hex(2)NeuAc(2)	T[+1312]	751.587	4	3003.33	3003.32	0	1.5	903	Specific	338.84	269.89	7.22	5.97	195	>sp|Q92954.3|PRG4_HUMAN RecName: Full=Proteoglycan 4; AltName: Full=Lubricin; AltName: Full=Megakaryocyte-stimulating factor; AltName: Full=Superficial zone proteoglycan; Contains: RecName: Full=Proteoglycan 4 C-terminal part; Flags: Precursor	418	231103_vc_plasma_10_sme_tryp_a2138ap105_2x_stce.ScanId;v=1;d1=8943.8943.4	controllerType=0 controllerNumber=1 scan=8943	21.5028	231103_vc_plasma_10_sme_tryp_a2138ap105_2x_stce
09189:3	2	R.DLRTTPET[+947.323]T[+1021.360]TAAPK.M	HexNAc(1)Hex(1)NeuAc(2),HexNAc(2)Hex(2)NeuAc(1)	T[+947][+1021]	1157.5	3	3470.47	3470.47	0	1	923	Non	165.12	165.12	2.4	3.69	195	>sp|Q92954.3|PRG4_HUMAN RecName: Full=Proteoglycan 4; AltName: Full=Lubricin; AltName: Full=Megakaryocyte-stimulating factor; AltName: Full=Superficial zone proteoglycan; Contains: RecName: Full=Proteoglycan 4 C-terminal part; Flags: Precursor	418	231103_vc_plasma_10_sme_tryp_a2138ap105_2x_stce.ScanId;v=1;d1=12318.12318.3	controllerType=0 controllerNumber=1 scan=12318	27.1018	231103_vc_plasma_10_sme_tryp_a2138ap105_2x_stce
09674:3	2	K.ITTLKTT[+1312.455]TLAPK.V	HexNAc(2)Hex(2)NeuAc(2)	T[+1312]	867.42	3	2600.25	2600.24	0	0.8	973	Non	488.45	136.36	0	6.2	195	>sp|Q92954.3|PRG4_HUMAN RecName: Full=Proteoglycan 4; AltName: Full=Lubricin; AltName: Full=Megakaryocyte-stimulating factor; AltName: Full=Superficial zone proteoglycan; Contains: RecName: Full=Proteoglycan 4 C-terminal part; Flags: Precursor	418	231103_vc_plasma_10_sme_tryp_a2138ap105_2x_stce.ScanId;v=1;d1=12821.12821.3	controllerType=0 controllerNumber=1 scan=12821	28.0145	231103_vc_plasma_10_sme_tryp_a2138ap105_2x_stce
12165:2	2	K.KT[+656.228]ITTTEIMN.K	HexNAc(1)Hex(1)NeuAc(1)	T[+656]	904.417	2	1807.83	1807.83	0	1	990	Non	322.9	183.97	4	5.26	195	>sp|Q92954.3|PRG4_HUMAN RecName: Full=Proteoglycan 4; AltName: Full=Lubricin; AltName: Full=Megakaryocyte-stimulating factor; AltName: Full=Superficial zone proteoglycan; Contains: RecName: Full=Proteoglycan 4 C-terminal part; Flags: Precursor	418	231103_vc_plasma_10_sme_tryp_a2138ap105_2x_stce.ScanId;v=1;d1=15404.15404.2	controllerType=0 controllerNumber=1 scan=15404	32.5772	231103_vc_plasma_10_sme_tryp_a2138ap105_2x_stce
11022:4	2	K.TITTTEIMNKPEET[+656.228]AKPK.D	HexNAc(1)Hex(1)NeuAc(1)	T[+656]	672.829	4	2688.3	2688.29	0	1.7	991	CRagged	869.5	767.89	1.03	17.86	195	>sp|Q92954.3|PRG4_HUMAN RecName: Full=Proteoglycan 4; AltName: Full=Lubricin; AltName: Full=Megakaryocyte-stimulating factor; AltName: Full=Superficial zone proteoglycan; Contains: RecName: Full=Proteoglycan 4 C-terminal part; Flags: Precursor	418	231103_vc_plasma_10_sme_tryp_a2138ap105_2x_stce.ScanId;v=1;d1=14215.14215.4	controllerType=0 controllerNumber=1 scan=14215	30.3919	231103_vc_plasma_10_sme_tryp_a2138ap105_2x_stce
11173:4	2	K.TITTTEIMNKPEET[+1312.455]AKPK.D	HexNAc(2)Hex(2)NeuAc(2)	T[+1312]	836.886	4	3344.52	3344.52	0	1.4	991	CRagged	741.92	553.83	20.16	14.86	195	>sp|Q92954.3|PRG4_HUMAN RecName: Full=Proteoglycan 4; AltName: Full=Lubricin; AltName: Full=Megakaryocyte-stimulating factor; AltName: Full=Superficial zone proteoglycan; Contains: RecName: Full=Proteoglycan 4 C-terminal part; Flags: Precursor	418	231103_vc_plasma_10_sme_tryp_a2138ap105_2x_stce.ScanId;v=1;d1=14372.14372.4	controllerType=0 controllerNumber=1 scan=14372	30.6971	231103_vc_plasma_10_sme_tryp_a2138ap105_2x_stce
16697:2	2	K.TITTT[+656.228]EIMN.K	HexNAc(1)Hex(1)NeuAc(1)	T[+656]	840.369	2	1679.73	1679.73	0	0.4	991	CRagged	483.87	205.17	0	5.51	195	>sp|Q92954.3|PRG4_HUMAN RecName: Full=Proteoglycan 4; AltName: Full=Lubricin; AltName: Full=Megakaryocyte-stimulating factor; AltName: Full=Superficial zone proteoglycan; Contains: RecName: Full=Proteoglycan 4 C-terminal part; Flags: Precursor	418	231103_vc_plasma_10_sme_tryp_a2138ap105_2x_stce.ScanId;v=1;d1=20103.20103.2	controllerType=0 controllerNumber=1 scan=20103	40.9967	231103_vc_plasma_10_sme_tryp_a2138ap105_2x_stce
12574:4	2	K.TITT[+947.323]T[+656.228]EIMNKPEETAKPK.D	HexNAc(1)Hex(1)NeuAc(2),HexNAc(1)Hex(1)NeuAc(1)	T[+656][+947]	909.66	4	3635.62	3635.61	0	0.9	991	CRagged	105.22	99.81	0	3.84	195	>sp|Q92954.3|PRG4_HUMAN RecName: Full=Proteoglycan 4; AltName: Full=Lubricin; AltName: Full=Megakaryocyte-stimulating factor; AltName: Full=Superficial zone proteoglycan; Contains: RecName: Full=Proteoglycan 4 C-terminal part; Flags: Precursor	418	231103_vc_plasma_10_sme_tryp_a2138ap105_2x_stce.ScanId;v=1;d1=15829.15829.4	controllerType=0 controllerNumber=1 scan=15829	33.396	231103_vc_plasma_10_sme_tryp_a2138ap105_2x_stce
02874:3	2	K.ATTPKPQKPT[+656.228]KAPK.K	HexNAc(1)Hex(1)NeuAc(1)	T[+656]	717.043	3	2149.11	2149.11	0	1	1016	Non	587.09	415.12	16.61	10.12	195	>sp|Q92954.3|PRG4_HUMAN RecName: Full=Proteoglycan 4; AltName: Full=Lubricin; AltName: Full=Megakaryocyte-stimulating factor; AltName: Full=Superficial zone proteoglycan; Contains: RecName: Full=Proteoglycan 4 C-terminal part; Flags: Precursor	418	231103_vc_plasma_10_sme_tryp_a2138ap105_2x_stce.ScanId;v=1;d1=5763.5763.3	controllerType=0 controllerNumber=1 scan=5763	15.7578	231103_vc_plasma_10_sme_tryp_a2138ap105_2x_stce
03069:3	2	K.ATTPKPQKPT[+1312.455]KAPK.K	HexNAc(2)Hex(2)NeuAc(2)	T[+1312]	935.785	3	2805.34	2805.34	0	0.4	1016	Non	545.38	278.82	12.36	7.15	195	>sp|Q92954.3|PRG4_HUMAN RecName: Full=Proteoglycan 4; AltName: Full=Lubricin; AltName: Full=Megakaryocyte-stimulating factor; AltName: Full=Superficial zone proteoglycan; Contains: RecName: Full=Proteoglycan 4 C-terminal part; Flags: Precursor	418	231103_vc_plasma_10_sme_tryp_a2138ap105_2x_stce.ScanId;v=1;d1=5965.5965.3	controllerType=0 controllerNumber=1 scan=5965	16.1086	231103_vc_plasma_10_sme_tryp_a2138ap105_2x_stce
02280:3	2	K.ATTPKPQKPT[+1021.360]KAPK.K	HexNAc(2)Hex(2)NeuAc(1)	T[+1021]	838.754	3	2514.25	2514.24	0	0.9	1016	Non	438.64	237.08	12.54	6.32	195	>sp|Q92954.3|PRG4_HUMAN RecName: Full=Proteoglycan 4; AltName: Full=Lubricin; AltName: Full=Megakaryocyte-stimulating factor; AltName: Full=Superficial zone proteoglycan; Contains: RecName: Full=Proteoglycan 4 C-terminal part; Flags: Precursor	418	231103_vc_plasma_10_sme_tryp_a2138ap105_2x_stce.ScanId;v=1;d1=5144.5144.3	controllerType=0 controllerNumber=1 scan=5144	14.7225	231103_vc_plasma_10_sme_tryp_a2138ap105_2x_stce
03667:3	2	K.AT[+1312.455]TPKPQKPTK.A	HexNAc(2)Hex(2)NeuAc(2)	T[+1312]	837.057	3	2509.16	2509.16	0	1.1	1016	Non	307.64	120.31	0.8	4.5	195	>sp|Q92954.3|PRG4_HUMAN RecName: Full=Proteoglycan 4; AltName: Full=Lubricin; AltName: Full=Megakaryocyte-stimulating factor; AltName: Full=Superficial zone proteoglycan; Contains: RecName: Full=Proteoglycan 4 C-terminal part; Flags: Precursor	418	231103_vc_plasma_10_sme_tryp_a2138ap105_2x_stce.ScanId;v=1;d1=6585.6585.3	controllerType=0 controllerNumber=1 scan=6585	17.2452	231103_vc_plasma_10_sme_tryp_a2138ap105_2x_stce
01655:4	2	K.ATT[+656.228]PKPQKPT[+406.159]KAPK.K	HexNAc(1)Hex(1)NeuAc(1),HexNAc(2)	T[+406][+656]	639.573	4	2555.27	2555.27	0	0.5	1016	Non	189.56	189.56	31.46	1.75	195	>sp|Q92954.3|PRG4_HUMAN RecName: Full=Proteoglycan 4; AltName: Full=Lubricin; AltName: Full=Megakaryocyte-stimulating factor; AltName: Full=Superficial zone proteoglycan; Contains: RecName: Full=Proteoglycan 4 C-terminal part; Flags: Precursor	418	231103_vc_plasma_10_sme_tryp_a2138ap105_2x_stce.ScanId;v=1;d1=4495.4495.4	controllerType=0 controllerNumber=1 scan=4495	13.5613	231103_vc_plasma_10_sme_tryp_a2138ap105_2x_stce
03172:4	2	K.AT[+947.323]T[+656.228]PKPQKPTKAPK.K	HexNAc(1)Hex(1)NeuAc(2),HexNAc(1)Hex(1)NeuAc(1)	T[+656][+947]	774.866	4	3096.44	3096.44	0	1.9	1016	Non	157.26	81.65	0	2.2	195	>sp|Q92954.3|PRG4_HUMAN RecName: Full=Proteoglycan 4; AltName: Full=Lubricin; AltName: Full=Megakaryocyte-stimulating factor; AltName: Full=Superficial zone proteoglycan; Contains: RecName: Full=Proteoglycan 4 C-terminal part; Flags: Precursor	418	231103_vc_plasma_10_sme_tryp_a2138ap105_2x_stce.ScanId;v=1;d1=6072.6072.4	controllerType=0 controllerNumber=1 scan=6072	16.32	231103_vc_plasma_10_sme_tryp_a2138ap105_2x_stce
00375:4	2	R.VRKPKTT[+365.132]PT[+365.132]PR.K	HexNAc(1)Hex(1),HexNAc(1)Hex(1)	T[+365]*2	503.517	4	2011.05	2011.04	0	0.8	1043	Non	429.28	428.87	0.4	8.43	195	>sp|Q92954.3|PRG4_HUMAN RecName: Full=Proteoglycan 4; AltName: Full=Lubricin; AltName: Full=Megakaryocyte-stimulating factor; AltName: Full=Superficial zone proteoglycan; Contains: RecName: Full=Proteoglycan 4 C-terminal part; Flags: Precursor	418	231103_vc_plasma_10_sme_tryp_a2138ap105_2x_stce.ScanId;v=1;d1=2991.2991.4	controllerType=0 controllerNumber=1 scan=2991	10.5682	231103_vc_plasma_10_sme_tryp_a2138ap105_2x_stce
00968:3	2	R.VRKPKT[+1021.360]TPTPR.K	HexNAc(2)Hex(2)NeuAc(1)	T[+1021]	768.053	3	2302.14	2302.14	0	1.6	1043	Non	420.4	241.44	2	6.26	195	>sp|Q92954.3|PRG4_HUMAN RecName: Full=Proteoglycan 4; AltName: Full=Lubricin; AltName: Full=Megakaryocyte-stimulating factor; AltName: Full=Superficial zone proteoglycan; Contains: RecName: Full=Proteoglycan 4 C-terminal part; Flags: Precursor	418	231103_vc_plasma_10_sme_tryp_a2138ap105_2x_stce.ScanId;v=1;d1=3778.3778.3	controllerType=0 controllerNumber=1 scan=3778	12.314	231103_vc_plasma_10_sme_tryp_a2138ap105_2x_stce
02427:3	2	R.VRKPKT[+1312.455]TPTPR.K	HexNAc(2)Hex(2)NeuAc(2)	T[+1312]	865.085	3	2593.24	2593.24	0	1.9	1043	Non	358.85	220.24	2	5.84	195	>sp|Q92954.3|PRG4_HUMAN RecName: Full=Proteoglycan 4; AltName: Full=Lubricin; AltName: Full=Megakaryocyte-stimulating factor; AltName: Full=Superficial zone proteoglycan; Contains: RecName: Full=Proteoglycan 4 C-terminal part; Flags: Precursor	418	231103_vc_plasma_10_sme_tryp_a2138ap105_2x_stce.ScanId;v=1;d1=5298.5298.3	controllerType=0 controllerNumber=1 scan=5298	14.9836	231103_vc_plasma_10_sme_tryp_a2138ap105_2x_stce
00347:3	2	R.KPKT[+365.132]T[+365.132]PTPR.K	HexNAc(1)Hex(1),HexNAc(1)Hex(1)	T[+365]*2	585.964	3	1755.88	1755.87	0	1.6	1045	Non	229.75	193.07	73.46	2.25	195	>sp|Q92954.3|PRG4_HUMAN RecName: Full=Proteoglycan 4; AltName: Full=Lubricin; AltName: Full=Megakaryocyte-stimulating factor; AltName: Full=Superficial zone proteoglycan; Contains: RecName: Full=Proteoglycan 4 C-terminal part; Flags: Precursor	418	231103_vc_plasma_10_sme_tryp_a2138ap105_2x_stce.ScanId;v=1;d1=2960.2960.3	controllerType=0 controllerNumber=1 scan=2960	10.5125	231103_vc_plasma_10_sme_tryp_a2138ap105_2x_stce
02067:2	2	K.TTPT[+656.228]PR.K	HexNAc(1)Hex(1)NeuAc(1)	T[+656]	664.801	2	1328.59	1328.6	0	-0.3	1048	CRagged	394.29	82.27	0	4.38	195	>sp|Q92954.3|PRG4_HUMAN RecName: Full=Proteoglycan 4; AltName: Full=Lubricin; AltName: Full=Megakaryocyte-stimulating factor; AltName: Full=Superficial zone proteoglycan; Contains: RecName: Full=Proteoglycan 4 C-terminal part; Flags: Precursor	418	231103_vc_plasma_10_sme_tryp_a2138ap105_2x_stce.ScanId;v=1;d1=4924.4924.2	controllerType=0 controllerNumber=1 scan=4924	14.3607	231103_vc_plasma_10_sme_tryp_a2138ap105_2x_stce
13215:3	2	R.KMTSTMPELNPT[+656.228]SR.I	HexNAc(1)Hex(1)NeuAc(1)	T[+656]	750.341	3	2249.01	2249	0	1.3	1054	Non	689.79	484.55	1.2	12.97	195	>sp|Q92954.3|PRG4_HUMAN RecName: Full=Proteoglycan 4; AltName: Full=Lubricin; AltName: Full=Megakaryocyte-stimulating factor; AltName: Full=Superficial zone proteoglycan; Contains: RecName: Full=Proteoglycan 4 C-terminal part; Flags: Precursor	418	231103_vc_plasma_10_sme_tryp_a2138ap105_2x_stce.ScanId;v=1;d1=16492.16492.3	controllerType=0 controllerNumber=1 scan=16492	34.5181	231103_vc_plasma_10_sme_tryp_a2138ap105_2x_stce
14761:3	2	R.KMTSTMPELNPT[+1312.455]SR.I	HexNAc(2)Hex(2)NeuAc(2)	T[+1312]	969.083	3	2905.23	2905.23	0	0.8	1054	Non	558.91	378.04	1.2	8.55	195	>sp|Q92954.3|PRG4_HUMAN RecName: Full=Proteoglycan 4; AltName: Full=Lubricin; AltName: Full=Megakaryocyte-stimulating factor; AltName: Full=Superficial zone proteoglycan; Contains: RecName: Full=Proteoglycan 4 C-terminal part; Flags: Precursor	418	231103_vc_plasma_10_sme_tryp_a2138ap105_2x_stce.ScanId;v=1;d1=18094.18094.3	controllerType=0 controllerNumber=1 scan=18094	37.3039	231103_vc_plasma_10_sme_tryp_a2138ap105_2x_stce
12692:3	2	R.IAEAMLQT[+656.228]TTRPNQTPNSK.L	HexNAc(1)Hex(1)NeuAc(1)	T[+656]	919.772	3	2757.3	2757.3	0	0.9	1068	Non	758.04	712.28	7.67	15.2	195	>sp|Q92954.3|PRG4_HUMAN RecName: Full=Proteoglycan 4; AltName: Full=Lubricin; AltName: Full=Megakaryocyte-stimulating factor; AltName: Full=Superficial zone proteoglycan; Contains: RecName: Full=Proteoglycan 4 C-terminal part; Flags: Precursor	418	231103_vc_plasma_10_sme_tryp_a2138ap105_2x_stce.ScanId;v=1;d1=15951.15951.3	controllerType=0 controllerNumber=1 scan=15951	33.5991	231103_vc_plasma_10_sme_tryp_a2138ap105_2x_stce
19106:2	2	R.IAEAMLQT[+656.228].T	HexNAc(1)Hex(1)NeuAc(1)	T[+656]	766.843	2	1532.68	1532.68	0	1.2	1068	NRagged	344.97	213.22	213.22	5.73	195	>sp|Q92954.3|PRG4_HUMAN RecName: Full=Proteoglycan 4; AltName: Full=Lubricin; AltName: Full=Megakaryocyte-stimulating factor; AltName: Full=Superficial zone proteoglycan; Contains: RecName: Full=Proteoglycan 4 C-terminal part; Flags: Precursor	418	231103_vc_plasma_10_sme_tryp_a2138ap105_2x_stce.ScanId;v=1;d1=22599.22599.2	controllerType=0 controllerNumber=1 scan=22599	45.395	231103_vc_plasma_10_sme_tryp_a2138ap105_2x_stce
13554:4	2	R.IAEAMLQT[+1021.360]T[+947.323]TRPNQTPNSK.L	HexNAc(2)Hex(2)NeuAc(1),HexNAc(1)Hex(1)NeuAc(2)	T[+947][+1021]	1018.44	4	4070.75	4069.75	1	-1.3	1068	Non	200.83	200.83	0	4.36	195	>sp|Q92954.3|PRG4_HUMAN RecName: Full=Proteoglycan 4; AltName: Full=Lubricin; AltName: Full=Megakaryocyte-stimulating factor; AltName: Full=Superficial zone proteoglycan; Contains: RecName: Full=Proteoglycan 4 C-terminal part; Flags: Precursor	418	231103_vc_plasma_10_sme_tryp_a2138ap105_2x_stce.ScanId;v=1;d1=16843.16843.4	controllerType=0 controllerNumber=1 scan=16843	35.112	231103_vc_plasma_10_sme_tryp_a2138ap105_2x_stce
08566:2	4	T.T[+656.228]EIMNKPEE.T	HexNAc(1)Hex(1)NeuAc(1)	T[+656]	873.873	2	1746.74	1746.74	0	1	995	Specific	432.09	283.97	283.97	4.82	27	>sp|Q92954.3|PRG4_HUMAN RecName: Full=Proteoglycan 4; AltName: Full=Lubricin; AltName: Full=Megakaryocyte-stimulating factor; AltName: Full=Superficial zone proteoglycan; Contains: RecName: Full=Proteoglycan 4 C-terminal part; Flags: Precursor	418	231103_vc_plasma_90_sme_a2138ap105_2x_stce.ScanId;v=1;d1=12990.12990.2	controllerType=0 controllerNumber=1 scan=12990	27.5701	231103_vc_plasma_90_sme_a2138ap105_2x_stce
09759:3	4	T.TKKTITT[+1312.455]TEIMNKPEE.T	HexNAc(2)Hex(2)NeuAc(2)	T[+1312]	1059.48	3	3176.43	3176.43	0	-0.9	988	Specific	365.41	311.76	0	4.57	27	>sp|Q92954.3|PRG4_HUMAN RecName: Full=Proteoglycan 4; AltName: Full=Lubricin; AltName: Full=Megakaryocyte-stimulating factor; AltName: Full=Superficial zone proteoglycan; Contains: RecName: Full=Proteoglycan 4 C-terminal part; Flags: Precursor	418	231103_vc_plasma_90_sme_a2138ap105_2x_stce.ScanId;v=1;d1=14386.14386.3	controllerType=0 controllerNumber=1 scan=14386	29.9886	231103_vc_plasma_90_sme_a2138ap105_2x_stce
05987:2	4	T.T[+656.228]PKEPAP.T	HexNAc(1)Hex(1)NeuAc(1)	T[+656]	698.317	2	1395.63	1395.63	0	0.3	830	Specific	345.5	39.01	39.01	3.65	27	>sp|Q92954.3|PRG4_HUMAN RecName: Full=Proteoglycan 4; AltName: Full=Lubricin; AltName: Full=Megakaryocyte-stimulating factor; AltName: Full=Superficial zone proteoglycan; Contains: RecName: Full=Proteoglycan 4 C-terminal part; Flags: Precursor	418	231103_vc_plasma_90_sme_a2138ap105_2x_stce.ScanId;v=1;d1=9777.9777.2	controllerType=0 controllerNumber=1 scan=9777	22.0831	231103_vc_plasma_90_sme_a2138ap105_2x_stce
15353:2	4	T.S[+656.228]RIAEAMLQT.T	HexNAc(1)Hex(1)NeuAc(1)	S[+656]	888.411	2	1775.81	1775.81	0	2.4	1066	Specific	287.42	88.79	61.58	2.88	27	>sp|Q92954.3|PRG4_HUMAN RecName: Full=Proteoglycan 4; AltName: Full=Lubricin; AltName: Full=Megakaryocyte-stimulating factor; AltName: Full=Superficial zone proteoglycan; Contains: RecName: Full=Proteoglycan 4 C-terminal part; Flags: Precursor	418	231103_vc_plasma_90_sme_a2138ap105_2x_stce.ScanId;v=1;d1=20666.20666.2	controllerType=0 controllerNumber=1 scan=20666	40.5418	231103_vc_plasma_90_sme_a2138ap105_2x_stce
08781:4	4	T.TT[+656.228]RPNQTPNSKLVEVNPK.S	HexNAc(1)Hex(1)NeuAc(1)	T[+656]	670.585	4	2679.32	2679.32	0	-0.3	1076	Specific	214.85	214.85	3.6	4.29	27	>sp|Q92954.3|PRG4_HUMAN RecName: Full=Proteoglycan 4; AltName: Full=Lubricin; AltName: Full=Megakaryocyte-stimulating factor; AltName: Full=Superficial zone proteoglycan; Contains: RecName: Full=Proteoglycan 4 C-terminal part; Flags: Precursor	418	231103_vc_plasma_90_sme_a2138ap105_2x_stce.ScanId;v=1;d1=13232.13232.4	controllerType=0 controllerNumber=1 scan=13232	28.0374	231103_vc_plasma_90_sme_a2138ap105_2x_stce
11481:2	4	Q.T[+656.228]PNSKLVEVN.P	HexNAc(1)Hex(1)NeuAc(1)	T[+656]	878.915	2	1756.82	1756.82	0	-0.2	1082	CRagged	213.25	132.75	2.3	3.35	27	>sp|Q92954.3|PRG4_HUMAN RecName: Full=Proteoglycan 4; AltName: Full=Lubricin; AltName: Full=Megakaryocyte-stimulating factor; AltName: Full=Superficial zone proteoglycan; Contains: RecName: Full=Proteoglycan 4 C-terminal part; Flags: Precursor	418	231103_vc_plasma_90_sme_a2138ap105_2x_stce.ScanId;v=1;d1=16305.16305.2	controllerType=0 controllerNumber=1 scan=16305	33.3015	231103_vc_plasma_90_sme_a2138ap105_2x_stce
14164:2	4	T.S[+656.228]RIAEAMLQ.T	HexNAc(1)Hex(1)NeuAc(1)	S[+656]	837.887	2	1674.77	1674.76	0	2.1	1066	Specific	175	44.55	44.55	2.89	27	>sp|Q92954.3|PRG4_HUMAN RecName: Full=Proteoglycan 4; AltName: Full=Lubricin; AltName: Full=Megakaryocyte-stimulating factor; AltName: Full=Superficial zone proteoglycan; Contains: RecName: Full=Proteoglycan 4 C-terminal part; Flags: Precursor	418	231103_vc_plasma_90_sme_a2138ap105_2x_stce.ScanId;v=1;d1=19313.19313.2	controllerType=0 controllerNumber=1 scan=19313	38.2731	231103_vc_plasma_90_sme_a2138ap105_2x_stce
10480:4	4	T.TT[+656.228]RPNQT[+656.228]PNSKLVEVNPK.S	HexNAc(1)Hex(1)NeuAc(1),HexNAc(1)Hex(1)NeuAc(1)	T[+656]*2	834.643	4	3335.55	3335.55	0	0.3	1076	Specific	173.34	145.17	3.6	4.12	27	>sp|Q92954.3|PRG4_HUMAN RecName: Full=Proteoglycan 4; AltName: Full=Lubricin; AltName: Full=Megakaryocyte-stimulating factor; AltName: Full=Superficial zone proteoglycan; Contains: RecName: Full=Proteoglycan 4 C-terminal part; Flags: Precursor	418	231103_vc_plasma_90_sme_a2138ap105_2x_stce.ScanId;v=1;d1=15208.15208.4	controllerType=0 controllerNumber=1 scan=15208	31.3833	231103_vc_plasma_90_sme_a2138ap105_2x_stce
09537:3	4	Q.T[+656.228]PNSKLVEVNPK.S	HexNAc(1)Hex(1)NeuAc(1)	T[+656]	661.328	3	1981.97	1981.97	0	0.5	1082	Specific	155.46	95.26	11.56	3.03	27	>sp|Q92954.3|PRG4_HUMAN RecName: Full=Proteoglycan 4; AltName: Full=Lubricin; AltName: Full=Megakaryocyte-stimulating factor; AltName: Full=Superficial zone proteoglycan; Contains: RecName: Full=Proteoglycan 4 C-terminal part; Flags: Precursor	418	231103_vc_plasma_90_sme_a2138ap105_2x_stce.ScanId;v=1;d1=14135.14135.3	controllerType=0 controllerNumber=1 scan=14135	29.5751	231103_vc_plasma_90_sme_a2138ap105_2x_stce
03355:2	4	T.T[+656.228]KEPAP.T	HexNAc(1)Hex(1)NeuAc(1)	T[+656]	649.79	2	1298.57	1298.57	0	0.3	534	Specific	107.63	53.98	53.98	2.97	27	>sp|Q92954.3|PRG4_HUMAN RecName: Full=Proteoglycan 4; AltName: Full=Lubricin; AltName: Full=Megakaryocyte-stimulating factor; AltName: Full=Superficial zone proteoglycan; Contains: RecName: Full=Proteoglycan 4 C-terminal part; Flags: Precursor	418	231103_vc_plasma_90_sme_a2138ap105_2x_stce.ScanId;v=1;d1=6519.6519.2	controllerType=0 controllerNumber=1 scan=6519	16.4734	231103_vc_plasma_90_sme_a2138ap105_2x_stce
06503:3	1	T.TPKEPT[+1312.455]PT[+203.079].T	HexNAc(2)Hex(2)NeuAc(2),HexNAc(1)	T[+203][+1312]	796.003	3	2385.99	2385.99	0	1.4	346	Specific	254.51	31.42	2.4	2.74	119	>sp|Q92954.3|PRG4_HUMAN RecName: Full=Proteoglycan 4; AltName: Full=Lubricin; AltName: Full=Megakaryocyte-stimulating factor; AltName: Full=Superficial zone proteoglycan; Contains: RecName: Full=Proteoglycan 4 C-terminal part; Flags: Precursor	418	231106_vc_plasma_90_sme_a2123ap105_stce_20231106175641.ScanId;v=1;d1=10840.10840.3	controllerType=0 controllerNumber=1 scan=10840	24.9051	231106_vc_plasma_90_sme_a2123ap105_stce_20231106175641
11182:3	1	T.TTRPNQTPNS[+1312.455]KLVEVN.P	HexNAc(2)Hex(2)NeuAc(2)	S[+1312]	1037.47	3	3110.4	3110.4	0	1.2	1076	CRagged	122.27	10.6	0	3.57	119	>sp|Q92954.3|PRG4_HUMAN RecName: Full=Proteoglycan 4; AltName: Full=Lubricin; AltName: Full=Megakaryocyte-stimulating factor; AltName: Full=Superficial zone proteoglycan; Contains: RecName: Full=Proteoglycan 4 C-terminal part; Flags: Precursor	418	231106_vc_plasma_90_sme_a2123ap105_stce_20231106175641.ScanId;v=1;d1=16142.16142.3	controllerType=0 controllerNumber=1 scan=16142	34.6439	231106_vc_plasma_90_sme_a2123ap105_stce_20231106175641
05298:3	1	T.TERDLRT[+1312.455].T	HexNAc(2)Hex(2)NeuAc(2)	T[+1312]	734.981	3	2202.93	2202.92	0	1.2	920	Specific	266.85	18.7	1.54	3.55	119	>sp|Q92954.3|PRG4_HUMAN RecName: Full=Proteoglycan 4; AltName: Full=Lubricin; AltName: Full=Megakaryocyte-stimulating factor; AltName: Full=Superficial zone proteoglycan; Contains: RecName: Full=Proteoglycan 4 C-terminal part; Flags: Precursor	418	231106_vc_plasma_90_sme_a2123ap105_stce_20231106175641.ScanId;v=1;d1=9349.9349.3	controllerType=0 controllerNumber=1 scan=9349	22.2925	231106_vc_plasma_90_sme_a2123ap105_stce_20231106175641
02719:2	1	T.TPKKPAPT[+1312.455].T	HexNAc(2)Hex(2)NeuAc(2)	T[+1312]	1076.48	2	2151.95	2151.95	0	0.2	838	Specific	554.55	175.54	55.09	3.98	119	>sp|Q92954.3|PRG4_HUMAN RecName: Full=Proteoglycan 4; AltName: Full=Lubricin; AltName: Full=Megakaryocyte-stimulating factor; AltName: Full=Superficial zone proteoglycan; Contains: RecName: Full=Proteoglycan 4 C-terminal part; Flags: Precursor	418	231106_vc_plasma_90_sme_a2123ap105_stce_20231106175641.ScanId;v=1;d1=6299.6299.2	controllerType=0 controllerNumber=1 scan=6299	16.8714	231106_vc_plasma_90_sme_a2123ap105_stce_20231106175641
07515:3	1	T.T[+1312.455]PKKPAPKELAPTT.T	HexNAc(2)Hex(2)NeuAc(2)	T[+1312]	931.111	3	2791.32	2791.31	0	1.4	793	Specific	365.82	160.61	22.94	3.69	119	>sp|Q92954.3|PRG4_HUMAN RecName: Full=Proteoglycan 4; AltName: Full=Lubricin; AltName: Full=Megakaryocyte-stimulating factor; AltName: Full=Superficial zone proteoglycan; Contains: RecName: Full=Proteoglycan 4 C-terminal part; Flags: Precursor	418	231106_vc_plasma_90_sme_a2123ap105_stce_20231106175641.ScanId;v=1;d1=11987.11987.3	controllerType=0 controllerNumber=1 scan=11987	26.9346	231106_vc_plasma_90_sme_a2123ap105_stce_20231106175641
07739:4	1	P.TT[+1312.455]PKKPAPKELAPTT.T	HexNAc(2)Hex(2)NeuAc(2)	T[+1312]	723.846	4	2892.36	2892.36	0	1.2	723	Specific	103.5	35.86	1.2	3.13	119	>sp|Q92954.3|PRG4_HUMAN RecName: Full=Proteoglycan 4; AltName: Full=Lubricin; AltName: Full=Megakaryocyte-stimulating factor; AltName: Full=Superficial zone proteoglycan; Contains: RecName: Full=Proteoglycan 4 C-terminal part; Flags: Precursor	418	231106_vc_plasma_90_sme_a2123ap105_stce_20231106175641.ScanId;v=1;d1=12237.12237.4	controllerType=0 controllerNumber=1 scan=12237	27.3446	231106_vc_plasma_90_sme_a2123ap105_stce_20231106175641
10807:3	1	T.TPKGTAPTT[+1312.455]LKEPAP.T	HexNAc(2)Hex(2)NeuAc(2)	T[+1312]	941.101	3	2821.29	2821.29	0	0.5	708	Specific	270.55	270.55	12.08	5.5	119	>sp|Q92954.3|PRG4_HUMAN RecName: Full=Proteoglycan 4; AltName: Full=Lubricin; AltName: Full=Megakaryocyte-stimulating factor; AltName: Full=Superficial zone proteoglycan; Contains: RecName: Full=Proteoglycan 4 C-terminal part; Flags: Precursor	418	231106_vc_plasma_90_sme_a2123ap105_stce_20231106175641.ScanId;v=1;d1=15726.15726.3	controllerType=0 controllerNumber=1 scan=15726	33.902	231106_vc_plasma_90_sme_a2123ap105_stce_20231106175641
05033:2	1	T.T[+1312.455]PKKLTPT.T	HexNAc(2)Hex(2)NeuAc(2)	T[+1312]	1099.5	2	2198	2198	0	0.9	620	Specific	371.7	74.55	3.9	3.65	119	>sp|Q92954.3|PRG4_HUMAN RecName: Full=Proteoglycan 4; AltName: Full=Lubricin; AltName: Full=Megakaryocyte-stimulating factor; AltName: Full=Superficial zone proteoglycan; Contains: RecName: Full=Proteoglycan 4 C-terminal part; Flags: Precursor	418	231106_vc_plasma_90_sme_a2123ap105_stce_20231106175641.ScanId;v=1;d1=9053.9053.2	controllerType=0 controllerNumber=1 scan=9053	21.6885	231106_vc_plasma_90_sme_a2123ap105_stce_20231106175641
03409:3	1	P.T[+1312.455]APKKPAPT.T	HexNAc(2)Hex(2)NeuAc(2)	T[+1312]	741.669	3	2222.99	2222.99	0	1	485	Specific	384.76	187.99	11.9	4.71	119	>sp|Q92954.3|PRG4_HUMAN RecName: Full=Proteoglycan 4; AltName: Full=Lubricin; AltName: Full=Megakaryocyte-stimulating factor; AltName: Full=Superficial zone proteoglycan; Contains: RecName: Full=Proteoglycan 4 C-terminal part; Flags: Precursor	418	231106_vc_plasma_90_sme_a2123ap105_stce_20231106175641.ScanId;v=1;d1=7096.7096.3	controllerType=0 controllerNumber=1 scan=7096	18.2471	231106_vc_plasma_90_sme_a2123ap105_stce_20231106175641
06222:2	1	T.TPKEPAPT[+1312.455].T	HexNAc(2)Hex(2)NeuAc(2)	T[+1312]	1076.95	2	2152.9	2152.9	0	-2.9	447	Specific	483.28	30.1	20.21	2.08	119	>sp|Q92954.3|PRG4_HUMAN RecName: Full=Proteoglycan 4; AltName: Full=Lubricin; AltName: Full=Megakaryocyte-stimulating factor; AltName: Full=Superficial zone proteoglycan; Contains: RecName: Full=Proteoglycan 4 C-terminal part; Flags: Precursor	418	231106_vc_plasma_90_sme_a2123ap105_stce_20231106175641.ScanId;v=1;d1=10502.10502.2	controllerType=0 controllerNumber=1 scan=10502	24.2778	231106_vc_plasma_90_sme_a2123ap105_stce_20231106175641
04128:2	1	T.T[+1312.455]KEPAPT.T	HexNAc(2)Hex(2)NeuAc(2)	T[+1312]	1028.43	2	2055.85	2055.85	0	0.6	401	Specific	379.53	69.18	4.64	3.7	119	>sp|Q92954.3|PRG4_HUMAN RecName: Full=Proteoglycan 4; AltName: Full=Lubricin; AltName: Full=Megakaryocyte-stimulating factor; AltName: Full=Superficial zone proteoglycan; Contains: RecName: Full=Proteoglycan 4 C-terminal part; Flags: Precursor	418	231106_vc_plasma_90_sme_a2123ap105_stce_20231106175641.ScanId;v=1;d1=8042.8042.2	controllerType=0 controllerNumber=1 scan=8042	19.9378	231106_vc_plasma_90_sme_a2123ap105_stce_20231106175641
05135:3	1	P.TTT[+1312.455]KEPAP.T	HexNAc(2)Hex(2)NeuAc(2)	T[+1312]	719.638	3	2156.9	2156.9	0	0.9	399	Specific	241.48	8.62	1.2	3.39	119	>sp|Q92954.3|PRG4_HUMAN RecName: Full=Proteoglycan 4; AltName: Full=Lubricin; AltName: Full=Megakaryocyte-stimulating factor; AltName: Full=Superficial zone proteoglycan; Contains: RecName: Full=Proteoglycan 4 C-terminal part; Flags: Precursor	418	231106_vc_plasma_90_sme_a2123ap105_stce_20231106175641.ScanId;v=1;d1=9169.9169.3	controllerType=0 controllerNumber=1 scan=9169	21.918	231106_vc_plasma_90_sme_a2123ap105_stce_20231106175641
07376:2	1	T.TPKEPAPT[+1312.455]T.T	HexNAc(2)Hex(2)NeuAc(2)	T[+1312]	1127.48	2	2253.95	2253.95	0	1.2	392	Specific	435.1	435.1	1.2	4.58	119	>sp|Q92954.3|PRG4_HUMAN RecName: Full=Proteoglycan 4; AltName: Full=Lubricin; AltName: Full=Megakaryocyte-stimulating factor; AltName: Full=Superficial zone proteoglycan; Contains: RecName: Full=Proteoglycan 4 C-terminal part; Flags: Precursor	418	231106_vc_plasma_90_sme_a2123ap105_stce_20231106175641.ScanId;v=1;d1=11836.11836.2	controllerType=0 controllerNumber=1 scan=11836	26.6577	231106_vc_plasma_90_sme_a2123ap105_stce_20231106175641
07157:3	1	T.T[+1312.455]IKSAPT.T	HexNAc(2)Hex(2)NeuAc(2)	T[+1312]	677.296	3	2029.87	2029.87	0	1.9	370	Specific	295.21	29.6	1.6	2.08	119	>sp|Q92954.3|PRG4_HUMAN RecName: Full=Proteoglycan 4; AltName: Full=Lubricin; AltName: Full=Megakaryocyte-stimulating factor; AltName: Full=Superficial zone proteoglycan; Contains: RecName: Full=Proteoglycan 4 C-terminal part; Flags: Precursor	418	231106_vc_plasma_90_sme_a2123ap105_stce_20231106175641.ScanId;v=1;d1=11579.11579.3	controllerType=0 controllerNumber=1 scan=11579	26.1538	231106_vc_plasma_90_sme_a2123ap105_stce_20231106175641
06283:3	1	P.TSKVLAKPT[+1312.455]PKAET.T	HexNAc(2)Hex(2)NeuAc(2)	T[+1312]	928.443	3	2783.31	2783.31	0	1.9	324	Specific	344.61	178.36	4.8	4.24	119	>sp|Q92954.3|PRG4_HUMAN RecName: Full=Proteoglycan 4; AltName: Full=Lubricin; AltName: Full=Megakaryocyte-stimulating factor; AltName: Full=Superficial zone proteoglycan; Contains: RecName: Full=Proteoglycan 4 C-terminal part; Flags: Precursor	418	231106_vc_plasma_90_sme_a2123ap105_stce_20231106175641.ScanId;v=1;d1=10572.10572.3	controllerType=0 controllerNumber=1 scan=10572	24.4226	231106_vc_plasma_90_sme_a2123ap105_stce_20231106175641
02515:3	1	T.TQHNKVS[+1312.455]T.S	HexNAc(2)Hex(2)NeuAc(2)	S[+1312]	742.98	3	2226.93	2226.92	0	0.8	241	Specific	155.14	17.8	1.2	2.06	119	>sp|Q92954.3|PRG4_HUMAN RecName: Full=Proteoglycan 4; AltName: Full=Lubricin; AltName: Full=Megakaryocyte-stimulating factor; AltName: Full=Superficial zone proteoglycan; Contains: RecName: Full=Proteoglycan 4 C-terminal part; Flags: Precursor	418	231106_vc_plasma_90_sme_a2123ap105_stce_20231106175641.ScanId;v=1;d1=6059.6059.3	controllerType=0 controllerNumber=1 scan=6059	16.413	231106_vc_plasma_90_sme_a2123ap105_stce_20231106175641
07926:4	1	T.T[+656.228]PKEPAPT[+1312.455]APKKPAPT.T	HexNAc(1)Hex(1)NeuAc(1),HexNAc(2)Hex(2)NeuAc(2)	T[+656][+1312]	900.657	4	3599.61	3599.6	0	1.7	478	Specific	203.94	136.52	0	3.38	119	>sp|Q92954.3|PRG4_HUMAN RecName: Full=Proteoglycan 4; AltName: Full=Lubricin; AltName: Full=Megakaryocyte-stimulating factor; AltName: Full=Superficial zone proteoglycan; Contains: RecName: Full=Proteoglycan 4 C-terminal part; Flags: Precursor	418	231106_vc_plasma_90_sme_a2123ap105_stce_20231106175641.ScanId;v=1;d1=12446.12446.4	controllerType=0 controllerNumber=1 scan=12446	27.7189	231106_vc_plasma_90_sme_a2123ap105_stce_20231106175641
13216:4	1	Q.TPNSKLVEVNPKS[+656.228]EDAGGAEGETPHM.L	HexNAc(1)Hex(1)NeuAc(1)	S[+656]	838.379	4	3350.49	3350.5	0	-0.5	1082	CRagged	403.5	319.54	16.8	5.58	119	>sp|Q92954.3|PRG4_HUMAN RecName: Full=Proteoglycan 4; AltName: Full=Lubricin; AltName: Full=Megakaryocyte-stimulating factor; AltName: Full=Superficial zone proteoglycan; Contains: RecName: Full=Proteoglycan 4 C-terminal part; Flags: Precursor	418	231106_vc_plasma_90_sme_a2123ap105_stce_20231106175641.ScanId;v=1;d1=18445.18445.4	controllerType=0 controllerNumber=1 scan=18445	38.6298	231106_vc_plasma_90_sme_a2123ap105_stce_20231106175641
09652:3	1	Q.TPNS[+656.228]KLVEVNPKSE.D	HexNAc(1)Hex(1)NeuAc(1)	S[+656]	733.353	3	2198.04	2198.04	0	-0.6	1082	CRagged	285.7	212.93	1.3	4.23	119	>sp|Q92954.3|PRG4_HUMAN RecName: Full=Proteoglycan 4; AltName: Full=Lubricin; AltName: Full=Megakaryocyte-stimulating factor; AltName: Full=Superficial zone proteoglycan; Contains: RecName: Full=Proteoglycan 4 C-terminal part; Flags: Precursor	418	231106_vc_plasma_90_sme_a2123ap105_stce_20231106175641.ScanId;v=1;d1=14442.14442.3	controllerType=0 controllerNumber=1 scan=14442	31.4857	231106_vc_plasma_90_sme_a2123ap105_stce_20231106175641
13881:5	1	Q.TPNS[+656.228]KLVEVNPKSEDAGGAEGETPHMLLRPH.V	HexNAc(1)Hex(1)NeuAc(1)	S[+656]	794.183	5	3966.88	3966.88	0	2.1	1082	CRagged	225.81	179.13	1.96	3.05	119	>sp|Q92954.3|PRG4_HUMAN RecName: Full=Proteoglycan 4; AltName: Full=Lubricin; AltName: Full=Megakaryocyte-stimulating factor; AltName: Full=Superficial zone proteoglycan; Contains: RecName: Full=Proteoglycan 4 C-terminal part; Flags: Precursor	418	231106_vc_plasma_90_sme_a2123ap105_stce_20231106175641.ScanId;v=1;d1=19215.19215.5	controllerType=0 controllerNumber=1 scan=19215	39.9765	231106_vc_plasma_90_sme_a2123ap105_stce_20231106175641
14983:5	1	Q.TPNS[+656.228]KLVEVNPKSEDAGGAEGETPHMLLRPHV.F	HexNAc(1)Hex(1)NeuAc(1)	S[+656]	813.996	5	4065.95	4065.94	0	1.8	1082	CRagged	221.7	201.61	4.4	3.43	119	>sp|Q92954.3|PRG4_HUMAN RecName: Full=Proteoglycan 4; AltName: Full=Lubricin; AltName: Full=Megakaryocyte-stimulating factor; AltName: Full=Superficial zone proteoglycan; Contains: RecName: Full=Proteoglycan 4 C-terminal part; Flags: Precursor	418	231106_vc_plasma_90_sme_a2123ap105_stce_20231106175641.ScanId;v=1;d1=20518.20518.5	controllerType=0 controllerNumber=1 scan=20518	42.34	231106_vc_plasma_90_sme_a2123ap105_stce_20231106175641
02360:2	1	T.T[+656.228]TRPNQTPN.S	HexNAc(1)Hex(1)NeuAc(1)	T[+656]	842.874	2	1684.74	1684.74	0	1	1076	Specific	226.56	87.29	0	2.57	119	>sp|Q92954.3|PRG4_HUMAN RecName: Full=Proteoglycan 4; AltName: Full=Lubricin; AltName: Full=Megakaryocyte-stimulating factor; AltName: Full=Superficial zone proteoglycan; Contains: RecName: Full=Proteoglycan 4 C-terminal part; Flags: Precursor	418	231106_vc_plasma_90_sme_a2123ap105_stce_20231106175641.ScanId;v=1;d1=5817.5817.2	controllerType=0 controllerNumber=1 scan=5817	15.9186	231106_vc_plasma_90_sme_a2123ap105_stce_20231106175641
11937:5	1	T.TT[+656.228]RPNQTPNSKLVEVNPKSEDAGGAEGETPHM.L	HexNAc(1)Hex(1)NeuAc(1)	T[+656]	810.376	5	4047.85	4047.85	0	1.1	1076	CRagged	149.01	62.44	2.2	2.4	119	>sp|Q92954.3|PRG4_HUMAN RecName: Full=Proteoglycan 4; AltName: Full=Lubricin; AltName: Full=Megakaryocyte-stimulating factor; AltName: Full=Superficial zone proteoglycan; Contains: RecName: Full=Proteoglycan 4 C-terminal part; Flags: Precursor	418	231106_vc_plasma_90_sme_a2123ap105_stce_20231106175641.ScanId;v=1;d1=17000.17000.5	controllerType=0 controllerNumber=1 scan=17000	36.1154	231106_vc_plasma_90_sme_a2123ap105_stce_20231106175641
16618:2	1	P.TS[+656.228]RIAEAMLQT.T	HexNAc(1)Hex(1)NeuAc(1)	S[+656]	938.934	2	1876.86	1876.86	0	1.5	1065	Specific	364.06	103.53	9.63	3.73	119	>sp|Q92954.3|PRG4_HUMAN RecName: Full=Proteoglycan 4; AltName: Full=Lubricin; AltName: Full=Megakaryocyte-stimulating factor; AltName: Full=Superficial zone proteoglycan; Contains: RecName: Full=Proteoglycan 4 C-terminal part; Flags: Precursor	418	231106_vc_plasma_90_sme_a2123ap105_stce_20231106175641.ScanId;v=1;d1=22321.22321.2	controllerType=0 controllerNumber=1 scan=22321	45.4586	231106_vc_plasma_90_sme_a2123ap105_stce_20231106175641
17404:2	1	S.T[+656.228]MPELNP.T	HexNAc(1)Hex(1)NeuAc(1)	T[+656]	729.309	2	1457.61	1457.61	0	0.8	1058	Specific	230.27	92.16	92.16	2.32	119	>sp|Q92954.3|PRG4_HUMAN RecName: Full=Proteoglycan 4; AltName: Full=Lubricin; AltName: Full=Megakaryocyte-stimulating factor; AltName: Full=Superficial zone proteoglycan; Contains: RecName: Full=Proteoglycan 4 C-terminal part; Flags: Precursor	418	231106_vc_plasma_90_sme_a2123ap105_stce_20231106175641.ScanId;v=1;d1=23174.23174.2	controllerType=0 controllerNumber=1 scan=23174	46.9937	231106_vc_plasma_90_sme_a2123ap105_stce_20231106175641
17172:2	1	T.ST[+656.228]MPELNP.T	HexNAc(1)Hex(1)NeuAc(1)	T[+656]	772.825	2	1544.64	1544.64	0	1	1057	Specific	291.97	125.14	0	2.99	119	>sp|Q92954.3|PRG4_HUMAN RecName: Full=Proteoglycan 4; AltName: Full=Lubricin; AltName: Full=Megakaryocyte-stimulating factor; AltName: Full=Superficial zone proteoglycan; Contains: RecName: Full=Proteoglycan 4 C-terminal part; Flags: Precursor	418	231106_vc_plasma_90_sme_a2123ap105_stce_20231106175641.ScanId;v=1;d1=22912.22912.2	controllerType=0 controllerNumber=1 scan=22912	46.5381	231106_vc_plasma_90_sme_a2123ap105_stce_20231106175641
01574:2	1	T.T[+656.228]KKTITT.T	HexNAc(1)Hex(1)NeuAc(1)	T[+656]	724.859	2	1448.71	1448.71	0	0.7	988	Specific	378.63	131.2	4	3.17	119	>sp|Q92954.3|PRG4_HUMAN RecName: Full=Proteoglycan 4; AltName: Full=Lubricin; AltName: Full=Megakaryocyte-stimulating factor; AltName: Full=Superficial zone proteoglycan; Contains: RecName: Full=Proteoglycan 4 C-terminal part; Flags: Precursor	418	231106_vc_plasma_90_sme_a2123ap105_stce_20231106175641.ScanId;v=1;d1=4558.4558.2	controllerType=0 controllerNumber=1 scan=4558	13.3278	231106_vc_plasma_90_sme_a2123ap105_stce_20231106175641
08348:2	1	T.TLAPKVTT[+656.228].T	HexNAc(1)Hex(1)NeuAc(1)	T[+656]	743.867	2	1486.73	1486.73	0	1.2	980	Specific	499.21	186.86	0	3.74	119	>sp|Q92954.3|PRG4_HUMAN RecName: Full=Proteoglycan 4; AltName: Full=Lubricin; AltName: Full=Megakaryocyte-stimulating factor; AltName: Full=Superficial zone proteoglycan; Contains: RecName: Full=Proteoglycan 4 C-terminal part; Flags: Precursor	418	231106_vc_plasma_90_sme_a2123ap105_stce_20231106175641.ScanId;v=1;d1=12925.12925.2	controllerType=0 controllerNumber=1 scan=12925	28.6677	231106_vc_plasma_90_sme_a2123ap105_stce_20231106175641
14548:2	1	T.T[+656.228]PFKI.T	HexNAc(1)Hex(1)NeuAc(1)	T[+656]	631.301	2	1261.59	1261.59	0	0.9	969	Specific	379.83	105.72	105.72	4.19	119	>sp|Q92954.3|PRG4_HUMAN RecName: Full=Proteoglycan 4; AltName: Full=Lubricin; AltName: Full=Megakaryocyte-stimulating factor; AltName: Full=Superficial zone proteoglycan; Contains: RecName: Full=Proteoglycan 4 C-terminal part; Flags: Precursor	418	231106_vc_plasma_90_sme_a2123ap105_stce_20231106175641.ScanId;v=1;d1=19988.19988.2	controllerType=0 controllerNumber=1 scan=19988	41.4034	231106_vc_plasma_90_sme_a2123ap105_stce_20231106175641
03641:2	1	T.T[+656.228]AAPKM.T	HexNAc(1)Hex(1)NeuAc(1)	T[+656]	637.782	2	1274.56	1274.56	0	1.1	932	Specific	319.54	53.38	53.38	4.14	119	>sp|Q92954.3|PRG4_HUMAN RecName: Full=Proteoglycan 4; AltName: Full=Lubricin; AltName: Full=Megakaryocyte-stimulating factor; AltName: Full=Superficial zone proteoglycan; Contains: RecName: Full=Proteoglycan 4 C-terminal part; Flags: Precursor	418	231106_vc_plasma_90_sme_a2123ap105_stce_20231106175641.ScanId;v=1;d1=7395.7395.2	controllerType=0 controllerNumber=1 scan=7395	18.7608	231106_vc_plasma_90_sme_a2123ap105_stce_20231106175641
02227:2	1	T.T[+656.228]ERDLR.T	HexNAc(1)Hex(1)NeuAc(1)	T[+656]	723.328	2	1445.65	1445.65	0	0.4	920	Specific	425.6	55.65	55.65	3.9	119	>sp|Q92954.3|PRG4_HUMAN RecName: Full=Proteoglycan 4; AltName: Full=Lubricin; AltName: Full=Megakaryocyte-stimulating factor; AltName: Full=Superficial zone proteoglycan; Contains: RecName: Full=Proteoglycan 4 C-terminal part; Flags: Precursor	418	231106_vc_plasma_90_sme_a2123ap105_stce_20231106175641.ScanId;v=1;d1=5624.5624.2	controllerType=0 controllerNumber=1 scan=5624	15.4923	231106_vc_plasma_90_sme_a2123ap105_stce_20231106175641
05378:3	1	T.T[+656.228]KTPAATKPEM.T	HexNAc(1)Hex(1)NeuAc(1)	T[+656]	610.952	3	1830.84	1830.84	0	0.9	901	Specific	286.17	98.79	2	3.46	119	>sp|Q92954.3|PRG4_HUMAN RecName: Full=Proteoglycan 4; AltName: Full=Lubricin; AltName: Full=Megakaryocyte-stimulating factor; AltName: Full=Superficial zone proteoglycan; Contains: RecName: Full=Proteoglycan 4 C-terminal part; Flags: Precursor	418	231106_vc_plasma_90_sme_a2123ap105_stce_20231106175641.ScanId;v=1;d1=9439.9439.3	controllerType=0 controllerNumber=1 scan=9439	22.4486	231106_vc_plasma_90_sme_a2123ap105_stce_20231106175641
11492:3	1	T.TIHKSPDEST[+656.228]PELSAEP.T	HexNAc(1)Hex(1)NeuAc(1)	T[+656]	832.043	3	2494.11	2494.11	0	2.1	868	Specific	243.89	196.83	0	5.29	119	>sp|Q92954.3|PRG4_HUMAN RecName: Full=Proteoglycan 4; AltName: Full=Lubricin; AltName: Full=Megakaryocyte-stimulating factor; AltName: Full=Superficial zone proteoglycan; Contains: RecName: Full=Proteoglycan 4 C-terminal part; Flags: Precursor	418	231106_vc_plasma_90_sme_a2123ap105_stce_20231106175641.ScanId;v=1;d1=16488.16488.3	controllerType=0 controllerNumber=1 scan=16488	35.2668	231106_vc_plasma_90_sme_a2123ap105_stce_20231106175641
02333:2	1	T.T[+656.228]IHKSPDES.T	HexNAc(1)Hex(1)NeuAc(1)	T[+656]	835.364	2	1669.72	1669.72	0	1.7	868	Specific	230.18	129.75	6	2.5	119	>sp|Q92954.3|PRG4_HUMAN RecName: Full=Proteoglycan 4; AltName: Full=Lubricin; AltName: Full=Megakaryocyte-stimulating factor; AltName: Full=Superficial zone proteoglycan; Contains: RecName: Full=Proteoglycan 4 C-terminal part; Flags: Precursor	418	231106_vc_plasma_90_sme_a2123ap105_stce_20231106175641.ScanId;v=1;d1=5775.5775.2	controllerType=0 controllerNumber=1 scan=5775	15.8222	231106_vc_plasma_90_sme_a2123ap105_stce_20231106175641
02187:2	1	T.T[+656.228]PKKPAP.T	HexNAc(1)Hex(1)NeuAc(1)	T[+656]	697.844	2	1394.68	1394.68	0	1	838	Specific	261.01	51.44	51.44	4.09	119	>sp|Q92954.3|PRG4_HUMAN RecName: Full=Proteoglycan 4; AltName: Full=Lubricin; AltName: Full=Megakaryocyte-stimulating factor; AltName: Full=Superficial zone proteoglycan; Contains: RecName: Full=Proteoglycan 4 C-terminal part; Flags: Precursor	418	231106_vc_plasma_90_sme_a2123ap105_stce_20231106175641.ScanId;v=1;d1=5551.5551.2	controllerType=0 controllerNumber=1 scan=5551	15.3209	231106_vc_plasma_90_sme_a2123ap105_stce_20231106175641
07522:2	1	T.T[+656.228]LKEPAPT.T	HexNAc(1)Hex(1)NeuAc(1)	T[+656]	756.858	2	1512.71	1512.71	0	2.4	716	Specific	192.22	59.76	6.64	2.32	119	>sp|Q92954.3|PRG4_HUMAN RecName: Full=Proteoglycan 4; AltName: Full=Lubricin; AltName: Full=Megakaryocyte-stimulating factor; AltName: Full=Superficial zone proteoglycan; Contains: RecName: Full=Proteoglycan 4 C-terminal part; Flags: Precursor	418	231106_vc_plasma_90_sme_a2123ap105_stce_20231106175641.ScanId;v=1;d1=11995.11995.2	controllerType=0 controllerNumber=1 scan=11995	26.9506	231106_vc_plasma_90_sme_a2123ap105_stce_20231106175641
03659:2	1	T.T[+656.228]PKETAPT.T	HexNAc(1)Hex(1)NeuAc(1)	T[+656]	750.839	2	1500.67	1500.67	0	0.8	700	Specific	359.82	67.59	0.1	3.51	119	>sp|Q92954.3|PRG4_HUMAN RecName: Full=Proteoglycan 4; AltName: Full=Lubricin; AltName: Full=Megakaryocyte-stimulating factor; AltName: Full=Superficial zone proteoglycan; Contains: RecName: Full=Proteoglycan 4 C-terminal part; Flags: Precursor	418	231106_vc_plasma_90_sme_a2123ap105_stce_20231106175641.ScanId;v=1;d1=7415.7415.2	controllerType=0 controllerNumber=1 scan=7415	18.7972	231106_vc_plasma_90_sme_a2123ap105_stce_20231106175641
14414:2	1	P.TT[+656.228]PEELAP.T	HexNAc(1)Hex(1)NeuAc(1)	T[+656]	757.331	2	1513.66	1513.65	0	1.9	643	Specific	225.63	27.74	0	2.64	119	>sp|Q92954.3|PRG4_HUMAN RecName: Full=Proteoglycan 4; AltName: Full=Lubricin; AltName: Full=Megakaryocyte-stimulating factor; AltName: Full=Superficial zone proteoglycan; Contains: RecName: Full=Proteoglycan 4 C-terminal part; Flags: Precursor	418	231106_vc_plasma_90_sme_a2123ap105_stce_20231106175641.ScanId;v=1;d1=19837.19837.2	controllerType=0 controllerNumber=1 scan=19837	41.1278	231106_vc_plasma_90_sme_a2123ap105_stce_20231106175641
07960:2	1	T.T[+656.228]PEKLAP.T	HexNAc(1)Hex(1)NeuAc(1)	T[+656]	706.333	2	1411.66	1411.66	0	1.4	628	Specific	429.96	102.66	102.66	4.22	119	>sp|Q92954.3|PRG4_HUMAN RecName: Full=Proteoglycan 4; AltName: Full=Lubricin; AltName: Full=Megakaryocyte-stimulating factor; AltName: Full=Superficial zone proteoglycan; Contains: RecName: Full=Proteoglycan 4 C-terminal part; Flags: Precursor	418	231106_vc_plasma_90_sme_a2123ap105_stce_20231106175641.ScanId;v=1;d1=12483.12483.2	controllerType=0 controllerNumber=1 scan=12483	27.8034	231106_vc_plasma_90_sme_a2123ap105_stce_20231106175641
05171:2	1	T.T[+656.228]PKEPAP.T	HexNAc(1)Hex(1)NeuAc(1)	T[+656]	698.317	2	1395.63	1395.63	0	0.6	580	Specific	532.1	37.63	37.63	3.94	119	>sp|Q92954.3|PRG4_HUMAN RecName: Full=Proteoglycan 4; AltName: Full=Lubricin; AltName: Full=Megakaryocyte-stimulating factor; AltName: Full=Superficial zone proteoglycan; Contains: RecName: Full=Proteoglycan 4 C-terminal part; Flags: Precursor	418	231106_vc_plasma_90_sme_a2123ap105_stce_20231106175641.ScanId;v=1;d1=9209.9209.2	controllerType=0 controllerNumber=1 scan=9209	22.007	231106_vc_plasma_90_sme_a2123ap105_stce_20231106175641
02332:2	1	T.T[+656.228]KEPAPT.T	HexNAc(1)Hex(1)NeuAc(1)	T[+656]	700.315	2	1399.62	1399.62	0	0.9	557	Specific	342.99	111.06	4.64	3.83	119	>sp|Q92954.3|PRG4_HUMAN RecName: Full=Proteoglycan 4; AltName: Full=Lubricin; AltName: Full=Megakaryocyte-stimulating factor; AltName: Full=Superficial zone proteoglycan; Contains: RecName: Full=Proteoglycan 4 C-terminal part; Flags: Precursor	418	231106_vc_plasma_90_sme_a2123ap105_stce_20231106175641.ScanId;v=1;d1=5774.5774.2	controllerType=0 controllerNumber=1 scan=5774	15.82	231106_vc_plasma_90_sme_a2123ap105_stce_20231106175641
05117:2	1	T.TPKEPS[+656.228]P.T	HexNAc(1)Hex(1)NeuAc(1)	S[+656]	706.315	2	1411.62	1411.62	0	0.6	548	Specific	418.83	121.06	8.58	4.15	119	>sp|Q92954.3|PRG4_HUMAN RecName: Full=Proteoglycan 4; AltName: Full=Lubricin; AltName: Full=Megakaryocyte-stimulating factor; AltName: Full=Superficial zone proteoglycan; Contains: RecName: Full=Proteoglycan 4 C-terminal part; Flags: Precursor	418	231106_vc_plasma_90_sme_a2123ap105_stce_20231106175641.ScanId;v=1;d1=9150.9150.2	controllerType=0 controllerNumber=1 scan=9150	21.8714	231106_vc_plasma_90_sme_a2123ap105_stce_20231106175641
02742:2	1	T.T[+656.228]PKEP.A	HexNAc(1)Hex(1)NeuAc(1)	T[+656]	614.272	2	1227.54	1227.54	0	0.7	478	CRagged	406.1	34.42	34.42	3.98	119	>sp|Q92954.3|PRG4_HUMAN RecName: Full=Proteoglycan 4; AltName: Full=Lubricin; AltName: Full=Megakaryocyte-stimulating factor; AltName: Full=Superficial zone proteoglycan; Contains: RecName: Full=Proteoglycan 4 C-terminal part; Flags: Precursor	418	231106_vc_plasma_90_sme_a2123ap105_stce_20231106175641.ScanId;v=1;d1=6324.6324.2	controllerType=0 controllerNumber=1 scan=6324	16.9188	231106_vc_plasma_90_sme_a2123ap105_stce_20231106175641
04619:2	1	T.TPKEPAPT[+656.228].T	HexNAc(1)Hex(1)NeuAc(1)	T[+656]	748.842	2	1496.68	1496.67	0	1.8	463	Specific	408.26	33	6.71	3.56	119	>sp|Q92954.3|PRG4_HUMAN RecName: Full=Proteoglycan 4; AltName: Full=Lubricin; AltName: Full=Megakaryocyte-stimulating factor; AltName: Full=Superficial zone proteoglycan; Contains: RecName: Full=Proteoglycan 4 C-terminal part; Flags: Precursor	418	231106_vc_plasma_90_sme_a2123ap105_stce_20231106175641.ScanId;v=1;d1=8610.8610.2	controllerType=0 controllerNumber=1 scan=8610	20.9598	231106_vc_plasma_90_sme_a2123ap105_stce_20231106175641
02580:2	1	T.T[+656.228]KEPAP.T	HexNAc(1)Hex(1)NeuAc(1)	T[+656]	649.791	2	1298.57	1298.57	0	0.5	417	Specific	351.55	70.96	70.96	4.2	119	>sp|Q92954.3|PRG4_HUMAN RecName: Full=Proteoglycan 4; AltName: Full=Lubricin; AltName: Full=Megakaryocyte-stimulating factor; AltName: Full=Superficial zone proteoglycan; Contains: RecName: Full=Proteoglycan 4 C-terminal part; Flags: Precursor	418	231106_vc_plasma_90_sme_a2123ap105_stce_20231106175641.ScanId;v=1;d1=6143.6143.2	controllerType=0 controllerNumber=1 scan=6143	16.5917	231106_vc_plasma_90_sme_a2123ap105_stce_20231106175641
02531:2	1	T.T[+656.228]PKEPAS.T	HexNAc(1)Hex(1)NeuAc(1)	T[+656]	693.306	2	1385.6	1385.61	0	-0.5	354	Specific	123.58	76.54	4.42	2.03	119	>sp|Q92954.3|PRG4_HUMAN RecName: Full=Proteoglycan 4; AltName: Full=Lubricin; AltName: Full=Megakaryocyte-stimulating factor; AltName: Full=Superficial zone proteoglycan; Contains: RecName: Full=Proteoglycan 4 C-terminal part; Flags: Precursor	418	231106_vc_plasma_90_sme_a2123ap105_stce_20231106175641.ScanId;v=1;d1=6080.6080.2	controllerType=0 controllerNumber=1 scan=6080	16.4645	231106_vc_plasma_90_sme_a2123ap105_stce_20231106175641
05211:2	1	T.T[+656.228]KGPAL.T	HexNAc(1)Hex(1)NeuAc(1)	T[+656]	621.796	2	1242.58	1242.58	0	0.8	339	Specific	278.58	10.43	10.43	3.97	119	>sp|Q92954.3|PRG4_HUMAN RecName: Full=Proteoglycan 4; AltName: Full=Lubricin; AltName: Full=Megakaryocyte-stimulating factor; AltName: Full=Superficial zone proteoglycan; Contains: RecName: Full=Proteoglycan 4 C-terminal part; Flags: Precursor	418	231106_vc_plasma_90_sme_a2123ap105_stce_20231106175641.ScanId;v=1;d1=9253.9253.2	controllerType=0 controllerNumber=1 scan=9253	22.0996	231106_vc_plasma_90_sme_a2123ap105_stce_20231106175641
03160:2	1	T.T[+203.079]KEPS[+656.228]P.T	HexNAc(1),HexNAc(1)Hex(1)NeuAc(1)	S[+656], T[+203]	759.328	2	1517.65	1517.65	0	0.2	511	Specific	98.95	34.34	0	2.09	119	>sp|Q92954.3|PRG4_HUMAN RecName: Full=Proteoglycan 4; AltName: Full=Lubricin; AltName: Full=Megakaryocyte-stimulating factor; AltName: Full=Superficial zone proteoglycan; Contains: RecName: Full=Proteoglycan 4 C-terminal part; Flags: Precursor	418	231106_vc_plasma_90_sme_a2123ap105_stce_20231106175641.ScanId;v=1;d1=6788.6788.2	controllerType=0 controllerNumber=1 scan=6788	17.7052	231106_vc_plasma_90_sme_a2123ap105_stce_20231106175641
15745:3	2	K.TITT[+656.228]TEIMNKPEE.T	HexNAc(1)Hex(1)NeuAc(1)	T[+656]	721.659	3	2162.96	2162.96	0	0.3	991	Specific	527.24	328.38	0	6.85	146	>sp|Q92954.3|PRG4_HUMAN RecName: Full=Proteoglycan 4; AltName: Full=Lubricin; AltName: Full=Megakaryocyte-stimulating factor; AltName: Full=Superficial zone proteoglycan; Contains: RecName: Full=Proteoglycan 4 C-terminal part; Flags: Precursor	418	231106_vc_plasma_10_sme_tryp_a2123ap105_stce.ScanId;v=1;d1=18907.18907.3	controllerType=0 controllerNumber=1 scan=18907	37.1933	231106_vc_plasma_10_sme_tryp_a2123ap105_stce
12237:3	2	K.KTITTT[+656.228]EIMNKPEE.T	HexNAc(1)Hex(1)NeuAc(1)	T[+656]	764.359	3	2291.06	2291.06	0	1.3	990	NRagged	302.34	225.58	0	6.2	146	>sp|Q92954.3|PRG4_HUMAN RecName: Full=Proteoglycan 4; AltName: Full=Lubricin; AltName: Full=Megakaryocyte-stimulating factor; AltName: Full=Superficial zone proteoglycan; Contains: RecName: Full=Proteoglycan 4 C-terminal part; Flags: Precursor	418	231106_vc_plasma_10_sme_tryp_a2123ap105_stce.ScanId;v=1;d1=15275.15275.3	controllerType=0 controllerNumber=1 scan=15275	31.1542	231106_vc_plasma_10_sme_tryp_a2123ap105_stce
06362:3	2	K.EPAPT[+656.228]TPKKPAPK.E	HexNAc(1)Hex(1)NeuAc(1)	T[+656]	673.341	3	2018.01	2018.01	0	0.7	788	Non	504.03	376.32	0	7.6	146	>sp|Q92954.3|PRG4_HUMAN RecName: Full=Proteoglycan 4; AltName: Full=Lubricin; AltName: Full=Megakaryocyte-stimulating factor; AltName: Full=Superficial zone proteoglycan; Contains: RecName: Full=Proteoglycan 4 C-terminal part; Flags: Precursor	418	231106_vc_plasma_10_sme_tryp_a2123ap105_stce.ScanId;v=1;d1=9182.9182.3	controllerType=0 controllerNumber=1 scan=9182	20.9488	231106_vc_plasma_10_sme_tryp_a2123ap105_stce
13666:4	2	K.KKPT[+656.228]PKPPVVDEAGSGLDNGDFK.V	HexNAc(1)Hex(1)NeuAc(1)	T[+656]	763.873	4	3052.47	3052.47	0	-0.6	210	Non	489.82	479.45	5.7	9.64	146	>sp|Q92954.3|PRG4_HUMAN RecName: Full=Proteoglycan 4; AltName: Full=Lubricin; AltName: Full=Megakaryocyte-stimulating factor; AltName: Full=Superficial zone proteoglycan; Contains: RecName: Full=Proteoglycan 4 C-terminal part; Flags: Precursor	418	231106_vc_plasma_10_sme_tryp_a2123ap105_stce.ScanId;v=1;d1=16756.16756.4	controllerType=0 controllerNumber=1 scan=16756	33.6621	231106_vc_plasma_10_sme_tryp_a2123ap105_stce
12191:4	2	R.TKKKPTPKPPVVDEAGS[+656.228]GLDNGDFK.V	HexNAc(1)Hex(1)NeuAc(1)	S[+656]	821.159	4	3281.62	3281.62	0	0	208	CRagged	149.49	149.49	4.8	4.27	146	>sp|Q92954.3|PRG4_HUMAN RecName: Full=Proteoglycan 4; AltName: Full=Lubricin; AltName: Full=Megakaryocyte-stimulating factor; AltName: Full=Superficial zone proteoglycan; Contains: RecName: Full=Proteoglycan 4 C-terminal part; Flags: Precursor	418	231106_vc_plasma_10_sme_tryp_a2123ap105_stce.ScanId;v=1;d1=15227.15227.4	controllerType=0 controllerNumber=1 scan=15227	31.0704	231106_vc_plasma_10_sme_tryp_a2123ap105_stce
09805:3	1	T.TTRPNQTPNS[+656.228]KLVEVN.P	HexNAc(1)Hex(1)NeuAc(1)	S[+656]	818.73	3	2454.17	2454.17	0	0.6	1076	CRagged	224.84	177.58	0	4.58	112	>sp|Q92954.3|PRG4_HUMAN RecName: Full=Proteoglycan 4; AltName: Full=Lubricin; AltName: Full=Megakaryocyte-stimulating factor; AltName: Full=Superficial zone proteoglycan; Contains: RecName: Full=Proteoglycan 4 C-terminal part; Flags: Precursor	418	231103_vc_plasma_90_sme_a3016ak104_2x_stce.ScanId;v=1;d1=14312.14312.3	controllerType=0 controllerNumber=1 scan=14312	30.4909	231103_vc_plasma_90_sme_a3016ak104_2x_stce
03815:2	1	T.T[+656.228]PKETAPT.T	HexNAc(1)Hex(1)NeuAc(1)	T[+656]	750.838	2	1500.67	1500.67	0	0.2	612	Specific	356.81	81.16	3.1	2.88	112	>sp|Q92954.3|PRG4_HUMAN RecName: Full=Proteoglycan 4; AltName: Full=Lubricin; AltName: Full=Megakaryocyte-stimulating factor; AltName: Full=Superficial zone proteoglycan; Contains: RecName: Full=Proteoglycan 4 C-terminal part; Flags: Precursor	418	231103_vc_plasma_90_sme_a3016ak104_2x_stce.ScanId;v=1;d1=7485.7485.2	controllerType=0 controllerNumber=1 scan=7485	18.5656	231103_vc_plasma_90_sme_a3016ak104_2x_stce
03985:2	1	T.T[+656.228]PKETAP.T	HexNAc(1)Hex(1)NeuAc(1)	T[+656]	700.314	2	1399.62	1399.62	0	0.4	612	Specific	218.3	4	3.1	1.87	112	>sp|Q92954.3|PRG4_HUMAN RecName: Full=Proteoglycan 4; AltName: Full=Lubricin; AltName: Full=Megakaryocyte-stimulating factor; AltName: Full=Superficial zone proteoglycan; Contains: RecName: Full=Proteoglycan 4 C-terminal part; Flags: Precursor	418	231103_vc_plasma_90_sme_a3016ak104_2x_stce.ScanId;v=1;d1=7691.7691.2	controllerType=0 controllerNumber=1 scan=7691	18.9533	231103_vc_plasma_90_sme_a3016ak104_2x_stce
05488:2	1	T.T[+656.228]PKEPAP.T	HexNAc(1)Hex(1)NeuAc(1)	T[+656]	698.316	2	1395.63	1395.63	0	-0.6	692	Specific	517.11	36.59	36.59	3.73	112	>sp|Q92954.3|PRG4_HUMAN RecName: Full=Proteoglycan 4; AltName: Full=Lubricin; AltName: Full=Megakaryocyte-stimulating factor; AltName: Full=Superficial zone proteoglycan; Contains: RecName: Full=Proteoglycan 4 C-terminal part; Flags: Precursor	418	231103_vc_plasma_90_sme_a3016ak104_2x_stce.ScanId;v=1;d1=9358.9358.2	controllerType=0 controllerNumber=1 scan=9358	21.8218	231103_vc_plasma_90_sme_a3016ak104_2x_stce
02824:2	1	T.T[+656.228]PKEP.A	HexNAc(1)Hex(1)NeuAc(1)	T[+656]	614.272	2	1227.54	1227.54	0	0.3	447	CRagged	172.75	20.07	20.07	2.29	112	>sp|Q92954.3|PRG4_HUMAN RecName: Full=Proteoglycan 4; AltName: Full=Lubricin; AltName: Full=Megakaryocyte-stimulating factor; AltName: Full=Superficial zone proteoglycan; Contains: RecName: Full=Proteoglycan 4 C-terminal part; Flags: Precursor	418	231103_vc_plasma_90_sme_a3016ak104_2x_stce.ScanId;v=1;d1=6355.6355.2	controllerType=0 controllerNumber=1 scan=6355	16.6219	231103_vc_plasma_90_sme_a3016ak104_2x_stce
02749:2	1	T.T[+656.228]KEPAP.T	HexNAc(1)Hex(1)NeuAc(1)	T[+656]	649.79	2	1298.57	1298.57	0	-0.5	401	Specific	246.44	53.88	53.88	4.13	112	>sp|Q92954.3|PRG4_HUMAN RecName: Full=Proteoglycan 4; AltName: Full=Lubricin; AltName: Full=Megakaryocyte-stimulating factor; AltName: Full=Superficial zone proteoglycan; Contains: RecName: Full=Proteoglycan 4 C-terminal part; Flags: Precursor	418	231103_vc_plasma_90_sme_a3016ak104_2x_stce.ScanId;v=1;d1=6273.6273.2	controllerType=0 controllerNumber=1 scan=6273	16.4791	231103_vc_plasma_90_sme_a3016ak104_2x_stce
05348:2	1	P.T[+656.228]TPEKPAP.T	HexNAc(1)Hex(1)NeuAc(1)	T[+656]	748.841	2	1496.67	1496.67	0	0.5	635	Specific	328.45	41.67	0	4.83	112	>sp|Q92954.3|PRG4_HUMAN RecName: Full=Proteoglycan 4; AltName: Full=Lubricin; AltName: Full=Megakaryocyte-stimulating factor; AltName: Full=Superficial zone proteoglycan; Contains: RecName: Full=Proteoglycan 4 C-terminal part; Flags: Precursor	418	231103_vc_plasma_90_sme_a3016ak104_2x_stce.ScanId;v=1;d1=9209.9209.2	controllerType=0 controllerNumber=1 scan=9209	21.5452	231103_vc_plasma_90_sme_a3016ak104_2x_stce
10698:3	1	T.T[+656.228]LKT[+1312.455]TTLAPKVTT.T	HexNAc(1)Hex(1)NeuAc(1),HexNAc(2)Hex(2)NeuAc(2)	T[+656][+1312]	1115.17	3	3343.5	3343.5	0	0	975	Specific	128.88	128.88	0	2.1	112	>sp|Q92954.3|PRG4_HUMAN RecName: Full=Proteoglycan 4; AltName: Full=Lubricin; AltName: Full=Megakaryocyte-stimulating factor; AltName: Full=Superficial zone proteoglycan; Contains: RecName: Full=Proteoglycan 4 C-terminal part; Flags: Precursor	418	231103_vc_plasma_90_sme_a3016ak104_2x_stce.ScanId;v=1;d1=15248.15248.3	controllerType=0 controllerNumber=1 scan=15248	32.0896	231103_vc_plasma_90_sme_a3016ak104_2x_stce
12184:4	1	T.TLAPKVTTTKKTITT[+1021.360]T[+947.323]EIMNKPEE.T	HexNAc(2)Hex(2)NeuAc(1),HexNAc(1)Hex(1)NeuAc(2)	T[+947][+1021]	1161.79	4	4644.14	4644.14	0	1.2	980	Specific	150.14	150.14	0	1.55	112	>sp|Q92954.3|PRG4_HUMAN RecName: Full=Proteoglycan 4; AltName: Full=Lubricin; AltName: Full=Megakaryocyte-stimulating factor; AltName: Full=Superficial zone proteoglycan; Contains: RecName: Full=Proteoglycan 4 C-terminal part; Flags: Precursor	418	231103_vc_plasma_90_sme_a3016ak104_2x_stce.ScanId;v=1;d1=16843.16843.4	controllerType=0 controllerNumber=1 scan=16843	34.7619	231103_vc_plasma_90_sme_a3016ak104_2x_stce
11039:4	1	T.TTRPNQT[+1312.455]PNSKLVEVNPKSE.D	HexNAc(2)Hex(2)NeuAc(2)	T[+1312]	888.661	4	3551.62	3551.62	0	-0.1	1076	CRagged	268.72	212.82	6.83	4.7	112	>sp|Q92954.3|PRG4_HUMAN RecName: Full=Proteoglycan 4; AltName: Full=Lubricin; AltName: Full=Megakaryocyte-stimulating factor; AltName: Full=Superficial zone proteoglycan; Contains: RecName: Full=Proteoglycan 4 C-terminal part; Flags: Precursor	418	231103_vc_plasma_90_sme_a3016ak104_2x_stce.ScanId;v=1;d1=15608.15608.4	controllerType=0 controllerNumber=1 scan=15608	32.7121	231103_vc_plasma_90_sme_a3016ak104_2x_stce
06455:2	1	T.TPKEPAPT[+1312.455].T	HexNAc(2)Hex(2)NeuAc(2)	T[+1312]	1076.95	2	2152.9	2152.9	0	-1.1	377	Specific	623.03	59.67	52.28	4.95	112	>sp|Q92954.3|PRG4_HUMAN RecName: Full=Proteoglycan 4; AltName: Full=Lubricin; AltName: Full=Megakaryocyte-stimulating factor; AltName: Full=Superficial zone proteoglycan; Contains: RecName: Full=Proteoglycan 4 C-terminal part; Flags: Precursor	418	231103_vc_plasma_90_sme_a3016ak104_2x_stce.ScanId;v=1;d1=10648.10648.2	controllerType=0 controllerNumber=1 scan=10648	24.1497	231103_vc_plasma_90_sme_a3016ak104_2x_stce
06697:3	1	T.T[+1312.455]PKEPTPT.T	HexNAc(2)Hex(2)NeuAc(2)	T[+1312]	728.308	3	2182.91	2182.91	0	-0.7	346	Specific	251.62	29.41	1.22	2.15	112	>sp|Q92954.3|PRG4_HUMAN RecName: Full=Proteoglycan 4; AltName: Full=Lubricin; AltName: Full=Megakaryocyte-stimulating factor; AltName: Full=Superficial zone proteoglycan; Contains: RecName: Full=Proteoglycan 4 C-terminal part; Flags: Precursor	418	231103_vc_plasma_90_sme_a3016ak104_2x_stce.ScanId;v=1;d1=10936.10936.3	controllerType=0 controllerNumber=1 scan=10936	24.6876	231103_vc_plasma_90_sme_a3016ak104_2x_stce
17494:2	1	T.S[+1312.455]RIAEAMLQT.T	HexNAc(2)Hex(2)NeuAc(2)	S[+1312]	1216.52	2	2432.04	2432.04	0	0.7	1066	Specific	246.59	22.99	19.41	2.87	112	>sp|Q92954.3|PRG4_HUMAN RecName: Full=Proteoglycan 4; AltName: Full=Lubricin; AltName: Full=Megakaryocyte-stimulating factor; AltName: Full=Superficial zone proteoglycan; Contains: RecName: Full=Proteoglycan 4 C-terminal part; Flags: Precursor	418	231103_vc_plasma_90_sme_a3016ak104_2x_stce.ScanId;v=1;d1=22494.22494.2	controllerType=0 controllerNumber=1 scan=22494	43.8272	231103_vc_plasma_90_sme_a3016ak104_2x_stce
19773:3	1	P.TS[+1312.455]RIAEAMLQT.T	HexNAc(2)Hex(2)NeuAc(2)	S[+1312]	845.034	3	2533.09	2533.09	0	1.2	1065	Specific	308.24	85.66	4.85	1.82	112	>sp|Q92954.3|PRG4_HUMAN RecName: Full=Proteoglycan 4; AltName: Full=Lubricin; AltName: Full=Megakaryocyte-stimulating factor; AltName: Full=Superficial zone proteoglycan; Contains: RecName: Full=Proteoglycan 4 C-terminal part; Flags: Precursor	418	231103_vc_plasma_90_sme_a3016ak104_2x_stce.ScanId;v=1;d1=24872.24872.3	controllerType=0 controllerNumber=1 scan=24872	47.8929	231103_vc_plasma_90_sme_a3016ak104_2x_stce
08338:4	1	T.TPKEPAPT[+1312.455]T[+1312.455]PKKPAPT.T	HexNAc(2)Hex(2)NeuAc(2),HexNAc(2)Hex(2)NeuAc(2)	T[+1312]*2	1072.21	4	4285.83	4285.84	0	-0.6	564	Specific	149.5	149.5	6.26	3.21	112	>sp|Q92954.3|PRG4_HUMAN RecName: Full=Proteoglycan 4; AltName: Full=Lubricin; AltName: Full=Megakaryocyte-stimulating factor; AltName: Full=Superficial zone proteoglycan; Contains: RecName: Full=Proteoglycan 4 C-terminal part; Flags: Precursor	418	231103_vc_plasma_90_sme_a3016ak104_2x_stce.ScanId;v=1;d1=12726.12726.4	controllerType=0 controllerNumber=1 scan=12726	27.8164	231103_vc_plasma_90_sme_a3016ak104_2x_stce
13601:4	2	R.IAEAMLQTT[+1312.455]T[+1021.360]RPNQTPNSK.L	HexNAc(2)Hex(2)NeuAc(2),HexNAc(2)Hex(2)NeuAc(1)	T[+1021][+1312]	1109.47	4	4434.88	4434.89	0	-1.7	1068	Non	294.4	232.15	0	6.26	169	>sp|Q92954.3|PRG4_HUMAN RecName: Full=Proteoglycan 4; AltName: Full=Lubricin; AltName: Full=Megakaryocyte-stimulating factor; AltName: Full=Superficial zone proteoglycan; Contains: RecName: Full=Proteoglycan 4 C-terminal part; Flags: Precursor	418	231103_vc_plasma_10_sme_tryp_a3016104_2x_stce.ScanId;v=1;d1=16538.16538.4	controllerType=0 controllerNumber=1 scan=16538	33.5086	231103_vc_plasma_10_sme_tryp_a3016104_2x_stce
02384:2	1	T.T[+656.228]PKEPAP.T	HexNAc(1)Hex(1)NeuAc(1)	T[+656]	698.316	2	1395.62	1395.63	0	-1	447	Specific	508.2	53.75	53.75	4.87	75	>sp|Q92954.3|PRG4_HUMAN RecName: Full=Proteoglycan 4; AltName: Full=Lubricin; AltName: Full=Megakaryocyte-stimulating factor; AltName: Full=Superficial zone proteoglycan; Contains: RecName: Full=Proteoglycan 4 C-terminal part; Flags: Precursor	418	231127_vc_plasma_90_sme_a2122ap106_repeat_stce.ScanId;v=1;d1=7028.7028.2	controllerType=0 controllerNumber=1 scan=7028	21.406	231127_vc_plasma_90_sme_a2122ap106_repeat_stce
08322:4	1	T.TIHKSPDESTPELSAEPT[+1312.455]PKALEN.S	HexNAc(2)Hex(2)NeuAc(2)	T[+1312]	976.691	4	3903.74	3903.74	0	0.5	868	Specific	384.9	384.9	9.1	5.5	75	>sp|Q92954.3|PRG4_HUMAN RecName: Full=Proteoglycan 4; AltName: Full=Lubricin; AltName: Full=Megakaryocyte-stimulating factor; AltName: Full=Superficial zone proteoglycan; Contains: RecName: Full=Proteoglycan 4 C-terminal part; Flags: Precursor	418	231127_vc_plasma_90_sme_a2122ap106_repeat_stce.ScanId;v=1;d1=15127.15127.4	controllerType=0 controllerNumber=1 scan=15127	37.2538	231127_vc_plasma_90_sme_a2122ap106_repeat_stce
01291:2	1	T.T[+656.228]PKEP.A	HexNAc(1)Hex(1)NeuAc(1)	T[+656]	614.271	2	1227.53	1227.54	0	-1.4	518	CRagged	374.3	43.11	43.11	4.48	75	>sp|Q92954.3|PRG4_HUMAN RecName: Full=Proteoglycan 4; AltName: Full=Lubricin; AltName: Full=Megakaryocyte-stimulating factor; AltName: Full=Superficial zone proteoglycan; Contains: RecName: Full=Proteoglycan 4 C-terminal part; Flags: Precursor	418	231127_vc_plasma_90_sme_a2122ap106_repeat_stce.ScanId;v=1;d1=4993.4993.2	controllerType=0 controllerNumber=1 scan=4993	16.5266	231127_vc_plasma_90_sme_a2122ap106_repeat_stce
03286:3	1	T.T[+1312.455]PKEPAPT.T	HexNAc(2)Hex(2)NeuAc(2)	T[+1312]	718.305	3	2152.9	2152.9	0	-0.2	431	Specific	236.05	3.6	3.6	2.38	75	>sp|Q92954.3|PRG4_HUMAN RecName: Full=Proteoglycan 4; AltName: Full=Lubricin; AltName: Full=Megakaryocyte-stimulating factor; AltName: Full=Superficial zone proteoglycan; Contains: RecName: Full=Proteoglycan 4 C-terminal part; Flags: Precursor	418	231127_vc_plasma_90_sme_a2122ap106_repeat_stce.ScanId;v=1;d1=8314.8314.3	controllerType=0 controllerNumber=1 scan=8314	23.8313	231127_vc_plasma_90_sme_a2122ap106_repeat_stce
04939:3	1	T.T[+1312.455]PEKLAPT.T	HexNAc(2)Hex(2)NeuAc(2)	T[+1312]	723.649	3	2168.93	2168.93	0	-0.5	628	Specific	220.06	4.8	4.02	2.38	75	>sp|Q92954.3|PRG4_HUMAN RecName: Full=Proteoglycan 4; AltName: Full=Lubricin; AltName: Full=Megakaryocyte-stimulating factor; AltName: Full=Superficial zone proteoglycan; Contains: RecName: Full=Proteoglycan 4 C-terminal part; Flags: Precursor	418	231127_vc_plasma_90_sme_a2122ap106_repeat_stce.ScanId;v=1;d1=10514.10514.3	controllerType=0 controllerNumber=1 scan=10514	28.1473	231127_vc_plasma_90_sme_a2122ap106_repeat_stce
01819:3	1	T.PKET[+1312.455]APT.T	HexNAc(2)Hex(2)NeuAc(2)	T[+1312]	685.953	3	2055.85	2055.85	0	-1.4	823	NRagged	215.83	2	2	2.03	75	>sp|Q92954.3|PRG4_HUMAN RecName: Full=Proteoglycan 4; AltName: Full=Lubricin; AltName: Full=Megakaryocyte-stimulating factor; AltName: Full=Superficial zone proteoglycan; Contains: RecName: Full=Proteoglycan 4 C-terminal part; Flags: Precursor	418	231127_vc_plasma_90_sme_a2122ap106_repeat_stce.ScanId;v=1;d1=6167.6167.3	controllerType=0 controllerNumber=1 scan=6167	19.6022	231127_vc_plasma_90_sme_a2122ap106_repeat_stce
02217:2	1	T.PKEPAPT[+656.228]T.T	HexNAc(1)Hex(1)NeuAc(1)	T[+656]	748.841	2	1496.67	1496.67	0	0.1	589	NRagged	190.1	85.1	0.8	2.74	75	>sp|Q92954.3|PRG4_HUMAN RecName: Full=Proteoglycan 4; AltName: Full=Lubricin; AltName: Full=Megakaryocyte-stimulating factor; AltName: Full=Superficial zone proteoglycan; Contains: RecName: Full=Proteoglycan 4 C-terminal part; Flags: Precursor	418	231127_vc_plasma_90_sme_a2122ap106_repeat_stce.ScanId;v=1;d1=6808.6808.2	controllerType=0 controllerNumber=1 scan=6808	20.9556	231127_vc_plasma_90_sme_a2122ap106_repeat_stce
01153:2	1	T.T[+656.228]PTPRKMT.S	HexNAc(1)Hex(1)NeuAc(1)	T[+656]	794.368	2	1587.73	1587.73	0	-0.9	1049	Specific	140.89	33.4	0.3	2.69	75	>sp|Q92954.3|PRG4_HUMAN RecName: Full=Proteoglycan 4; AltName: Full=Lubricin; AltName: Full=Megakaryocyte-stimulating factor; AltName: Full=Superficial zone proteoglycan; Contains: RecName: Full=Proteoglycan 4 C-terminal part; Flags: Precursor	418	231127_vc_plasma_90_sme_a2122ap106_repeat_stce.ScanId;v=1;d1=4752.4752.2	controllerType=0 controllerNumber=1 scan=4752	15.9538	231127_vc_plasma_90_sme_a2122ap106_repeat_stce
04112:4	1	T.T[+1312.455]PKKPAPKELAPTT.T	HexNAc(2)Hex(2)NeuAc(2)	T[+1312]	698.583	4	2791.31	2791.31	0	-1	724	Specific	132	59.73	12.62	2.73	75	>sp|Q92954.3|PRG4_HUMAN RecName: Full=Proteoglycan 4; AltName: Full=Lubricin; AltName: Full=Megakaryocyte-stimulating factor; AltName: Full=Superficial zone proteoglycan; Contains: RecName: Full=Proteoglycan 4 C-terminal part; Flags: Precursor	418	231127_vc_plasma_90_sme_a2122ap106_repeat_stce.ScanId;v=1;d1=9380.9380.4	controllerType=0 controllerNumber=1 scan=9380	25.8541	231127_vc_plasma_90_sme_a2122ap106_repeat_stce
04946:4	1	T.TT[+656.228]RPNQTPNSKLVEVNPKSE.D	HexNAc(1)Hex(1)NeuAc(1)	T[+656]	724.604	4	2895.4	2895.4	0	0	1076	CRagged	116.97	116.97	3.4	3.2	75	>sp|Q92954.3|PRG4_HUMAN RecName: Full=Proteoglycan 4; AltName: Full=Lubricin; AltName: Full=Megakaryocyte-stimulating factor; AltName: Full=Superficial zone proteoglycan; Contains: RecName: Full=Proteoglycan 4 C-terminal part; Flags: Precursor	418	231127_vc_plasma_90_sme_a2122ap106_repeat_stce.ScanId;v=1;d1=10522.10522.4	controllerType=0 controllerNumber=1 scan=10522	28.1644	231127_vc_plasma_90_sme_a2122ap106_repeat_stce
05567:3	1	K.KLT[+1312.455]PTTPEK.L	HexNAc(2)Hex(2)NeuAc(2)	T[+1312]	776.35	3	2327.04	2327.04	0	-0.8	623	Non	287.96	16.96	0.9	3.52	193	>sp|Q92954.3|PRG4_HUMAN RecName: Full=Proteoglycan 4; AltName: Full=Lubricin; AltName: Full=Megakaryocyte-stimulating factor; AltName: Full=Superficial zone proteoglycan; Contains: RecName: Full=Proteoglycan 4 C-terminal part; Flags: Precursor	418	231127_vc_plasma_10_sme_tryp_a2122ap106_repeat_stce.ScanId;v=1;d1=8515.8515.3	controllerType=0 controllerNumber=1 scan=8515	22.0606	231127_vc_plasma_10_sme_tryp_a2122ap106_repeat_stce
04292:4	1	K.EPAPT[+1021.360]TPKKPAPK.E	HexNAc(2)Hex(2)NeuAc(1)	T[+1021]	596.54	4	2383.14	2383.14	0	0.4	719	Non	226.83	154.81	0.78	3.42	193	>sp|Q92954.3|PRG4_HUMAN RecName: Full=Proteoglycan 4; AltName: Full=Lubricin; AltName: Full=Megakaryocyte-stimulating factor; AltName: Full=Superficial zone proteoglycan; Contains: RecName: Full=Proteoglycan 4 C-terminal part; Flags: Precursor	418	231127_vc_plasma_10_sme_tryp_a2122ap106_repeat_stce.ScanId;v=1;d1=7193.7193.4	controllerType=0 controllerNumber=1 scan=7193	19.6545	231127_vc_plasma_10_sme_tryp_a2122ap106_repeat_stce
02319:4	1	K.AT[+947.323]T[+568.212]PKPQKPTKAPK.K	HexNAc(1)Hex(1)NeuAc(2),HexNAc(2)Hex(1)	T[+568][+947]	752.859	4	3008.42	3008.42	0	-1.1	1016	Non	125.77	81.47	0	2.9	193	>sp|Q92954.3|PRG4_HUMAN RecName: Full=Proteoglycan 4; AltName: Full=Lubricin; AltName: Full=Megakaryocyte-stimulating factor; AltName: Full=Superficial zone proteoglycan; Contains: RecName: Full=Proteoglycan 4 C-terminal part; Flags: Precursor	418	231127_vc_plasma_10_sme_tryp_a2122ap106_repeat_stce.ScanId;v=1;d1=5133.5133.4	controllerType=0 controllerNumber=1 scan=5133	15.9447	231127_vc_plasma_10_sme_tryp_a2122ap106_repeat_stce
14492:3	1	K.SPDESTPELSAEPT[+947.323]PK.A	HexNAc(1)Hex(1)NeuAc(2)	T[+947]	878.041	3	2632.11	2632.11	0	-2.1	872	CRagged	508.52	442.89	6.9	8.5	193	>sp|Q92954.3|PRG4_HUMAN RecName: Full=Proteoglycan 4; AltName: Full=Lubricin; AltName: Full=Megakaryocyte-stimulating factor; AltName: Full=Superficial zone proteoglycan; Contains: RecName: Full=Proteoglycan 4 C-terminal part; Flags: Precursor	418	231127_vc_plasma_10_sme_tryp_a2122ap106_repeat_stce.ScanId;v=1;d1=17766.17766.3	controllerType=0 controllerNumber=1 scan=17766	38.0232	231127_vc_plasma_10_sme_tryp_a2122ap106_repeat_stce
11232:4	1	K.TITTT[+947.323]EIMNKPEETAKPK.D	HexNAc(1)Hex(1)NeuAc(2)	T[+947]	745.602	4	2979.39	2979.39	0	0	991	CRagged	304.37	236.97	0	7.21	193	>sp|Q92954.3|PRG4_HUMAN RecName: Full=Proteoglycan 4; AltName: Full=Lubricin; AltName: Full=Megakaryocyte-stimulating factor; AltName: Full=Superficial zone proteoglycan; Contains: RecName: Full=Proteoglycan 4 C-terminal part; Flags: Precursor	418	231127_vc_plasma_10_sme_tryp_a2122ap106_repeat_stce.ScanId;v=1;d1=14386.14386.4	controllerType=0 controllerNumber=1 scan=14386	32.0533	231127_vc_plasma_10_sme_tryp_a2122ap106_repeat_stce
00322:3	1	R.VRKPKT[+365.132]T[+203.079]PTPR.K	HexNAc(1)Hex(1),HexNAc(1)	T[+203][+365]	617.002	3	1848.99	1848.99	0	0.2	1043	Non	275.56	249.79	31.83	4.2	193	>sp|Q92954.3|PRG4_HUMAN RecName: Full=Proteoglycan 4; AltName: Full=Lubricin; AltName: Full=Megakaryocyte-stimulating factor; AltName: Full=Superficial zone proteoglycan; Contains: RecName: Full=Proteoglycan 4 C-terminal part; Flags: Precursor	418	231127_vc_plasma_10_sme_tryp_a2122ap106_repeat_stce.ScanId;v=1;d1=3030.3030.3	controllerType=0 controllerNumber=1 scan=3030	11.9571	231127_vc_plasma_10_sme_tryp_a2122ap106_repeat_stce
02758:4	1	K.EPAPTT[+365.132]PKKPAPK.E	HexNAc(1)Hex(1)	T[+365]	432.483	4	1726.91	1726.91	0	-1.1	788	Non	232.67	172.96	15.87	2.96	193	>sp|Q92954.3|PRG4_HUMAN RecName: Full=Proteoglycan 4; AltName: Full=Lubricin; AltName: Full=Megakaryocyte-stimulating factor; AltName: Full=Superficial zone proteoglycan; Contains: RecName: Full=Proteoglycan 4 C-terminal part; Flags: Precursor	418	231127_vc_plasma_10_sme_tryp_a2122ap106_repeat_stce.ScanId;v=1;d1=5588.5588.4	controllerType=0 controllerNumber=1 scan=5588	16.77	231127_vc_plasma_10_sme_tryp_a2122ap106_repeat_stce
02692:3	2	R.VRKPKT[+203.079]T[+656.228]PTPR.K	HexNAc(1),HexNAc(1)Hex(1)NeuAc(1)	T[+203][+656]	714.037	3	2140.1	2140.09	0	4.5	1043	Non	227.32	139.54	0	3.63	173	>sp|Q92954.3|PRG4_HUMAN RecName: Full=Proteoglycan 4; AltName: Full=Lubricin; AltName: Full=Megakaryocyte-stimulating factor; AltName: Full=Superficial zone proteoglycan; Contains: RecName: Full=Proteoglycan 4 C-terminal part; Flags: Precursor	418	231114_vc_plasma_10_sme_tryp_a2120ap107_2x_stce.ScanId;v=1;d1=4642.4642.3	controllerType=0 controllerNumber=1 scan=4642	12.2897	231114_vc_plasma_10_sme_tryp_a2120ap107_2x_stce
07258:2	2	K.EPGVPTT[+365.132]K.T	HexNAc(1)Hex(1)	T[+365]	597.292	2	1193.58	1193.58	0	-0.9	895	NRagged	376.48	161.07	0	3.72	173	>sp|Q92954.3|PRG4_HUMAN RecName: Full=Proteoglycan 4; AltName: Full=Lubricin; AltName: Full=Megakaryocyte-stimulating factor; AltName: Full=Superficial zone proteoglycan; Contains: RecName: Full=Proteoglycan 4 C-terminal part; Flags: Precursor	418	231114_vc_plasma_10_sme_tryp_a2120ap107_2x_stce.ScanId;v=1;d1=9375.9375.2	controllerType=0 controllerNumber=1 scan=9375	20.3927	231114_vc_plasma_10_sme_tryp_a2120ap107_2x_stce
02090:2	2	K.ETTTT[+656.228]NK.Q	HexNAc(1)Hex(1)NeuAc(1)	T[+656]	725.814	2	1450.62	1450.62	0	2.4	288	Non	222.28	40.52	0	2.77	173	>sp|Q92954.3|PRG4_HUMAN RecName: Full=Proteoglycan 4; AltName: Full=Lubricin; AltName: Full=Megakaryocyte-stimulating factor; AltName: Full=Superficial zone proteoglycan; Contains: RecName: Full=Proteoglycan 4 C-terminal part; Flags: Precursor	418	231114_vc_plasma_10_sme_tryp_a2120ap107_2x_stce.ScanId;v=1;d1=4007.4007.2	controllerType=0 controllerNumber=1 scan=4007	11.1487	231114_vc_plasma_10_sme_tryp_a2120ap107_2x_stce
03624:2	2	K.ETATTT[+656.228]EK.T	HexNAc(1)Hex(1)NeuAc(1)	T[+656]	768.832	2	1536.66	1536.65	0	1.9	940	NRagged	280.78	26.38	0	4.08	173	>sp|Q92954.3|PRG4_HUMAN RecName: Full=Proteoglycan 4; AltName: Full=Lubricin; AltName: Full=Megakaryocyte-stimulating factor; AltName: Full=Superficial zone proteoglycan; Contains: RecName: Full=Proteoglycan 4 C-terminal part; Flags: Precursor	418	231114_vc_plasma_10_sme_tryp_a2120ap107_2x_stce.ScanId;v=1;d1=5605.5605.2	controllerType=0 controllerNumber=1 scan=5605	13.8661	231114_vc_plasma_10_sme_tryp_a2120ap107_2x_stce
02864:2	2	K.VTTT[+656.228]K.K	HexNAc(1)Hex(1)NeuAc(1)	T[+656]	603.28	2	1205.55	1205.55	0	1	985	Non	369.62	45.02	0	3.84	173	>sp|Q92954.3|PRG4_HUMAN RecName: Full=Proteoglycan 4; AltName: Full=Lubricin; AltName: Full=Megakaryocyte-stimulating factor; AltName: Full=Superficial zone proteoglycan; Contains: RecName: Full=Proteoglycan 4 C-terminal part; Flags: Precursor	418	231114_vc_plasma_10_sme_tryp_a2120ap107_2x_stce.ScanId;v=1;d1=4820.4820.2	controllerType=0 controllerNumber=1 scan=4820	12.5757	231114_vc_plasma_10_sme_tryp_a2120ap107_2x_stce
07593:2	2	K.DLAPT[+1021.360]SK.V	HexNAc(2)Hex(2)NeuAc(1)	T[+1021]	876.882	2	1752.76	1752.75	0	1.8	320	Non	267.13	29.44	0.8	3.63	173	>sp|Q92954.3|PRG4_HUMAN RecName: Full=Proteoglycan 4; AltName: Full=Lubricin; AltName: Full=Megakaryocyte-stimulating factor; AltName: Full=Superficial zone proteoglycan; Contains: RecName: Full=Proteoglycan 4 C-terminal part; Flags: Precursor	418	231114_vc_plasma_10_sme_tryp_a2120ap107_2x_stce.ScanId;v=1;d1=9722.9722.2	controllerType=0 controllerNumber=1 scan=9722	20.9818	231114_vc_plasma_10_sme_tryp_a2120ap107_2x_stce
03282:2	2	K.TT[+1021.360]PTPR.K	HexNAc(2)Hex(2)NeuAc(1)	T[+1021]	847.369	2	1693.73	1693.73	0	2.5	1048	CRagged	249.3	14.05	0	3.8	173	>sp|Q92954.3|PRG4_HUMAN RecName: Full=Proteoglycan 4; AltName: Full=Lubricin; AltName: Full=Megakaryocyte-stimulating factor; AltName: Full=Superficial zone proteoglycan; Contains: RecName: Full=Proteoglycan 4 C-terminal part; Flags: Precursor	418	231114_vc_plasma_10_sme_tryp_a2120ap107_2x_stce.ScanId;v=1;d1=5251.5251.2	controllerType=0 controllerNumber=1 scan=5251	13.265	231114_vc_plasma_10_sme_tryp_a2120ap107_2x_stce
12357:4	2	K.TITT[+1021.360]T[+947.323]EIMNKPEETAKPK.D	HexNAc(2)Hex(2)NeuAc(1),HexNAc(1)Hex(1)NeuAc(2)	T[+947][+1021]	1000.94	4	4000.75	4000.75	0	1.6	991	CRagged	129.26	129.26	0	3.5	173	>sp|Q92954.3|PRG4_HUMAN RecName: Full=Proteoglycan 4; AltName: Full=Lubricin; AltName: Full=Megakaryocyte-stimulating factor; AltName: Full=Superficial zone proteoglycan; Contains: RecName: Full=Proteoglycan 4 C-terminal part; Flags: Precursor	418	231114_vc_plasma_10_sme_tryp_a2120ap107_2x_stce.ScanId;v=1;d1=14664.14664.4	controllerType=0 controllerNumber=1 scan=14664	28.6953	231114_vc_plasma_10_sme_tryp_a2120ap107_2x_stce
08001:3	2	K.EPAPT[+1312.455]TPKKPAPK.E	HexNAc(2)Hex(2)NeuAc(2)	T[+1312]	892.085	3	2674.24	2674.23	0	1.9	788	Non	513.78	285.58	0	6.91	173	>sp|Q92954.3|PRG4_HUMAN RecName: Full=Proteoglycan 4; AltName: Full=Lubricin; AltName: Full=Megakaryocyte-stimulating factor; AltName: Full=Superficial zone proteoglycan; Contains: RecName: Full=Proteoglycan 4 C-terminal part; Flags: Precursor	418	231114_vc_plasma_10_sme_tryp_a2120ap107_2x_stce.ScanId;v=1;d1=10144.10144.3	controllerType=0 controllerNumber=1 scan=10144	21.6664	231114_vc_plasma_10_sme_tryp_a2120ap107_2x_stce
17168:3	2	R.KMTSTMPELNPT[+1312.455]S[+656.228]R.I	HexNAc(2)Hex(2)NeuAc(2),HexNAc(1)Hex(1)NeuAc(1)	S[+656], T[+1312]	1187.83	3	3561.47	3561.46	0	2.3	1054	Non	207.72	207.72	0	4.96	173	>sp|Q92954.3|PRG4_HUMAN RecName: Full=Proteoglycan 4; AltName: Full=Lubricin; AltName: Full=Megakaryocyte-stimulating factor; AltName: Full=Superficial zone proteoglycan; Contains: RecName: Full=Proteoglycan 4 C-terminal part; Flags: Precursor	418	231114_vc_plasma_10_sme_tryp_a2120ap107_2x_stce.ScanId;v=1;d1=19649.19649.3	controllerType=0 controllerNumber=1 scan=19649	37.5228	231114_vc_plasma_10_sme_tryp_a2120ap107_2x_stce
02329:2	8	T.T[+656.228]PKEP.A	HexNAc(1)Hex(1)NeuAc(1)	T[+656]	614.273	2	1227.54	1227.54	0	1.4	564	CRagged	255.96	28.49	28.49	4.09	13	>sp|Q92954.3|PRG4_HUMAN RecName: Full=Proteoglycan 4; AltName: Full=Lubricin; AltName: Full=Megakaryocyte-stimulating factor; AltName: Full=Superficial zone proteoglycan; Contains: RecName: Full=Proteoglycan 4 C-terminal part; Flags: Precursor	418	231114_vc_plasma_90_sme_a2120ap107_2x_stce.ScanId;v=1;d1=5840.5840.2	controllerType=0 controllerNumber=1 scan=5840	16.39	231114_vc_plasma_90_sme_a2120ap107_2x_stce
14428:4	2	R.IAEAMLQT[+1312.455]TTRPNQTPNSK.L	HexNAc(2)Hex(2)NeuAc(2)	T[+1312]	854.137	4	3413.53	3413.53	0	0.2	1068	Non	138.04	136.54	10.81	1.72	189	>sp|Q92954.3|PRG4_HUMAN RecName: Full=Proteoglycan 4; AltName: Full=Lubricin; AltName: Full=Megakaryocyte-stimulating factor; AltName: Full=Superficial zone proteoglycan; Contains: RecName: Full=Proteoglycan 4 C-terminal part; Flags: Precursor	418	231114_vc_plasma_10_sme_tryp_a3012ak105_2x_stce.ScanId;v=1;d1=17283.17283.4	controllerType=0 controllerNumber=1 scan=17283	33.869	231114_vc_plasma_10_sme_tryp_a3012ak105_2x_stce
10285:4	2	K.TITTTEIMNKPEET[+1021.360]AKPK.D	HexNAc(2)Hex(2)NeuAc(1)	T[+1021]	764.111	4	3053.42	3053.42	0	0.2	991	CRagged	254.95	225.88	1.2	7.2	189	>sp|Q92954.3|PRG4_HUMAN RecName: Full=Proteoglycan 4; AltName: Full=Lubricin; AltName: Full=Megakaryocyte-stimulating factor; AltName: Full=Superficial zone proteoglycan; Contains: RecName: Full=Proteoglycan 4 C-terminal part; Flags: Precursor	418	231114_vc_plasma_10_sme_tryp_a3012ak105_2x_stce.ScanId;v=1;d1=12980.12980.4	controllerType=0 controllerNumber=1 scan=12980	26.653	231114_vc_plasma_10_sme_tryp_a3012ak105_2x_stce
05110:2	2	K.TT[+947.323]PTPR.K	HexNAc(1)Hex(1)NeuAc(2)	T[+947]	810.349	2	1619.69	1619.69	0	-0.1	1048	CRagged	265.28	15.73	0	3.96	189	>sp|Q92954.3|PRG4_HUMAN RecName: Full=Proteoglycan 4; AltName: Full=Lubricin; AltName: Full=Megakaryocyte-stimulating factor; AltName: Full=Superficial zone proteoglycan; Contains: RecName: Full=Proteoglycan 4 C-terminal part; Flags: Precursor	418	231114_vc_plasma_10_sme_tryp_a3012ak105_2x_stce.ScanId;v=1;d1=7608.7608.2	controllerType=0 controllerNumber=1 scan=7608	18.0488	231114_vc_plasma_10_sme_tryp_a3012ak105_2x_stce
03936:3	2	K.AT[+656.228]TPKPQKPTK.A	HexNAc(1)Hex(1)NeuAc(1)	T[+656]	618.314	3	1852.93	1852.93	0	-0.1	1016	Non	305.25	202.21	2	6.01	189	>sp|Q92954.3|PRG4_HUMAN RecName: Full=Proteoglycan 4; AltName: Full=Lubricin; AltName: Full=Megakaryocyte-stimulating factor; AltName: Full=Superficial zone proteoglycan; Contains: RecName: Full=Proteoglycan 4 C-terminal part; Flags: Precursor	418	231114_vc_plasma_10_sme_tryp_a3012ak105_2x_stce.ScanId;v=1;d1=6382.6382.3	controllerType=0 controllerNumber=1 scan=6382	15.9382	231114_vc_plasma_10_sme_tryp_a3012ak105_2x_stce
04451:2	2	K.ETTVET[+656.228]K.E	HexNAc(1)Hex(1)NeuAc(1)	T[+656]	732.322	2	1463.64	1463.64	0	0.5	281	Non	315.14	88.09	0	5.08	189	>sp|Q92954.3|PRG4_HUMAN RecName: Full=Proteoglycan 4; AltName: Full=Lubricin; AltName: Full=Megakaryocyte-stimulating factor; AltName: Full=Superficial zone proteoglycan; Contains: RecName: Full=Proteoglycan 4 C-terminal part; Flags: Precursor	418	231114_vc_plasma_10_sme_tryp_a3012ak105_2x_stce.ScanId;v=1;d1=6914.6914.2	controllerType=0 controllerNumber=1 scan=6914	16.8451	231114_vc_plasma_10_sme_tryp_a3012ak105_2x_stce
01115:4	8	N.KPEET[+656.228]AKPKDRATN.S	HexNAc(1)Hex(1)NeuAc(1)	T[+656]	561.021	4	2241.06	2241.06	0	0.4	1000	NRagged	364.41	321.76	321.76	5.92	16	>sp|Q92954.3|PRG4_HUMAN RecName: Full=Proteoglycan 4; AltName: Full=Lubricin; AltName: Full=Megakaryocyte-stimulating factor; AltName: Full=Superficial zone proteoglycan; Contains: RecName: Full=Proteoglycan 4 C-terminal part; Flags: Precursor	418	231114_vc_plasma_90_sme_a3012ak105_2x_stce.ScanId;v=1;d1=3388.3388.4	controllerType=0 controllerNumber=1 scan=3388	10.6068	231114_vc_plasma_90_sme_a3012ak105_2x_stce
04473:2	8	T.T[+656.228]PKEPAP.T	HexNAc(1)Hex(1)NeuAc(1)	T[+656]	698.316	2	1395.63	1395.63	0	-0.7	564	Specific	352.04	58.67	58.67	3.39	16	>sp|Q92954.3|PRG4_HUMAN RecName: Full=Proteoglycan 4; AltName: Full=Lubricin; AltName: Full=Megakaryocyte-stimulating factor; AltName: Full=Superficial zone proteoglycan; Contains: RecName: Full=Proteoglycan 4 C-terminal part; Flags: Precursor	418	231114_vc_plasma_90_sme_a3012ak105_2x_stce.ScanId;v=1;d1=8641.8641.2	controllerType=0 controllerNumber=1 scan=8641	21.2839	231114_vc_plasma_90_sme_a3012ak105_2x_stce
02338:2	8	T.T[+656.228]PKEP.A	HexNAc(1)Hex(1)NeuAc(1)	T[+656]	614.271	2	1227.54	1227.54	0	-0.4	761	CRagged	299.14	25.93	25.93	3.44	16	>sp|Q92954.3|PRG4_HUMAN RecName: Full=Proteoglycan 4; AltName: Full=Lubricin; AltName: Full=Megakaryocyte-stimulating factor; AltName: Full=Superficial zone proteoglycan; Contains: RecName: Full=Proteoglycan 4 C-terminal part; Flags: Precursor	418	231114_vc_plasma_90_sme_a3012ak105_2x_stce.ScanId;v=1;d1=5892.5892.2	controllerType=0 controllerNumber=1 scan=5892	16.3931	231114_vc_plasma_90_sme_a3012ak105_2x_stce
02245:2	8	T.T[+656.228]KEPAP.T	HexNAc(1)Hex(1)NeuAc(1)	T[+656]	649.79	2	1298.57	1298.57	0	-0.2	471	Specific	102.57	16.69	16.69	1.77	16	>sp|Q92954.3|PRG4_HUMAN RecName: Full=Proteoglycan 4; AltName: Full=Lubricin; AltName: Full=Megakaryocyte-stimulating factor; AltName: Full=Superficial zone proteoglycan; Contains: RecName: Full=Proteoglycan 4 C-terminal part; Flags: Precursor	418	231114_vc_plasma_90_sme_a3012ak105_2x_stce.ScanId;v=1;d1=5746.5746.2	controllerType=0 controllerNumber=1 scan=5746	16.0989	231114_vc_plasma_90_sme_a3012ak105_2x_stce
05549:2	2	K.DLAPTS[+203.079]K.V	HexNAc(1)	S[+203]	467.741	2	934.474	934.473	0	1.2	320	Non	332.23	95.79	2.39	2.92	173	>sp|Q92954.3|PRG4_HUMAN RecName: Full=Proteoglycan 4; AltName: Full=Lubricin; AltName: Full=Megakaryocyte-stimulating factor; AltName: Full=Superficial zone proteoglycan; Contains: RecName: Full=Proteoglycan 4 C-terminal part; Flags: Precursor	418	231114_vc_plasma_10_sme_tryp_a2120ap107_2x_stce.ScanId;v=1;d1=7597.7597.2	controllerType=0 controllerNumber=1 scan=7597	17.2651	231114_vc_plasma_10_sme_tryp_a2120ap107_2x_stce
08616:3	1	I.T[+1312.455]T[+568.212]LKTTTLAPKVTT.T	HexNAc(2)Hex(2)NeuAc(2),HexNAc(2)Hex(1)	T[+568][+1312]	1119.52	3	3356.53	3356.53	0	-0.7	974	Specific	175.39	175.39	0	2.71	339	>sp|Q92954.3|PRG4_HUMAN RecName: Full=Proteoglycan 4; AltName: Full=Lubricin; AltName: Full=Megakaryocyte-stimulating factor; AltName: Full=Superficial zone proteoglycan; Contains: RecName: Full=Proteoglycan 4 C-terminal part; Flags: Precursor	418	231029_vc_plasma_90_sme_a3018ak102_stce.ScanId;v=1;d1=12254.12254.3	controllerType=0 controllerNumber=1 scan=12254	27.2667	231029_vc_plasma_90_sme_a3018ak102_stce
20322:3	1	T.TTQDT[+1312.455]T[+365.132]PFKI.T	HexNAc(2)Hex(2)NeuAc(2),HexNAc(1)Hex(1)	T[+365][+1312]	943.733	3	2829.18	2829.18	0	1	964	Specific	280.69	76.69	0	3.08	339	>sp|Q92954.3|PRG4_HUMAN RecName: Full=Proteoglycan 4; AltName: Full=Lubricin; AltName: Full=Megakaryocyte-stimulating factor; AltName: Full=Superficial zone proteoglycan; Contains: RecName: Full=Proteoglycan 4 C-terminal part; Flags: Precursor	418	231029_vc_plasma_90_sme_a3018ak102_stce.ScanId;v=1;d1=24686.24686.3	controllerType=0 controllerNumber=1 scan=24686	49.5616	231029_vc_plasma_90_sme_a3018ak102_stce
21070:2	1	T.TTQDT[+1312.455]T[+203.079]PFKI.T	HexNAc(2)Hex(2)NeuAc(2),HexNAc(1)	T[+203][+1312]	1334.07	2	2667.13	2667.13	0	0.4	964	Specific	206.15	88.82	0	2.71	339	>sp|Q92954.3|PRG4_HUMAN RecName: Full=Proteoglycan 4; AltName: Full=Lubricin; AltName: Full=Megakaryocyte-stimulating factor; AltName: Full=Superficial zone proteoglycan; Contains: RecName: Full=Proteoglycan 4 C-terminal part; Flags: Precursor	418	231029_vc_plasma_90_sme_a3018ak102_stce.ScanId;v=1;d1=25461.25461.2	controllerType=0 controllerNumber=1 scan=25461	50.8341	231029_vc_plasma_90_sme_a3018ak102_stce
07299:3	1	P.TSKVLAKPT[+1312.455]PKAETT.T	HexNAc(2)Hex(2)NeuAc(2)	T[+1312]	962.125	3	2884.36	2884.36	0	1.2	324	Specific	533.77	390.16	9.8	5.71	339	>sp|Q92954.3|PRG4_HUMAN RecName: Full=Proteoglycan 4; AltName: Full=Lubricin; AltName: Full=Megakaryocyte-stimulating factor; AltName: Full=Superficial zone proteoglycan; Contains: RecName: Full=Proteoglycan 4 C-terminal part; Flags: Precursor	418	231029_vc_plasma_90_sme_a3018ak102_stce.ScanId;v=1;d1=10840.10840.3	controllerType=0 controllerNumber=1 scan=10840	24.4737	231029_vc_plasma_90_sme_a3018ak102_stce
05541:3	1	T.T[+1312.455]PKEPAST.T	HexNAc(2)Hex(2)NeuAc(2)	T[+1312]	714.965	3	2142.88	2142.88	0	-0.1	354	Specific	308.55	49.65	3.22	2.67	339	>sp|Q92954.3|PRG4_HUMAN RecName: Full=Proteoglycan 4; AltName: Full=Lubricin; AltName: Full=Megakaryocyte-stimulating factor; AltName: Full=Superficial zone proteoglycan; Contains: RecName: Full=Proteoglycan 4 C-terminal part; Flags: Precursor	418	231029_vc_plasma_90_sme_a3018ak102_stce.ScanId;v=1;d1=8403.8403.3	controllerType=0 controllerNumber=1 scan=8403	19.6165	231029_vc_plasma_90_sme_a3018ak102_stce
10950:3	1	T.TIKSAPT[+1312.455]TPKEPAP.T	HexNAc(2)Hex(2)NeuAc(2)	T[+1312]	917.422	3	2750.25	2750.25	0	0.1	370	Specific	398.76	294.91	0.8	4.31	339	>sp|Q92954.3|PRG4_HUMAN RecName: Full=Proteoglycan 4; AltName: Full=Lubricin; AltName: Full=Megakaryocyte-stimulating factor; AltName: Full=Superficial zone proteoglycan; Contains: RecName: Full=Proteoglycan 4 C-terminal part; Flags: Precursor	418	231029_vc_plasma_90_sme_a3018ak102_stce.ScanId;v=1;d1=14822.14822.3	controllerType=0 controllerNumber=1 scan=14822	32.2816	231029_vc_plasma_90_sme_a3018ak102_stce
08619:3	1	T.TKSAPTT[+1312.455]PKEPAP.T	HexNAc(2)Hex(2)NeuAc(2)	T[+1312]	879.727	3	2637.17	2637.17	0	0.4	386	Specific	381.16	381.16	0	5.37	339	>sp|Q92954.3|PRG4_HUMAN RecName: Full=Proteoglycan 4; AltName: Full=Lubricin; AltName: Full=Megakaryocyte-stimulating factor; AltName: Full=Superficial zone proteoglycan; Contains: RecName: Full=Proteoglycan 4 C-terminal part; Flags: Precursor	418	231029_vc_plasma_90_sme_a3018ak102_stce.ScanId;v=1;d1=12257.12257.3	controllerType=0 controllerNumber=1 scan=12257	27.2754	231029_vc_plasma_90_sme_a3018ak102_stce
05486:3	1	P.TTT[+1312.455]KEPAPT.T	HexNAc(2)Hex(2)NeuAc(2)	T[+1312]	753.319	3	2257.94	2257.94	0	-0.1	399	Specific	374.38	18.22	1.2	2.47	339	>sp|Q92954.3|PRG4_HUMAN RecName: Full=Proteoglycan 4; AltName: Full=Lubricin; AltName: Full=Megakaryocyte-stimulating factor; AltName: Full=Superficial zone proteoglycan; Contains: RecName: Full=Proteoglycan 4 C-terminal part; Flags: Precursor	418	231029_vc_plasma_90_sme_a3018ak102_stce.ScanId;v=1;d1=8346.8346.3	controllerType=0 controllerNumber=1 scan=8346	19.4895	231029_vc_plasma_90_sme_a3018ak102_stce
03958:2	1	T.TPKKPAPT[+1312.455].T	HexNAc(2)Hex(2)NeuAc(2)	T[+1312]	1076.48	2	2151.95	2151.95	0	0.1	439	Specific	592.46	183.06	78.15	4.59	339	>sp|Q92954.3|PRG4_HUMAN RecName: Full=Proteoglycan 4; AltName: Full=Lubricin; AltName: Full=Megakaryocyte-stimulating factor; AltName: Full=Superficial zone proteoglycan; Contains: RecName: Full=Proteoglycan 4 C-terminal part; Flags: Precursor	418	231029_vc_plasma_90_sme_a3018ak102_stce.ScanId;v=1;d1=6695.6695.2	controllerType=0 controllerNumber=1 scan=6695	16.3784	231029_vc_plasma_90_sme_a3018ak102_stce
08345:4	1	T.T[+1312.455]PKKPAPTTPKEPAP.T	HexNAc(2)Hex(2)NeuAc(2)	T[+1312]	718.839	4	2872.33	2872.33	0	-0.2	439	Specific	181.78	108.17	4.1	3.47	339	>sp|Q92954.3|PRG4_HUMAN RecName: Full=Proteoglycan 4; AltName: Full=Lubricin; AltName: Full=Megakaryocyte-stimulating factor; AltName: Full=Superficial zone proteoglycan; Contains: RecName: Full=Proteoglycan 4 C-terminal part; Flags: Precursor	418	231029_vc_plasma_90_sme_a3018ak102_stce.ScanId;v=1;d1=11971.11971.4	controllerType=0 controllerNumber=1 scan=11971	26.6656	231029_vc_plasma_90_sme_a3018ak102_stce
05240:2	1	T.TKEPAPT[+1312.455].T	HexNAc(2)Hex(2)NeuAc(2)	T[+1312]	1028.43	2	2055.85	2055.85	0	1.1	471	Specific	466.89	141.2	8.85	3.96	339	>sp|Q92954.3|PRG4_HUMAN RecName: Full=Proteoglycan 4; AltName: Full=Lubricin; AltName: Full=Megakaryocyte-stimulating factor; AltName: Full=Superficial zone proteoglycan; Contains: RecName: Full=Proteoglycan 4 C-terminal part; Flags: Precursor	418	231029_vc_plasma_90_sme_a3018ak102_stce.ScanId;v=1;d1=8086.8086.2	controllerType=0 controllerNumber=1 scan=8086	18.9603	231029_vc_plasma_90_sme_a3018ak102_stce
10972:3	1	T.T[+1312.455]PKEPAPTTPKEPAP.T	HexNAc(2)Hex(2)NeuAc(2)	T[+1312]	958.432	3	2873.28	2873.28	0	0.2	494	Specific	353.87	353.87	0.14	5.36	339	>sp|Q92954.3|PRG4_HUMAN RecName: Full=Proteoglycan 4; AltName: Full=Lubricin; AltName: Full=Megakaryocyte-stimulating factor; AltName: Full=Superficial zone proteoglycan; Contains: RecName: Full=Proteoglycan 4 C-terminal part; Flags: Precursor	418	231029_vc_plasma_90_sme_a3018ak102_stce.ScanId;v=1;d1=14845.14845.3	controllerType=0 controllerNumber=1 scan=14845	32.3283	231029_vc_plasma_90_sme_a3018ak102_stce
10085:3	1	T.T[+1312.455]PKAAAPNTPKEPAP.T	HexNAc(2)Hex(2)NeuAc(2)	T[+1312]	934.757	3	2802.26	2802.26	0	-0.1	668	Specific	468.59	203.13	5.6	5.64	339	>sp|Q92954.3|PRG4_HUMAN RecName: Full=Proteoglycan 4; AltName: Full=Lubricin; AltName: Full=Megakaryocyte-stimulating factor; AltName: Full=Superficial zone proteoglycan; Contains: RecName: Full=Proteoglycan 4 C-terminal part; Flags: Precursor	418	231029_vc_plasma_90_sme_a3018ak102_stce.ScanId;v=1;d1=13915.13915.3	controllerType=0 controllerNumber=1 scan=13915	30.515	231029_vc_plasma_90_sme_a3018ak102_stce
11005:3	1	T.TPKGTAPT[+1312.455]TLKEPAPT.T	HexNAc(2)Hex(2)NeuAc(2)	T[+1312]	974.784	3	2922.34	2922.33	0	1	708	Specific	550.18	550.18	0	5.77	339	>sp|Q92954.3|PRG4_HUMAN RecName: Full=Proteoglycan 4; AltName: Full=Lubricin; AltName: Full=Megakaryocyte-stimulating factor; AltName: Full=Superficial zone proteoglycan; Contains: RecName: Full=Proteoglycan 4 C-terminal part; Flags: Precursor	418	231029_vc_plasma_90_sme_a3018ak102_stce.ScanId;v=1;d1=14880.14880.3	controllerType=0 controllerNumber=1 scan=14880	32.4018	231029_vc_plasma_90_sme_a3018ak102_stce
04989:2	1	T.T[+1312.455]PKGTAPT.T	HexNAc(2)Hex(2)NeuAc(2)	T[+1312]	1042.94	2	2084.87	2084.88	0	-1	708	Specific	476.75	87.74	1.9	3.19	339	>sp|Q92954.3|PRG4_HUMAN RecName: Full=Proteoglycan 4; AltName: Full=Lubricin; AltName: Full=Megakaryocyte-stimulating factor; AltName: Full=Superficial zone proteoglycan; Contains: RecName: Full=Proteoglycan 4 C-terminal part; Flags: Precursor	418	231029_vc_plasma_90_sme_a3018ak102_stce.ScanId;v=1;d1=7807.7807.2	controllerType=0 controllerNumber=1 scan=7807	18.3988	231029_vc_plasma_90_sme_a3018ak102_stce
09708:3	1	T.T[+1312.455]LKEPAPT.T	HexNAc(2)Hex(2)NeuAc(2)	T[+1312]	723.649	3	2168.93	2168.93	0	0.4	716	Specific	181.27	55.23	6.64	2.09	339	>sp|Q92954.3|PRG4_HUMAN RecName: Full=Proteoglycan 4; AltName: Full=Lubricin; AltName: Full=Megakaryocyte-stimulating factor; AltName: Full=Superficial zone proteoglycan; Contains: RecName: Full=Proteoglycan 4 C-terminal part; Flags: Precursor	418	231029_vc_plasma_90_sme_a3018ak102_stce.ScanId;v=1;d1=13520.13520.3	controllerType=0 controllerNumber=1 scan=13520	29.698	231029_vc_plasma_90_sme_a3018ak102_stce
11559:3	1	T.TPKGTAPTT[+1312.455]LKEPAP.T	HexNAc(2)Hex(2)NeuAc(2)	T[+1312]	941.101	3	2821.29	2821.29	0	0.6	777	Specific	508.14	508.14	1.97	6.26	339	>sp|Q92954.3|PRG4_HUMAN RecName: Full=Proteoglycan 4; AltName: Full=Lubricin; AltName: Full=Megakaryocyte-stimulating factor; AltName: Full=Superficial zone proteoglycan; Contains: RecName: Full=Proteoglycan 4 C-terminal part; Flags: Precursor	418	231029_vc_plasma_90_sme_a3018ak102_stce.ScanId;v=1;d1=15467.15467.3	controllerType=0 controllerNumber=1 scan=15467	33.584	231029_vc_plasma_90_sme_a3018ak102_stce
08569:3	1	P.TTPKKPAPKELAPT[+1312.455]T.T	HexNAc(2)Hex(2)NeuAc(2)	T[+1312]	964.792	3	2892.36	2892.36	0	0.4	792	Specific	546.93	546.93	1.2	5.9	339	>sp|Q92954.3|PRG4_HUMAN RecName: Full=Proteoglycan 4; AltName: Full=Lubricin; AltName: Full=Megakaryocyte-stimulating factor; AltName: Full=Superficial zone proteoglycan; Contains: RecName: Full=Proteoglycan 4 C-terminal part; Flags: Precursor	418	231029_vc_plasma_90_sme_a3018ak102_stce.ScanId;v=1;d1=12205.12205.3	controllerType=0 controllerNumber=1 scan=12205	27.1633	231029_vc_plasma_90_sme_a3018ak102_stce
05335:2	1	S.TTS[+1312.455]DKPAP.T	HexNAc(2)Hex(2)NeuAc(2)	S[+1312]	1064.94	2	2128.86	2128.86	0	-0.4	813	Specific	334.7	65.57	1.2	3.39	339	>sp|Q92954.3|PRG4_HUMAN RecName: Full=Proteoglycan 4; AltName: Full=Lubricin; AltName: Full=Megakaryocyte-stimulating factor; AltName: Full=Superficial zone proteoglycan; Contains: RecName: Full=Proteoglycan 4 C-terminal part; Flags: Precursor	418	231029_vc_plasma_90_sme_a3018ak102_stce.ScanId;v=1;d1=8186.8186.2	controllerType=0 controllerNumber=1 scan=8186	19.1603	231029_vc_plasma_90_sme_a3018ak102_stce
05029:3	1	S.TTS[+1312.455]DKPAPT.T	HexNAc(2)Hex(2)NeuAc(2)	S[+1312]	743.976	3	2229.91	2229.91	0	0.2	813	Specific	266.59	266.59	1.2	2.84	339	>sp|Q92954.3|PRG4_HUMAN RecName: Full=Proteoglycan 4; AltName: Full=Lubricin; AltName: Full=Megakaryocyte-stimulating factor; AltName: Full=Superficial zone proteoglycan; Contains: RecName: Full=Proteoglycan 4 C-terminal part; Flags: Precursor	418	231029_vc_plasma_90_sme_a3018ak102_stce.ScanId;v=1;d1=7853.7853.3	controllerType=0 controllerNumber=1 scan=7853	18.499	231029_vc_plasma_90_sme_a3018ak102_stce
13132:3	1	P.TPKALENSPKEPGVPT[+1312.455].T	HexNAc(2)Hex(2)NeuAc(2)	T[+1312]	993.119	3	2977.34	2977.34	0	0.9	885	Specific	434.48	320.52	2.02	5.63	339	>sp|Q92954.3|PRG4_HUMAN RecName: Full=Proteoglycan 4; AltName: Full=Lubricin; AltName: Full=Megakaryocyte-stimulating factor; AltName: Full=Superficial zone proteoglycan; Contains: RecName: Full=Proteoglycan 4 C-terminal part; Flags: Precursor	418	231029_vc_plasma_90_sme_a3018ak102_stce.ScanId;v=1;d1=17135.17135.3	controllerType=0 controllerNumber=1 scan=17135	36.4527	231029_vc_plasma_90_sme_a3018ak102_stce
19215:3	1	T.TQDTT[+1312.455]PFKIT.T	HexNAc(2)Hex(2)NeuAc(2)	T[+1312]	822.023	3	2464.05	2464.05	0	1.4	965	Specific	233.54	54.45	1.2	2.26	339	>sp|Q92954.3|PRG4_HUMAN RecName: Full=Proteoglycan 4; AltName: Full=Lubricin; AltName: Full=Megakaryocyte-stimulating factor; AltName: Full=Superficial zone proteoglycan; Contains: RecName: Full=Proteoglycan 4 C-terminal part; Flags: Precursor	418	231029_vc_plasma_90_sme_a3018ak102_stce.ScanId;v=1;d1=23532.23532.3	controllerType=0 controllerNumber=1 scan=23532	47.5535	231029_vc_plasma_90_sme_a3018ak102_stce
12557:2	1	T.TPFKIT[+1312.455].T	HexNAc(2)Hex(2)NeuAc(2)	T[+1312]	1009.94	2	2018.87	2018.87	0	0.4	969	Specific	410.89	139.67	36.93	4.31	339	>sp|Q92954.3|PRG4_HUMAN RecName: Full=Proteoglycan 4; AltName: Full=Lubricin; AltName: Full=Megakaryocyte-stimulating factor; AltName: Full=Superficial zone proteoglycan; Contains: RecName: Full=Proteoglycan 4 C-terminal part; Flags: Precursor	418	231029_vc_plasma_90_sme_a3018ak102_stce.ScanId;v=1;d1=16521.16521.2	controllerType=0 controllerNumber=1 scan=16521	35.4301	231029_vc_plasma_90_sme_a3018ak102_stce
12957:3	1	T.TLKTT[+1312.455]TLAPKVTT.T	HexNAc(2)Hex(2)NeuAc(2)	T[+1312]	896.43	3	2687.28	2687.28	0	0.2	975	Specific	669.48	669.48	0	7.81	339	>sp|Q92954.3|PRG4_HUMAN RecName: Full=Proteoglycan 4; AltName: Full=Lubricin; AltName: Full=Megakaryocyte-stimulating factor; AltName: Full=Superficial zone proteoglycan; Contains: RecName: Full=Proteoglycan 4 C-terminal part; Flags: Precursor	418	231029_vc_plasma_90_sme_a3018ak102_stce.ScanId;v=1;d1=16951.16951.3	controllerType=0 controllerNumber=1 scan=16951	36.1419	231029_vc_plasma_90_sme_a3018ak102_stce
11314:2	1	T.T[+1312.455]LAPKVTT.T	HexNAc(2)Hex(2)NeuAc(2)	T[+1312]	1071.98	2	2142.96	2142.95	0	1.4	980	Specific	351.91	85.24	8.1	3.22	339	>sp|Q92954.3|PRG4_HUMAN RecName: Full=Proteoglycan 4; AltName: Full=Lubricin; AltName: Full=Megakaryocyte-stimulating factor; AltName: Full=Superficial zone proteoglycan; Contains: RecName: Full=Proteoglycan 4 C-terminal part; Flags: Precursor	418	231029_vc_plasma_90_sme_a3018ak102_stce.ScanId;v=1;d1=15205.15205.2	controllerType=0 controllerNumber=1 scan=15205	33.0451	231029_vc_plasma_90_sme_a3018ak102_stce
08476:4	1	T.TLAPKVT[+1312.455]TTKKTITT.T	HexNAc(2)Hex(2)NeuAc(2)	T[+1312]	729.86	4	2916.42	2916.42	0	0	980	Specific	349.08	349.08	0	5.4	339	>sp|Q92954.3|PRG4_HUMAN RecName: Full=Proteoglycan 4; AltName: Full=Lubricin; AltName: Full=Megakaryocyte-stimulating factor; AltName: Full=Superficial zone proteoglycan; Contains: RecName: Full=Proteoglycan 4 C-terminal part; Flags: Precursor	418	231029_vc_plasma_90_sme_a3018ak102_stce.ScanId;v=1;d1=12108.12108.4	controllerType=0 controllerNumber=1 scan=12108	26.9513	231029_vc_plasma_90_sme_a3018ak102_stce
04799:2	1	V.TTTKKT[+1312.455]ITT.T	HexNAc(2)Hex(2)NeuAc(2)	T[+1312]	1154.02	2	2307.03	2307.03	0	0.5	986	Specific	440.74	440.74	1.2	5	339	>sp|Q92954.3|PRG4_HUMAN RecName: Full=Proteoglycan 4; AltName: Full=Lubricin; AltName: Full=Megakaryocyte-stimulating factor; AltName: Full=Superficial zone proteoglycan; Contains: RecName: Full=Proteoglycan 4 C-terminal part; Flags: Precursor	418	231029_vc_plasma_90_sme_a3018ak102_stce.ScanId;v=1;d1=7599.7599.2	controllerType=0 controllerNumber=1 scan=7599	17.9953	231029_vc_plasma_90_sme_a3018ak102_stce
04678:2	1	T.T[+1312.455]KKTITT.T	HexNAc(2)Hex(2)NeuAc(2)	T[+1312]	1052.97	2	2104.94	2104.94	0	-0.2	988	Specific	387.52	114.9	1.6	3.51	339	>sp|Q92954.3|PRG4_HUMAN RecName: Full=Proteoglycan 4; AltName: Full=Lubricin; AltName: Full=Megakaryocyte-stimulating factor; AltName: Full=Superficial zone proteoglycan; Contains: RecName: Full=Proteoglycan 4 C-terminal part; Flags: Precursor	418	231029_vc_plasma_90_sme_a3018ak102_stce.ScanId;v=1;d1=7463.7463.2	controllerType=0 controllerNumber=1 scan=7463	17.7542	231029_vc_plasma_90_sme_a3018ak102_stce
03251:4	1	T.TPKPQKPT[+1312.455]KAPKKPTS.T	HexNAc(2)Hex(2)NeuAc(2)	T[+1312]	762.376	4	3046.48	3046.48	0	-0.1	1018	Specific	619.9	457.95	4.69	6.61	339	>sp|Q92954.3|PRG4_HUMAN RecName: Full=Proteoglycan 4; AltName: Full=Lubricin; AltName: Full=Megakaryocyte-stimulating factor; AltName: Full=Superficial zone proteoglycan; Contains: RecName: Full=Proteoglycan 4 C-terminal part; Flags: Precursor	418	231029_vc_plasma_90_sme_a3018ak102_stce.ScanId;v=1;d1=5758.5758.4	controllerType=0 controllerNumber=1 scan=5758	14.3942	231029_vc_plasma_90_sme_a3018ak102_stce
15940:3	1	T.TPTPRKMTS[+1312.455]TMPELNP.T	HexNAc(2)Hex(2)NeuAc(2)	S[+1312]	1038.46	3	3113.35	3113.35	0	-0.2	1049	Specific	83.8	34.27	0	2.67	339	>sp|Q92954.3|PRG4_HUMAN RecName: Full=Proteoglycan 4; AltName: Full=Lubricin; AltName: Full=Megakaryocyte-stimulating factor; AltName: Full=Superficial zone proteoglycan; Contains: RecName: Full=Proteoglycan 4 C-terminal part; Flags: Precursor	418	231029_vc_plasma_90_sme_a3018ak102_stce.ScanId;v=1;d1=20095.20095.3	controllerType=0 controllerNumber=1 scan=20095	41.4752	231029_vc_plasma_90_sme_a3018ak102_stce
19830:3	1	T.ST[+1312.455]MPELNP.T	HexNAc(2)Hex(2)NeuAc(2)	T[+1312]	734.295	3	2200.87	2200.87	0	0.9	1057	Specific	343.13	163.88	1.2	3.49	339	>sp|Q92954.3|PRG4_HUMAN RecName: Full=Proteoglycan 4; AltName: Full=Lubricin; AltName: Full=Megakaryocyte-stimulating factor; AltName: Full=Superficial zone proteoglycan; Contains: RecName: Full=Proteoglycan 4 C-terminal part; Flags: Precursor	418	231029_vc_plasma_90_sme_a3018ak102_stce.ScanId;v=1;d1=24174.24174.3	controllerType=0 controllerNumber=1 scan=24174	48.6687	231029_vc_plasma_90_sme_a3018ak102_stce
18252:3	1	T.ST[+1312.455]MPELNPT.S	HexNAc(2)Hex(2)NeuAc(2)	T[+1312]	767.977	3	2301.92	2301.92	0	0	1057	Specific	333.33	138.64	1.2	3.07	339	>sp|Q92954.3|PRG4_HUMAN RecName: Full=Proteoglycan 4; AltName: Full=Lubricin; AltName: Full=Megakaryocyte-stimulating factor; AltName: Full=Superficial zone proteoglycan; Contains: RecName: Full=Proteoglycan 4 C-terminal part; Flags: Precursor	418	231029_vc_plasma_90_sme_a3018ak102_stce.ScanId;v=1;d1=22531.22531.3	controllerType=0 controllerNumber=1 scan=22531	45.6954	231029_vc_plasma_90_sme_a3018ak102_stce
16395:2	1	T.ST[+1312.455]MPELN.P	HexNAc(2)Hex(2)NeuAc(2)	T[+1312]	1052.41	2	2103.82	2103.82	0	0.6	1057	CRagged	173.32	40.04	1.2	2.21	339	>sp|Q92954.3|PRG4_HUMAN RecName: Full=Proteoglycan 4; AltName: Full=Lubricin; AltName: Full=Megakaryocyte-stimulating factor; AltName: Full=Superficial zone proteoglycan; Contains: RecName: Full=Proteoglycan 4 C-terminal part; Flags: Precursor	418	231029_vc_plasma_90_sme_a3018ak102_stce.ScanId;v=1;d1=20578.20578.2	controllerType=0 controllerNumber=1 scan=20578	42.2711	231029_vc_plasma_90_sme_a3018ak102_stce
18251:3	1	S.TMPELNPT[+1312.455].S	HexNAc(2)Hex(2)NeuAc(2)	T[+1312]	738.967	3	2214.89	2214.88	0	0.6	1058	Specific	381.79	191.59	18.71	3.6	339	>sp|Q92954.3|PRG4_HUMAN RecName: Full=Proteoglycan 4; AltName: Full=Lubricin; AltName: Full=Megakaryocyte-stimulating factor; AltName: Full=Superficial zone proteoglycan; Contains: RecName: Full=Proteoglycan 4 C-terminal part; Flags: Precursor	418	231029_vc_plasma_90_sme_a3018ak102_stce.ScanId;v=1;d1=22530.22530.3	controllerType=0 controllerNumber=1 scan=22530	45.6932	231029_vc_plasma_90_sme_a3018ak102_stce
14678:5	1	T.TTRPNQTPNSKLVEVNPKS[+1312.455]EDAGGAEGETPHM.L	HexNAc(2)Hex(2)NeuAc(2)	S[+1312]	941.819	5	4705.07	4704.07	1	-2.3	1076	CRagged	79.27	79.27	3.6	2.25	339	>sp|Q92954.3|PRG4_HUMAN RecName: Full=Proteoglycan 4; AltName: Full=Lubricin; AltName: Full=Megakaryocyte-stimulating factor; AltName: Full=Superficial zone proteoglycan; Contains: RecName: Full=Proteoglycan 4 C-terminal part; Flags: Precursor	418	231029_vc_plasma_90_sme_a3018ak102_stce.ScanId;v=1;d1=18764.18764.5	controllerType=0 controllerNumber=1 scan=18764	39.2147	231029_vc_plasma_90_sme_a3018ak102_stce
09843:3	1	I.T[+1021.360]T[+1312.455]LKTTTLAPKVTT.T	HexNAc(2)Hex(2)NeuAc(1),HexNAc(2)Hex(2)NeuAc(2)	T[+1021][+1312]	1270.56	3	3809.68	3809.68	0	-1.2	974	Specific	182.81	182.81	0	2.71	339	>sp|Q92954.3|PRG4_HUMAN RecName: Full=Proteoglycan 4; AltName: Full=Lubricin; AltName: Full=Megakaryocyte-stimulating factor; AltName: Full=Superficial zone proteoglycan; Contains: RecName: Full=Proteoglycan 4 C-terminal part; Flags: Precursor	418	231029_vc_plasma_90_sme_a3018ak102_stce.ScanId;v=1;d1=13661.13661.3	controllerType=0 controllerNumber=1 scan=13661	29.983	231029_vc_plasma_90_sme_a3018ak102_stce
08430:3	1	I.T[+1021.360]T[+1021.360]LKTTTLAPKVTT.T	HexNAc(2)Hex(2)NeuAc(1),HexNAc(2)Hex(2)NeuAc(1)	T[+1021]*2	1173.53	3	3518.59	3518.59	0	-0.1	974	Specific	189.54	14.42	6	2.04	339	>sp|Q92954.3|PRG4_HUMAN RecName: Full=Proteoglycan 4; AltName: Full=Lubricin; AltName: Full=Megakaryocyte-stimulating factor; AltName: Full=Superficial zone proteoglycan; Contains: RecName: Full=Proteoglycan 4 C-terminal part; Flags: Precursor	418	231029_vc_plasma_90_sme_a3018ak102_stce.ScanId;v=1;d1=12060.12060.3	controllerType=0 controllerNumber=1 scan=12060	26.8577	231029_vc_plasma_90_sme_a3018ak102_stce
08303:3	1	P.TSKVLAKPTPKAET[+1021.360]T[+947.323].T	HexNAc(2)Hex(2)NeuAc(1),HexNAc(1)Hex(1)NeuAc(2)	T[+947][+1021]	1180.87	3	3540.58	3540.58	0	0.5	324	Specific	389.79	389.79	0	5.59	339	>sp|Q92954.3|PRG4_HUMAN RecName: Full=Proteoglycan 4; AltName: Full=Lubricin; AltName: Full=Megakaryocyte-stimulating factor; AltName: Full=Superficial zone proteoglycan; Contains: RecName: Full=Proteoglycan 4 C-terminal part; Flags: Precursor	418	231029_vc_plasma_90_sme_a3018ak102_stce.ScanId;v=1;d1=11927.11927.3	controllerType=0 controllerNumber=1 scan=11927	26.5653	231029_vc_plasma_90_sme_a3018ak102_stce
13293:4	1	T.TPKETAPT[+1021.360]T[+947.323]PKGTAPTTLKEPAP.T	HexNAc(2)Hex(2)NeuAc(1),HexNAc(1)Hex(1)NeuAc(2)	T[+947][+1021]	1076.49	4	4302.94	4302.94	0	0.2	700	Specific	70.95	70.95	0	2.88	339	>sp|Q92954.3|PRG4_HUMAN RecName: Full=Proteoglycan 4; AltName: Full=Lubricin; AltName: Full=Megakaryocyte-stimulating factor; AltName: Full=Superficial zone proteoglycan; Contains: RecName: Full=Proteoglycan 4 C-terminal part; Flags: Precursor	418	231029_vc_plasma_90_sme_a3018ak102_stce.ScanId;v=1;d1=17304.17304.4	controllerType=0 controllerNumber=1 scan=17304	36.7412	231029_vc_plasma_90_sme_a3018ak102_stce
10465:3	1	T.TLKTTT[+1021.360]LAPKVTT.T	HexNAc(2)Hex(2)NeuAc(1)	T[+1021]	799.399	3	2396.18	2396.18	0	1.2	975	Specific	184.06	145.05	1.2	2.64	339	>sp|Q92954.3|PRG4_HUMAN RecName: Full=Proteoglycan 4; AltName: Full=Lubricin; AltName: Full=Megakaryocyte-stimulating factor; AltName: Full=Superficial zone proteoglycan; Contains: RecName: Full=Proteoglycan 4 C-terminal part; Flags: Precursor	418	231029_vc_plasma_90_sme_a3018ak102_stce.ScanId;v=1;d1=14317.14317.3	controllerType=0 controllerNumber=1 scan=14317	31.2888	231029_vc_plasma_90_sme_a3018ak102_stce
08959:2	1	T.TLAPKVTT[+1021.360].T	HexNAc(2)Hex(2)NeuAc(1)	T[+1021]	926.433	2	1851.86	1851.86	0	0.8	980	Specific	329.68	71.88	0	3.32	339	>sp|Q92954.3|PRG4_HUMAN RecName: Full=Proteoglycan 4; AltName: Full=Lubricin; AltName: Full=Megakaryocyte-stimulating factor; AltName: Full=Superficial zone proteoglycan; Contains: RecName: Full=Proteoglycan 4 C-terminal part; Flags: Precursor	418	231029_vc_plasma_90_sme_a3018ak102_stce.ScanId;v=1;d1=12629.12629.2	controllerType=0 controllerNumber=1 scan=12629	28.044	231029_vc_plasma_90_sme_a3018ak102_stce
08273:3	1	T.TKKTITTT[+1021.360]EIMNKPEE.T	HexNAc(2)Hex(2)NeuAc(1)	T[+1021]	962.449	3	2885.33	2885.33	0	0.1	988	Specific	520.97	422.05	1.2	6.25	339	>sp|Q92954.3|PRG4_HUMAN RecName: Full=Proteoglycan 4; AltName: Full=Lubricin; AltName: Full=Megakaryocyte-stimulating factor; AltName: Full=Superficial zone proteoglycan; Contains: RecName: Full=Proteoglycan 4 C-terminal part; Flags: Precursor	418	231029_vc_plasma_90_sme_a3018ak102_stce.ScanId;v=1;d1=11896.11896.3	controllerType=0 controllerNumber=1 scan=11896	26.4962	231029_vc_plasma_90_sme_a3018ak102_stce
17108:2	1	T.S[+1021.360]RIAEAMLQT.T	HexNAc(2)Hex(2)NeuAc(1)	S[+1021]	1070.97	2	2140.94	2140.94	0	-0.2	1066	Specific	254.17	66.04	43.68	3.15	339	>sp|Q92954.3|PRG4_HUMAN RecName: Full=Proteoglycan 4; AltName: Full=Lubricin; AltName: Full=Megakaryocyte-stimulating factor; AltName: Full=Superficial zone proteoglycan; Contains: RecName: Full=Proteoglycan 4 C-terminal part; Flags: Precursor	418	231029_vc_plasma_90_sme_a3018ak102_stce.ScanId;v=1;d1=21337.21337.2	controllerType=0 controllerNumber=1 scan=21337	43.5879	231029_vc_plasma_90_sme_a3018ak102_stce
10464:2	1	T.T[+947.323]EIMNKPEE.T	HexNAc(1)Hex(1)NeuAc(2)	T[+947]	1019.42	2	2037.83	2037.83	0	0.9	995	Specific	330.24	250.87	250.87	4.6	339	>sp|Q92954.3|PRG4_HUMAN RecName: Full=Proteoglycan 4; AltName: Full=Lubricin; AltName: Full=Megakaryocyte-stimulating factor; AltName: Full=Superficial zone proteoglycan; Contains: RecName: Full=Proteoglycan 4 C-terminal part; Flags: Precursor	418	231029_vc_plasma_90_sme_a3018ak102_stce.ScanId;v=1;d1=14316.14316.2	controllerType=0 controllerNumber=1 scan=14316	31.2887	231029_vc_plasma_90_sme_a3018ak102_stce
22796:2	1	T.S[+947.323]TMPELNP.T	HexNAc(1)Hex(1)NeuAc(2)	S[+947]	918.372	2	1835.74	1835.74	0	0.7	1057	Specific	265.92	79.82	0	2.89	339	>sp|Q92954.3|PRG4_HUMAN RecName: Full=Proteoglycan 4; AltName: Full=Lubricin; AltName: Full=Megakaryocyte-stimulating factor; AltName: Full=Superficial zone proteoglycan; Contains: RecName: Full=Proteoglycan 4 C-terminal part; Flags: Precursor	418	231029_vc_plasma_90_sme_a3018ak102_stce.ScanId;v=1;d1=27251.27251.2	controllerType=0 controllerNumber=1 scan=27251	53.6988	231029_vc_plasma_90_sme_a3018ak102_stce
23006:2	1	S.T[+947.323]MPELNP.T	HexNAc(1)Hex(1)NeuAc(2)	T[+947]	874.856	2	1748.7	1748.7	0	0	1058	Specific	259.35	97.05	97.05	3.36	339	>sp|Q92954.3|PRG4_HUMAN RecName: Full=Proteoglycan 4; AltName: Full=Lubricin; AltName: Full=Megakaryocyte-stimulating factor; AltName: Full=Superficial zone proteoglycan; Contains: RecName: Full=Proteoglycan 4 C-terminal part; Flags: Precursor	418	231029_vc_plasma_90_sme_a3018ak102_stce.ScanId;v=1;d1=27468.27468.2	controllerType=0 controllerNumber=1 scan=27468	54.0452	231029_vc_plasma_90_sme_a3018ak102_stce
21638:2	1	P.TS[+947.323]RIAEAMLQT.T	HexNAc(1)Hex(1)NeuAc(2)	S[+947]	1084.48	2	2167.95	2167.95	0	0.3	1065	Specific	319.59	79.28	10.59	3.53	339	>sp|Q92954.3|PRG4_HUMAN RecName: Full=Proteoglycan 4; AltName: Full=Lubricin; AltName: Full=Megakaryocyte-stimulating factor; AltName: Full=Superficial zone proteoglycan; Contains: RecName: Full=Proteoglycan 4 C-terminal part; Flags: Precursor	418	231029_vc_plasma_90_sme_a3018ak102_stce.ScanId;v=1;d1=26052.26052.2	controllerType=0 controllerNumber=1 scan=26052	51.7987	231029_vc_plasma_90_sme_a3018ak102_stce
20347:2	1	P.TS[+947.323]RIAEAMLQ.T	HexNAc(1)Hex(1)NeuAc(2)	S[+947]	1033.96	2	2066.91	2066.91	0	0.2	1065	Specific	270.33	59.12	1.2	3.54	339	>sp|Q92954.3|PRG4_HUMAN RecName: Full=Proteoglycan 4; AltName: Full=Lubricin; AltName: Full=Megakaryocyte-stimulating factor; AltName: Full=Superficial zone proteoglycan; Contains: RecName: Full=Proteoglycan 4 C-terminal part; Flags: Precursor	418	231029_vc_plasma_90_sme_a3018ak102_stce.ScanId;v=1;d1=24712.24712.2	controllerType=0 controllerNumber=1 scan=24712	49.6119	231029_vc_plasma_90_sme_a3018ak102_stce
09865:4	1	P.TSKVLAKPTPKAETT[+656.228]T[+1312.455]KGPALT.T	HexNAc(1)Hex(1)NeuAc(1),HexNAc(2)Hex(2)NeuAc(2)	T[+656][+1312]	1053	4	4208.97	4208.97	0	1.1	324	Specific	208.87	208.87	0	2.9	339	>sp|Q92954.3|PRG4_HUMAN RecName: Full=Proteoglycan 4; AltName: Full=Lubricin; AltName: Full=Megakaryocyte-stimulating factor; AltName: Full=Superficial zone proteoglycan; Contains: RecName: Full=Proteoglycan 4 C-terminal part; Flags: Precursor	418	231029_vc_plasma_90_sme_a3018ak102_stce.ScanId;v=1;d1=13684.13684.4	controllerType=0 controllerNumber=1 scan=13684	30.0326	231029_vc_plasma_90_sme_a3018ak102_stce
08827:3	1	T.TLKTT[+656.228]T[+1021.360]LAPKVTT.T	HexNAc(1)Hex(1)NeuAc(1),HexNAc(2)Hex(2)NeuAc(1)	T[+656][+1021]	1018.14	3	3052.41	3052.41	0	-0.2	975	Specific	284.01	284.01	0	3.9	339	>sp|Q92954.3|PRG4_HUMAN RecName: Full=Proteoglycan 4; AltName: Full=Lubricin; AltName: Full=Megakaryocyte-stimulating factor; AltName: Full=Superficial zone proteoglycan; Contains: RecName: Full=Proteoglycan 4 C-terminal part; Flags: Precursor	418	231029_vc_plasma_90_sme_a3018ak102_stce.ScanId;v=1;d1=12474.12474.3	controllerType=0 controllerNumber=1 scan=12474	27.7339	231029_vc_plasma_90_sme_a3018ak102_stce
10904:4	1	T.TKKTIT[+656.228]T[+947.323]TEIMNKPEE.T	HexNAc(1)Hex(1)NeuAc(1),HexNAc(1)Hex(1)NeuAc(2)	T[+656][+947]	867.637	4	3467.53	3467.52	0	0.3	988	Specific	509.73	508.47	0	6.47	339	>sp|Q92954.3|PRG4_HUMAN RecName: Full=Proteoglycan 4; AltName: Full=Lubricin; AltName: Full=Megakaryocyte-stimulating factor; AltName: Full=Superficial zone proteoglycan; Contains: RecName: Full=Proteoglycan 4 C-terminal part; Flags: Precursor	418	231029_vc_plasma_90_sme_a3018ak102_stce.ScanId;v=1;d1=14775.14775.4	controllerType=0 controllerNumber=1 scan=14775	32.1967	231029_vc_plasma_90_sme_a3018ak102_stce
10266:4	1	T.T[+656.228]RPNQT[+656.228]PNSKLVEVNPK.S	HexNAc(1)Hex(1)NeuAc(1),HexNAc(1)Hex(1)NeuAc(1)	T[+656]*2	809.381	4	3234.5	3234.5	0	0	1077	Specific	63.03	63.03	9.75	2.73	339	>sp|Q92954.3|PRG4_HUMAN RecName: Full=Proteoglycan 4; AltName: Full=Lubricin; AltName: Full=Megakaryocyte-stimulating factor; AltName: Full=Superficial zone proteoglycan; Contains: RecName: Full=Proteoglycan 4 C-terminal part; Flags: Precursor	418	231029_vc_plasma_90_sme_a3018ak102_stce.ScanId;v=1;d1=14108.14108.4	controllerType=0 controllerNumber=1 scan=14108	30.8976	231029_vc_plasma_90_sme_a3018ak102_stce
08027:2	1	T.T[+656.228]PKEPT[+203.079]P.T	HexNAc(1)Hex(1)NeuAc(1),HexNAc(1)	T[+203][+656]	814.862	2	1628.72	1628.72	0	0.3	362	Specific	312.35	44.39	0	4.11	339	>sp|Q92954.3|PRG4_HUMAN RecName: Full=Proteoglycan 4; AltName: Full=Lubricin; AltName: Full=Megakaryocyte-stimulating factor; AltName: Full=Superficial zone proteoglycan; Contains: RecName: Full=Proteoglycan 4 C-terminal part; Flags: Precursor	418	231029_vc_plasma_90_sme_a3018ak102_stce.ScanId;v=1;d1=11639.11639.2	controllerType=0 controllerNumber=1 scan=11639	25.9563	231029_vc_plasma_90_sme_a3018ak102_stce
05947:3	1	T.T[+656.228]AKPINPRP.S	HexNAc(1)Hex(1)NeuAc(1)	T[+656]	550.609	3	1649.81	1649.81	0	0	254	Specific	100.1	57.28	57.28	2.19	339	>sp|Q92954.3|PRG4_HUMAN RecName: Full=Proteoglycan 4; AltName: Full=Lubricin; AltName: Full=Megakaryocyte-stimulating factor; AltName: Full=Superficial zone proteoglycan; Contains: RecName: Full=Proteoglycan 4 C-terminal part; Flags: Precursor	418	231029_vc_plasma_90_sme_a3018ak102_stce.ScanId;v=1;d1=8826.8826.3	controllerType=0 controllerNumber=1 scan=8826	20.4492	231029_vc_plasma_90_sme_a3018ak102_stce
05500:2	1	P.TS[+656.228]KVLAKP.T	HexNAc(1)Hex(1)NeuAc(1)	S[+656]	750.382	2	1499.76	1499.76	0	-1	324	Specific	275.07	43.19	0	3.06	339	>sp|Q92954.3|PRG4_HUMAN RecName: Full=Proteoglycan 4; AltName: Full=Lubricin; AltName: Full=Megakaryocyte-stimulating factor; AltName: Full=Superficial zone proteoglycan; Contains: RecName: Full=Proteoglycan 4 C-terminal part; Flags: Precursor	418	231029_vc_plasma_90_sme_a3018ak102_stce.ScanId;v=1;d1=8360.8360.2	controllerType=0 controllerNumber=1 scan=8360	19.5171	231029_vc_plasma_90_sme_a3018ak102_stce
05557:2	1	T.TKGPALT[+656.228].T	HexNAc(1)Hex(1)NeuAc(1)	T[+656]	672.319	2	1343.63	1343.63	0	-0.3	339	Specific	380.01	49.39	26.95	3.56	339	>sp|Q92954.3|PRG4_HUMAN RecName: Full=Proteoglycan 4; AltName: Full=Lubricin; AltName: Full=Megakaryocyte-stimulating factor; AltName: Full=Superficial zone proteoglycan; Contains: RecName: Full=Proteoglycan 4 C-terminal part; Flags: Precursor	418	231029_vc_plasma_90_sme_a3018ak102_stce.ScanId;v=1;d1=8420.8420.2	controllerType=0 controllerNumber=1 scan=8420	19.6447	231029_vc_plasma_90_sme_a3018ak102_stce
09257:2	1	T.T[+656.228]KGPALTTPKEP.T	HexNAc(1)Hex(1)NeuAc(1)	T[+656]	948.463	2	1895.92	1895.92	0	-1.4	339	Specific	325.37	129.08	9.3	3.51	339	>sp|Q92954.3|PRG4_HUMAN RecName: Full=Proteoglycan 4; AltName: Full=Lubricin; AltName: Full=Megakaryocyte-stimulating factor; AltName: Full=Superficial zone proteoglycan; Contains: RecName: Full=Proteoglycan 4 C-terminal part; Flags: Precursor	418	231029_vc_plasma_90_sme_a3018ak102_stce.ScanId;v=1;d1=13023.13023.2	controllerType=0 controllerNumber=1 scan=13023	28.8011	231029_vc_plasma_90_sme_a3018ak102_stce
04433:2	1	T.T[+656.228]PKEPAST.T	HexNAc(1)Hex(1)NeuAc(1)	T[+656]	743.832	2	1486.66	1486.65	0	2.2	354	Specific	245.74	90.32	4.42	2.79	339	>sp|Q92954.3|PRG4_HUMAN RecName: Full=Proteoglycan 4; AltName: Full=Lubricin; AltName: Full=Megakaryocyte-stimulating factor; AltName: Full=Superficial zone proteoglycan; Contains: RecName: Full=Proteoglycan 4 C-terminal part; Flags: Precursor	418	231029_vc_plasma_90_sme_a3018ak102_stce.ScanId;v=1;d1=7199.7199.2	controllerType=0 controllerNumber=1 scan=7199	17.2379	231029_vc_plasma_90_sme_a3018ak102_stce
05487:2	1	T.T[+656.228]IKSAPT.T	HexNAc(1)Hex(1)NeuAc(1)	T[+656]	687.324	2	1373.64	1373.64	0	0	370	Specific	450.71	129.4	4	3.74	339	>sp|Q92954.3|PRG4_HUMAN RecName: Full=Proteoglycan 4; AltName: Full=Lubricin; AltName: Full=Megakaryocyte-stimulating factor; AltName: Full=Superficial zone proteoglycan; Contains: RecName: Full=Proteoglycan 4 C-terminal part; Flags: Precursor	418	231029_vc_plasma_90_sme_a3018ak102_stce.ScanId;v=1;d1=8347.8347.2	controllerType=0 controllerNumber=1 scan=8347	19.4917	231029_vc_plasma_90_sme_a3018ak102_stce
05608:2	1	T.T[+656.228]IKSAP.T	HexNAc(1)Hex(1)NeuAc(1)	T[+656]	636.801	2	1272.59	1272.59	0	0.5	370	Specific	307.23	77.13	4	3.89	339	>sp|Q92954.3|PRG4_HUMAN RecName: Full=Proteoglycan 4; AltName: Full=Lubricin; AltName: Full=Megakaryocyte-stimulating factor; AltName: Full=Superficial zone proteoglycan; Contains: RecName: Full=Proteoglycan 4 C-terminal part; Flags: Precursor	418	231029_vc_plasma_90_sme_a3018ak102_stce.ScanId;v=1;d1=8473.8473.2	controllerType=0 controllerNumber=1 scan=8473	19.7527	231029_vc_plasma_90_sme_a3018ak102_stce
06016:2	1	T.T[+656.228]PKEPAP.T	HexNAc(1)Hex(1)NeuAc(1)	T[+656]	698.317	2	1395.63	1395.63	0	0	408	Specific	559.26	43.84	43.84	4.65	339	>sp|Q92954.3|PRG4_HUMAN RecName: Full=Proteoglycan 4; AltName: Full=Lubricin; AltName: Full=Megakaryocyte-stimulating factor; AltName: Full=Superficial zone proteoglycan; Contains: RecName: Full=Proteoglycan 4 C-terminal part; Flags: Precursor	418	231029_vc_plasma_90_sme_a3018ak102_stce.ScanId;v=1;d1=8899.8899.2	controllerType=0 controllerNumber=1 scan=8899	20.6025	231029_vc_plasma_90_sme_a3018ak102_stce
03827:2	1	P.T[+656.228]APKKPAP.T	HexNAc(1)Hex(1)NeuAc(1)	T[+656]	733.362	2	1465.72	1465.72	0	0.6	485	Specific	430.67	201.62	201.62	4.86	339	>sp|Q92954.3|PRG4_HUMAN RecName: Full=Proteoglycan 4; AltName: Full=Lubricin; AltName: Full=Megakaryocyte-stimulating factor; AltName: Full=Superficial zone proteoglycan; Contains: RecName: Full=Proteoglycan 4 C-terminal part; Flags: Precursor	418	231029_vc_plasma_90_sme_a3018ak102_stce.ScanId;v=1;d1=6555.6555.2	controllerType=0 controllerNumber=1 scan=6555	16.0858	231029_vc_plasma_90_sme_a3018ak102_stce
03607:2	1	P.T[+656.228]APKKPAPT.T	HexNAc(1)Hex(1)NeuAc(1)	T[+656]	783.886	2	1566.76	1566.76	0	0.4	485	Specific	219.58	123.4	11.9	2.68	339	>sp|Q92954.3|PRG4_HUMAN RecName: Full=Proteoglycan 4; AltName: Full=Lubricin; AltName: Full=Megakaryocyte-stimulating factor; AltName: Full=Superficial zone proteoglycan; Contains: RecName: Full=Proteoglycan 4 C-terminal part; Flags: Precursor	418	231029_vc_plasma_90_sme_a3018ak102_stce.ScanId;v=1;d1=6305.6305.2	controllerType=0 controllerNumber=1 scan=6305	15.5936	231029_vc_plasma_90_sme_a3018ak102_stce
03267:2	1	T.T[+656.228]PKKPAPT.T	HexNAc(1)Hex(1)NeuAc(1)	T[+656]	748.367	2	1495.73	1495.73	0	0.7	572	Specific	267.72	69.05	8.9	3.31	339	>sp|Q92954.3|PRG4_HUMAN RecName: Full=Proteoglycan 4; AltName: Full=Lubricin; AltName: Full=Megakaryocyte-stimulating factor; AltName: Full=Superficial zone proteoglycan; Contains: RecName: Full=Proteoglycan 4 C-terminal part; Flags: Precursor	418	231029_vc_plasma_90_sme_a3018ak102_stce.ScanId;v=1;d1=5778.5778.2	controllerType=0 controllerNumber=1 scan=5778	14.4328	231029_vc_plasma_90_sme_a3018ak102_stce
01933:2	1	T.T[+656.228]KKPAP.T	HexNAc(1)Hex(1)NeuAc(1)	T[+656]	649.317	2	1297.63	1297.63	0	0.2	597	Specific	306.08	150.13	150.13	4.29	339	>sp|Q92954.3|PRG4_HUMAN RecName: Full=Proteoglycan 4; AltName: Full=Lubricin; AltName: Full=Megakaryocyte-stimulating factor; AltName: Full=Superficial zone proteoglycan; Contains: RecName: Full=Proteoglycan 4 C-terminal part; Flags: Precursor	418	231029_vc_plasma_90_sme_a3018ak102_stce.ScanId;v=1;d1=3892.3892.2	controllerType=0 controllerNumber=1 scan=3892	10.5062	231029_vc_plasma_90_sme_a3018ak102_stce
05490:2	1	T.TPKEPAPT[+656.228].T	HexNAc(1)Hex(1)NeuAc(1)	T[+656]	748.841	2	1496.67	1496.67	0	0.5	604	Specific	664.59	65.97	34.74	6.38	339	>sp|Q92954.3|PRG4_HUMAN RecName: Full=Proteoglycan 4; AltName: Full=Lubricin; AltName: Full=Megakaryocyte-stimulating factor; AltName: Full=Superficial zone proteoglycan; Contains: RecName: Full=Proteoglycan 4 C-terminal part; Flags: Precursor	418	231029_vc_plasma_90_sme_a3018ak102_stce.ScanId;v=1;d1=8350.8350.2	controllerType=0 controllerNumber=1 scan=8350	19.5013	231029_vc_plasma_90_sme_a3018ak102_stce
10177:2	1	P.TT[+656.228]PEEPAP.T	HexNAc(1)Hex(1)NeuAc(1)	T[+656]	749.315	2	1497.62	1497.62	0	1.4	659	Specific	185.74	74.22	0	2.04	339	>sp|Q92954.3|PRG4_HUMAN RecName: Full=Proteoglycan 4; AltName: Full=Lubricin; AltName: Full=Megakaryocyte-stimulating factor; AltName: Full=Superficial zone proteoglycan; Contains: RecName: Full=Proteoglycan 4 C-terminal part; Flags: Precursor	418	231029_vc_plasma_90_sme_a3018ak102_stce.ScanId;v=1;d1=14013.14013.2	controllerType=0 controllerNumber=1 scan=14013	30.71	231029_vc_plasma_90_sme_a3018ak102_stce
08385:3	1	T.TPKAAAPNT[+656.228]PKEPAP.T	HexNAc(1)Hex(1)NeuAc(1)	T[+656]	716.014	3	2146.03	2146.03	0	0.2	668	Specific	501.66	342.78	8.69	6.06	339	>sp|Q92954.3|PRG4_HUMAN RecName: Full=Proteoglycan 4; AltName: Full=Lubricin; AltName: Full=Megakaryocyte-stimulating factor; AltName: Full=Superficial zone proteoglycan; Contains: RecName: Full=Proteoglycan 4 C-terminal part; Flags: Precursor	418	231029_vc_plasma_90_sme_a3018ak102_stce.ScanId;v=1;d1=12013.12013.3	controllerType=0 controllerNumber=1 scan=12013	26.7538	231029_vc_plasma_90_sme_a3018ak102_stce
03899:2	1	T.T[+656.228]PKAAAPN.T	HexNAc(1)Hex(1)NeuAc(1)	T[+656]	713.327	2	1425.65	1425.65	0	-0.5	668	Specific	158.64	89.4	89.4	2.06	339	>sp|Q92954.3|PRG4_HUMAN RecName: Full=Proteoglycan 4; AltName: Full=Lubricin; AltName: Full=Megakaryocyte-stimulating factor; AltName: Full=Superficial zone proteoglycan; Contains: RecName: Full=Proteoglycan 4 C-terminal part; Flags: Precursor	418	231029_vc_plasma_90_sme_a3018ak102_stce.ScanId;v=1;d1=6632.6632.2	controllerType=0 controllerNumber=1 scan=6632	16.2464	231029_vc_plasma_90_sme_a3018ak102_stce
03957:2	1	T.T[+656.228]PKEP.A	HexNAc(1)Hex(1)NeuAc(1)	T[+656]	614.272	2	1227.54	1227.54	0	0.1	692	CRagged	441.66	40.92	40.92	3.72	339	>sp|Q92954.3|PRG4_HUMAN RecName: Full=Proteoglycan 4; AltName: Full=Lubricin; AltName: Full=Megakaryocyte-stimulating factor; AltName: Full=Superficial zone proteoglycan; Contains: RecName: Full=Proteoglycan 4 C-terminal part; Flags: Precursor	418	231029_vc_plasma_90_sme_a3018ak102_stce.ScanId;v=1;d1=6694.6694.2	controllerType=0 controllerNumber=1 scan=6694	16.3762	231029_vc_plasma_90_sme_a3018ak102_stce
04883:2	1	T.TPKET[+656.228]AP.T	HexNAc(1)Hex(1)NeuAc(1)	T[+656]	700.314	2	1399.62	1399.62	0	-0.5	700	Specific	445.93	110.89	4.86	3.91	339	>sp|Q92954.3|PRG4_HUMAN RecName: Full=Proteoglycan 4; AltName: Full=Lubricin; AltName: Full=Megakaryocyte-stimulating factor; AltName: Full=Superficial zone proteoglycan; Contains: RecName: Full=Proteoglycan 4 C-terminal part; Flags: Precursor	418	231029_vc_plasma_90_sme_a3018ak102_stce.ScanId;v=1;d1=7690.7690.2	controllerType=0 controllerNumber=1 scan=7690	18.1922	231029_vc_plasma_90_sme_a3018ak102_stce
08361:2	1	T.TLKEPAPT[+656.228].T	HexNAc(1)Hex(1)NeuAc(1)	T[+656]	756.856	2	1512.7	1512.71	0	-0.5	785	Specific	516.09	191.73	13.42	3.98	339	>sp|Q92954.3|PRG4_HUMAN RecName: Full=Proteoglycan 4; AltName: Full=Lubricin; AltName: Full=Megakaryocyte-stimulating factor; AltName: Full=Superficial zone proteoglycan; Contains: RecName: Full=Proteoglycan 4 C-terminal part; Flags: Precursor	418	231029_vc_plasma_90_sme_a3018ak102_stce.ScanId;v=1;d1=11988.11988.2	controllerType=0 controllerNumber=1 scan=11988	26.7001	231029_vc_plasma_90_sme_a3018ak102_stce
04787:2	1	T.TPKETAPT[+656.228].T	HexNAc(1)Hex(1)NeuAc(1)	T[+656]	750.838	2	1500.67	1500.67	0	-0.4	822	Specific	555.13	130.07	0	3.6	339	>sp|Q92954.3|PRG4_HUMAN RecName: Full=Proteoglycan 4; AltName: Full=Lubricin; AltName: Full=Megakaryocyte-stimulating factor; AltName: Full=Superficial zone proteoglycan; Contains: RecName: Full=Proteoglycan 4 C-terminal part; Flags: Precursor	418	231029_vc_plasma_90_sme_a3018ak102_stce.ScanId;v=1;d1=7587.7587.2	controllerType=0 controllerNumber=1 scan=7587	17.9704	231029_vc_plasma_90_sme_a3018ak102_stce
11347:2	1	P.T[+656.228]PKALENSPKEPGVP.T	HexNAc(1)Hex(1)NeuAc(1)	T[+656]	1110.54	2	2220.06	2220.07	0	-0.4	885	Specific	434.48	235.79	3.1	5.46	339	>sp|Q92954.3|PRG4_HUMAN RecName: Full=Proteoglycan 4; AltName: Full=Lubricin; AltName: Full=Megakaryocyte-stimulating factor; AltName: Full=Superficial zone proteoglycan; Contains: RecName: Full=Proteoglycan 4 C-terminal part; Flags: Precursor	418	231029_vc_plasma_90_sme_a3018ak102_stce.ScanId;v=1;d1=15240.15240.2	controllerType=0 controllerNumber=1 scan=15240	33.1313	231029_vc_plasma_90_sme_a3018ak102_stce
07529:2	1	P.TTKTPAAT[+656.228]KPEM.T	HexNAc(1)Hex(1)NeuAc(1)	T[+656]	966.446	2	1931.88	1931.89	0	-2.7	900	Specific	395.31	76.09	0	3.46	339	>sp|Q92954.3|PRG4_HUMAN RecName: Full=Proteoglycan 4; AltName: Full=Lubricin; AltName: Full=Megakaryocyte-stimulating factor; AltName: Full=Superficial zone proteoglycan; Contains: RecName: Full=Proteoglycan 4 C-terminal part; Flags: Precursor	418	231029_vc_plasma_90_sme_a3018ak102_stce.ScanId;v=1;d1=11090.11090.2	controllerType=0 controllerNumber=1 scan=11090	24.9173	231029_vc_plasma_90_sme_a3018ak102_stce
04525:2	1	T.TAAPKMTKET[+656.228]A.T	HexNAc(1)Hex(1)NeuAc(1)	T[+656]	902.915	2	1804.82	1804.83	0	-1.4	932	Specific	604.4	241.06	0	5.56	339	>sp|Q92954.3|PRG4_HUMAN RecName: Full=Proteoglycan 4; AltName: Full=Lubricin; AltName: Full=Megakaryocyte-stimulating factor; AltName: Full=Superficial zone proteoglycan; Contains: RecName: Full=Proteoglycan 4 C-terminal part; Flags: Precursor	418	231029_vc_plasma_90_sme_a3018ak102_stce.ScanId;v=1;d1=7296.7296.2	controllerType=0 controllerNumber=1 scan=7296	17.4227	231029_vc_plasma_90_sme_a3018ak102_stce
04843:2	1	T.T[+656.228]AAPKMTKETAT.T	HexNAc(1)Hex(1)NeuAc(1)	T[+656]	953.441	2	1905.87	1905.87	0	0.7	932	Specific	251.36	67.65	8.1	2.95	339	>sp|Q92954.3|PRG4_HUMAN RecName: Full=Proteoglycan 4; AltName: Full=Lubricin; AltName: Full=Megakaryocyte-stimulating factor; AltName: Full=Superficial zone proteoglycan; Contains: RecName: Full=Proteoglycan 4 C-terminal part; Flags: Precursor	418	231029_vc_plasma_90_sme_a3018ak102_stce.ScanId;v=1;d1=7646.7646.2	controllerType=0 controllerNumber=1 scan=7646	18.1061	231029_vc_plasma_90_sme_a3018ak102_stce
05325:2	1	T.T[+656.228]EKTTESKITA.T	HexNAc(1)Hex(1)NeuAc(1)	T[+656]	932.936	2	1864.86	1864.86	0	0.1	945	Specific	532.89	169.99	1.6	4.39	339	>sp|Q92954.3|PRG4_HUMAN RecName: Full=Proteoglycan 4; AltName: Full=Lubricin; AltName: Full=Megakaryocyte-stimulating factor; AltName: Full=Superficial zone proteoglycan; Contains: RecName: Full=Proteoglycan 4 C-terminal part; Flags: Precursor	418	231029_vc_plasma_90_sme_a3018ak102_stce.ScanId;v=1;d1=8176.8176.2	controllerType=0 controllerNumber=1 scan=8176	19.1357	231029_vc_plasma_90_sme_a3018ak102_stce
04249:2	1	T.T[+656.228]EKTTESKI.T	HexNAc(1)Hex(1)NeuAc(1)	T[+656]	846.891	2	1692.77	1692.78	0	-2.8	945	Specific	417.79	186.72	1.6	3.38	339	>sp|Q92954.3|PRG4_HUMAN RecName: Full=Proteoglycan 4; AltName: Full=Lubricin; AltName: Full=Megakaryocyte-stimulating factor; AltName: Full=Superficial zone proteoglycan; Contains: RecName: Full=Proteoglycan 4 C-terminal part; Flags: Precursor	418	231029_vc_plasma_90_sme_a3018ak102_stce.ScanId;v=1;d1=7004.7004.2	controllerType=0 controllerNumber=1 scan=7004	16.9103	231029_vc_plasma_90_sme_a3018ak102_stce
05582:2	1	T.T[+656.228]ESKITA.T	HexNAc(1)Hex(1)NeuAc(1)	T[+656]	703.319	2	1405.63	1405.63	0	-0.2	949	Specific	385.59	137.93	0.8	4.3	339	>sp|Q92954.3|PRG4_HUMAN RecName: Full=Proteoglycan 4; AltName: Full=Lubricin; AltName: Full=Megakaryocyte-stimulating factor; AltName: Full=Superficial zone proteoglycan; Contains: RecName: Full=Proteoglycan 4 C-terminal part; Flags: Precursor	418	231029_vc_plasma_90_sme_a3018ak102_stce.ScanId;v=1;d1=8446.8446.2	controllerType=0 controllerNumber=1 scan=8446	19.7037	231029_vc_plasma_90_sme_a3018ak102_stce
13635:2	1	T.TPFKIT[+656.228].T	HexNAc(1)Hex(1)NeuAc(1)	T[+656]	681.824	2	1362.64	1362.64	0	-0.4	969	Specific	394.58	102.84	29.22	3.84	339	>sp|Q92954.3|PRG4_HUMAN RecName: Full=Proteoglycan 4; AltName: Full=Lubricin; AltName: Full=Megakaryocyte-stimulating factor; AltName: Full=Superficial zone proteoglycan; Contains: RecName: Full=Proteoglycan 4 C-terminal part; Flags: Precursor	418	231029_vc_plasma_90_sme_a3018ak102_stce.ScanId;v=1;d1=17662.17662.2	controllerType=0 controllerNumber=1 scan=17662	37.3247	231029_vc_plasma_90_sme_a3018ak102_stce
08123:2	1	T.T[+656.228]LAPKVT.T	HexNAc(1)Hex(1)NeuAc(1)	T[+656]	693.342	2	1385.68	1385.68	0	-0.3	980	Specific	434.73	126.26	2.54	4.18	339	>sp|Q92954.3|PRG4_HUMAN RecName: Full=Proteoglycan 4; AltName: Full=Lubricin; AltName: Full=Megakaryocyte-stimulating factor; AltName: Full=Superficial zone proteoglycan; Contains: RecName: Full=Proteoglycan 4 C-terminal part; Flags: Precursor	418	231029_vc_plasma_90_sme_a3018ak102_stce.ScanId;v=1;d1=11739.11739.2	controllerType=0 controllerNumber=1 scan=11739	26.1741	231029_vc_plasma_90_sme_a3018ak102_stce
08862:2	1	T.T[+656.228]LAPKV.T	HexNAc(1)Hex(1)NeuAc(1)	T[+656]	642.819	2	1284.63	1284.63	0	0.1	980	Specific	256.54	41.36	41.36	3.68	339	>sp|Q92954.3|PRG4_HUMAN RecName: Full=Proteoglycan 4; AltName: Full=Lubricin; AltName: Full=Megakaryocyte-stimulating factor; AltName: Full=Superficial zone proteoglycan; Contains: RecName: Full=Proteoglycan 4 C-terminal part; Flags: Precursor	418	231029_vc_plasma_90_sme_a3018ak102_stce.ScanId;v=1;d1=12511.12511.2	controllerType=0 controllerNumber=1 scan=12511	27.8172	231029_vc_plasma_90_sme_a3018ak102_stce
09818:3	1	T.TKKTITTT[+656.228]EIMNKPEE.T	HexNAc(1)Hex(1)NeuAc(1)	T[+656]	840.74	3	2520.21	2520.2	0	1.8	988	Specific	613.09	580.89	0	7.58	339	>sp|Q92954.3|PRG4_HUMAN RecName: Full=Proteoglycan 4; AltName: Full=Lubricin; AltName: Full=Megakaryocyte-stimulating factor; AltName: Full=Superficial zone proteoglycan; Contains: RecName: Full=Proteoglycan 4 C-terminal part; Flags: Precursor	418	231029_vc_plasma_90_sme_a3018ak102_stce.ScanId;v=1;d1=13635.13635.3	controllerType=0 controllerNumber=1 scan=13635	29.9333	231029_vc_plasma_90_sme_a3018ak102_stce
02611:2	1	T.T[+656.228]PKPQKP.T	HexNAc(1)Hex(1)NeuAc(1)	T[+656]	726.354	2	1451.7	1451.7	0	0.7	1018	Specific	420.11	85.42	85.42	4.4	339	>sp|Q92954.3|PRG4_HUMAN RecName: Full=Proteoglycan 4; AltName: Full=Lubricin; AltName: Full=Megakaryocyte-stimulating factor; AltName: Full=Superficial zone proteoglycan; Contains: RecName: Full=Proteoglycan 4 C-terminal part; Flags: Precursor	418	231029_vc_plasma_90_sme_a3018ak102_stce.ScanId;v=1;d1=5000.5000.2	controllerType=0 controllerNumber=1 scan=5000	13.0003	231029_vc_plasma_90_sme_a3018ak102_stce
15202:2	1	T.S[+656.228]TMPELN.P	HexNAc(1)Hex(1)NeuAc(1)	S[+656]	724.298	2	1447.59	1447.59	0	0.4	1057	CRagged	310.81	193.37	0	3.53	339	>sp|Q92954.3|PRG4_HUMAN RecName: Full=Proteoglycan 4; AltName: Full=Lubricin; AltName: Full=Megakaryocyte-stimulating factor; AltName: Full=Superficial zone proteoglycan; Contains: RecName: Full=Proteoglycan 4 C-terminal part; Flags: Precursor	418	231029_vc_plasma_90_sme_a3018ak102_stce.ScanId;v=1;d1=19318.19318.2	controllerType=0 controllerNumber=1 scan=19318	40.1264	231029_vc_plasma_90_sme_a3018ak102_stce
17470:2	1	T.STMPELNPTS[+656.228].R	HexNAc(1)Hex(1)NeuAc(1)	S[+656]	866.864	2	1732.72	1732.72	0	0.1	1057	CRagged	281.48	157.21	0	2.83	339	>sp|Q92954.3|PRG4_HUMAN RecName: Full=Proteoglycan 4; AltName: Full=Lubricin; AltName: Full=Megakaryocyte-stimulating factor; AltName: Full=Superficial zone proteoglycan; Contains: RecName: Full=Proteoglycan 4 C-terminal part; Flags: Precursor	418	231029_vc_plasma_90_sme_a3018ak102_stce.ScanId;v=1;d1=21716.21716.2	controllerType=0 controllerNumber=1 scan=21716	44.2773	231029_vc_plasma_90_sme_a3018ak102_stce
15364:2	1	S.T[+656.228]MPELN.P	HexNAc(1)Hex(1)NeuAc(1)	T[+656]	680.781	2	1360.55	1360.56	0	-0.8	1058	CRagged	264.82	135.84	135.84	3.24	339	>sp|Q92954.3|PRG4_HUMAN RecName: Full=Proteoglycan 4; AltName: Full=Lubricin; AltName: Full=Megakaryocyte-stimulating factor; AltName: Full=Superficial zone proteoglycan; Contains: RecName: Full=Proteoglycan 4 C-terminal part; Flags: Precursor	418	231029_vc_plasma_90_sme_a3018ak102_stce.ScanId;v=1;d1=19492.19492.2	controllerType=0 controllerNumber=1 scan=19492	40.4675	231029_vc_plasma_90_sme_a3018ak102_stce
17608:2	1	S.T[+656.228]MPELNPTS.R	HexNAc(1)Hex(1)NeuAc(1)	T[+656]	823.35	2	1645.69	1645.69	0	2.1	1058	CRagged	243.1	127.36	4.24	2.46	339	>sp|Q92954.3|PRG4_HUMAN RecName: Full=Proteoglycan 4; AltName: Full=Lubricin; AltName: Full=Megakaryocyte-stimulating factor; AltName: Full=Superficial zone proteoglycan; Contains: RecName: Full=Proteoglycan 4 C-terminal part; Flags: Precursor	418	231029_vc_plasma_90_sme_a3018ak102_stce.ScanId;v=1;d1=21860.21860.2	controllerType=0 controllerNumber=1 scan=21860	44.531	231029_vc_plasma_90_sme_a3018ak102_stce
17990:2	1	S.TMPELNPT[+656.228].S	HexNAc(1)Hex(1)NeuAc(1)	T[+656]	779.832	2	1558.66	1558.66	0	0.2	1058	Specific	232.82	140.3	13.72	2.44	339	>sp|Q92954.3|PRG4_HUMAN RecName: Full=Proteoglycan 4; AltName: Full=Lubricin; AltName: Full=Megakaryocyte-stimulating factor; AltName: Full=Superficial zone proteoglycan; Contains: RecName: Full=Proteoglycan 4 C-terminal part; Flags: Precursor	418	231029_vc_plasma_90_sme_a3018ak102_stce.ScanId;v=1;d1=22259.22259.2	controllerType=0 controllerNumber=1 scan=22259	45.2223	231029_vc_plasma_90_sme_a3018ak102_stce
18544:2	1	P.TS[+656.228]RIAEAMLQTT.T	HexNAc(1)Hex(1)NeuAc(1)	S[+656]	989.457	2	1977.91	1977.91	0	0	1065	Specific	438.54	177.45	8.34	4.16	339	>sp|Q92954.3|PRG4_HUMAN RecName: Full=Proteoglycan 4; AltName: Full=Lubricin; AltName: Full=Megakaryocyte-stimulating factor; AltName: Full=Superficial zone proteoglycan; Contains: RecName: Full=Proteoglycan 4 C-terminal part; Flags: Precursor	418	231029_vc_plasma_90_sme_a3018ak102_stce.ScanId;v=1;d1=22836.22836.2	controllerType=0 controllerNumber=1 scan=22836	46.3137	231029_vc_plasma_90_sme_a3018ak102_stce
11356:4	1	Q.TPNSKLVEVNPKS[+656.228]EDAGGAEGETPH.M	HexNAc(1)Hex(1)NeuAc(1)	S[+656]	805.619	4	3219.45	3219.45	0	0	1082	CRagged	496.15	496.15	14.4	6.08	339	>sp|Q92954.3|PRG4_HUMAN RecName: Full=Proteoglycan 4; AltName: Full=Lubricin; AltName: Full=Megakaryocyte-stimulating factor; AltName: Full=Superficial zone proteoglycan; Contains: RecName: Full=Proteoglycan 4 C-terminal part; Flags: Precursor	418	231029_vc_plasma_90_sme_a3018ak102_stce.ScanId;v=1;d1=15249.15249.4	controllerType=0 controllerNumber=1 scan=15249	33.1578	231029_vc_plasma_90_sme_a3018ak102_stce
10930:3	1	Q.TPNSKLVEVNPKS[+656.228]EDAGG.A	HexNAc(1)Hex(1)NeuAc(1)	S[+656]	833.389	3	2498.15	2498.15	0	0.1	1082	CRagged	281.58	237.47	1.2	5.37	339	>sp|Q92954.3|PRG4_HUMAN RecName: Full=Proteoglycan 4; AltName: Full=Lubricin; AltName: Full=Megakaryocyte-stimulating factor; AltName: Full=Superficial zone proteoglycan; Contains: RecName: Full=Proteoglycan 4 C-terminal part; Flags: Precursor	418	231029_vc_plasma_90_sme_a3018ak102_stce.ScanId;v=1;d1=14802.14802.3	controllerType=0 controllerNumber=1 scan=14802	32.247	231029_vc_plasma_90_sme_a3018ak102_stce
10884:3	1	Q.TPNSKLVEVNPKS[+656.228]EDAG.G	HexNAc(1)Hex(1)NeuAc(1)	S[+656]	814.381	3	2441.13	2441.13	0	-0.1	1082	CRagged	264.25	264.16	3.48	5.17	339	>sp|Q92954.3|PRG4_HUMAN RecName: Full=Proteoglycan 4; AltName: Full=Lubricin; AltName: Full=Megakaryocyte-stimulating factor; AltName: Full=Superficial zone proteoglycan; Contains: RecName: Full=Proteoglycan 4 C-terminal part; Flags: Precursor	418	231029_vc_plasma_90_sme_a3018ak102_stce.ScanId;v=1;d1=14754.14754.3	controllerType=0 controllerNumber=1 scan=14754	32.1509	231029_vc_plasma_90_sme_a3018ak102_stce
11103:3	1	Q.TPNS[+656.228]KLVEVNPKSEDA.G	HexNAc(1)Hex(1)NeuAc(1)	S[+656]	795.375	3	2384.11	2384.11	0	0.9	1082	CRagged	249.93	230.25	0	4.83	339	>sp|Q92954.3|PRG4_HUMAN RecName: Full=Proteoglycan 4; AltName: Full=Lubricin; AltName: Full=Megakaryocyte-stimulating factor; AltName: Full=Superficial zone proteoglycan; Contains: RecName: Full=Proteoglycan 4 C-terminal part; Flags: Precursor	418	231029_vc_plasma_90_sme_a3018ak102_stce.ScanId;v=1;d1=14982.14982.3	controllerType=0 controllerNumber=1 scan=14982	32.6021	231029_vc_plasma_90_sme_a3018ak102_stce
13737:2	1	Q.T[+656.228]PNSKLVEV.N	HexNAc(1)Hex(1)NeuAc(1)	T[+656]	821.893	2	1642.78	1642.78	0	-0.1	1082	CRagged	184.03	93.76	2.3	2.38	339	>sp|Q92954.3|PRG4_HUMAN RecName: Full=Proteoglycan 4; AltName: Full=Lubricin; AltName: Full=Megakaryocyte-stimulating factor; AltName: Full=Superficial zone proteoglycan; Contains: RecName: Full=Proteoglycan 4 C-terminal part; Flags: Precursor	418	231029_vc_plasma_90_sme_a3018ak102_stce.ScanId;v=1;d1=17777.17777.2	controllerType=0 controllerNumber=1 scan=17777	37.5173	231029_vc_plasma_90_sme_a3018ak102_stce
18126:3	1	T.T[+365.132]T[+1312.455]QDTTPFKIT.T	HexNAc(1)Hex(1),HexNAc(2)Hex(2)NeuAc(2)	T[+365][+1312]	977.415	3	2930.23	2930.23	0	0	964	Specific	151.66	151.66	0	2.09	339	>sp|Q92954.3|PRG4_HUMAN RecName: Full=Proteoglycan 4; AltName: Full=Lubricin; AltName: Full=Megakaryocyte-stimulating factor; AltName: Full=Superficial zone proteoglycan; Contains: RecName: Full=Proteoglycan 4 C-terminal part; Flags: Precursor	418	231029_vc_plasma_90_sme_a3018ak102_stce.ScanId;v=1;d1=22400.22400.3	controllerType=0 controllerNumber=1 scan=22400	45.4412	231029_vc_plasma_90_sme_a3018ak102_stce
07494:2	1	T.TLKTT[+365.132]T[+1021.360]LAPKVTT.T	HexNAc(1)Hex(1),HexNAc(2)Hex(2)NeuAc(1)	T[+365][+1021]	1381.16	2	2761.31	2761.31	0	0.7	975	Specific	315.36	130.25	0	3.61	339	>sp|Q92954.3|PRG4_HUMAN RecName: Full=Proteoglycan 4; AltName: Full=Lubricin; AltName: Full=Megakaryocyte-stimulating factor; AltName: Full=Superficial zone proteoglycan; Contains: RecName: Full=Proteoglycan 4 C-terminal part; Flags: Precursor	418	231029_vc_plasma_90_sme_a3018ak102_stce.ScanId;v=1;d1=11051.11051.2	controllerType=0 controllerNumber=1 scan=11051	24.8431	231029_vc_plasma_90_sme_a3018ak102_stce
05657:2	1	T.T[+365.132]PEKLAP.T	HexNAc(1)Hex(1)	T[+365]	560.785	2	1120.56	1120.56	0	0	628	Specific	73.58	48.05	48.05	2.18	339	>sp|Q92954.3|PRG4_HUMAN RecName: Full=Proteoglycan 4; AltName: Full=Lubricin; AltName: Full=Megakaryocyte-stimulating factor; AltName: Full=Superficial zone proteoglycan; Contains: RecName: Full=Proteoglycan 4 C-terminal part; Flags: Precursor	418	231029_vc_plasma_90_sme_a3018ak102_stce.ScanId;v=1;d1=8524.8524.2	controllerType=0 controllerNumber=1 scan=8524	19.8614	231029_vc_plasma_90_sme_a3018ak102_stce
16585:2	1	P.TS[+365.132]RIAEAMLQ.T	HexNAc(1)Hex(1)	S[+365]	742.861	2	1484.71	1484.71	0	-0.4	1065	Specific	383.19	204.34	0	4.29	339	>sp|Q92954.3|PRG4_HUMAN RecName: Full=Proteoglycan 4; AltName: Full=Lubricin; AltName: Full=Megakaryocyte-stimulating factor; AltName: Full=Superficial zone proteoglycan; Contains: RecName: Full=Proteoglycan 4 C-terminal part; Flags: Precursor	418	231029_vc_plasma_90_sme_a3018ak102_stce.ScanId;v=1;d1=20778.20778.2	controllerType=0 controllerNumber=1 scan=20778	42.6466	231029_vc_plasma_90_sme_a3018ak102_stce
18571:2	1	P.TS[+365.132]RIAEAMLQTT.T	HexNAc(1)Hex(1)	S[+365]	843.908	2	1686.81	1686.81	0	-0.7	1065	Specific	253.77	168.77	0	3.21	339	>sp|Q92954.3|PRG4_HUMAN RecName: Full=Proteoglycan 4; AltName: Full=Lubricin; AltName: Full=Megakaryocyte-stimulating factor; AltName: Full=Superficial zone proteoglycan; Contains: RecName: Full=Proteoglycan 4 C-terminal part; Flags: Precursor	418	231029_vc_plasma_90_sme_a3018ak102_stce.ScanId;v=1;d1=22864.22864.2	controllerType=0 controllerNumber=1 scan=22864	46.3627	231029_vc_plasma_90_sme_a3018ak102_stce
17855:2	1	P.T[+365.132]SRIAEAMLQT.T	HexNAc(1)Hex(1)	T[+365]	793.388	2	1585.77	1585.76	0	3.4	1065	Specific	249.31	102.61	0	2.43	339	>sp|Q92954.3|PRG4_HUMAN RecName: Full=Proteoglycan 4; AltName: Full=Lubricin; AltName: Full=Megakaryocyte-stimulating factor; AltName: Full=Superficial zone proteoglycan; Contains: RecName: Full=Proteoglycan 4 C-terminal part; Flags: Precursor	418	231029_vc_plasma_90_sme_a3018ak102_stce.ScanId;v=1;d1=22119.22119.2	controllerType=0 controllerNumber=1 scan=22119	44.9729	231029_vc_plasma_90_sme_a3018ak102_stce
11362:2	1	Q.T[+365.132]PNSKLVEVN.P	HexNAc(1)Hex(1)	T[+365]	733.366	2	1465.73	1465.73	0	-1	1082	CRagged	176.31	109.11	2.3	2.15	339	>sp|Q92954.3|PRG4_HUMAN RecName: Full=Proteoglycan 4; AltName: Full=Lubricin; AltName: Full=Megakaryocyte-stimulating factor; AltName: Full=Superficial zone proteoglycan; Contains: RecName: Full=Proteoglycan 4 C-terminal part; Flags: Precursor	418	231029_vc_plasma_90_sme_a3018ak102_stce.ScanId;v=1;d1=15255.15255.2	controllerType=0 controllerNumber=1 scan=15255	33.171	231029_vc_plasma_90_sme_a3018ak102_stce
08525:3	1	T.TLAPKVTT[+203.079]T[+656.228]KKTITT.T	HexNAc(1),HexNAc(1)Hex(1)NeuAc(1)	T[+203][+656]	821.762	3	2463.27	2463.27	0	0.9	980	Specific	363.18	363.18	0	5.18	339	>sp|Q92954.3|PRG4_HUMAN RecName: Full=Proteoglycan 4; AltName: Full=Lubricin; AltName: Full=Megakaryocyte-stimulating factor; AltName: Full=Superficial zone proteoglycan; Contains: RecName: Full=Proteoglycan 4 C-terminal part; Flags: Precursor	418	231029_vc_plasma_90_sme_a3018ak102_stce.ScanId;v=1;d1=12159.12159.3	controllerType=0 controllerNumber=1 scan=12159	27.0716	231029_vc_plasma_90_sme_a3018ak102_stce
03573:3	1	T.TQHNKVS[+1312.455]TSPK.I	HexNAc(2)Hex(2)NeuAc(2)	S[+1312]	847.04	3	2539.11	2539.1	0	0.5	241	CRagged	489.04	206.59	1.2	5.55	234	>sp|Q92954.3|PRG4_HUMAN RecName: Full=Proteoglycan 4; AltName: Full=Lubricin; AltName: Full=Megakaryocyte-stimulating factor; AltName: Full=Superficial zone proteoglycan; Contains: RecName: Full=Proteoglycan 4 C-terminal part; Flags: Precursor	418	231029_vc_plasma_10_sme_tryp_a3018102_stce.ScanId;v=1;d1=5795.5795.3	controllerType=0 controllerNumber=1 scan=5795	14.084	231029_vc_plasma_10_sme_tryp_a3018102_stce
10741:3	1	K.AETTT[+1312.455]KGPALT.T	HexNAc(2)Hex(2)NeuAc(2)	T[+1312]	801.35	3	2402.04	2402.03	0	0.5	335	NRagged	238.98	67.51	1.2	3.1	234	>sp|Q92954.3|PRG4_HUMAN RecName: Full=Proteoglycan 4; AltName: Full=Lubricin; AltName: Full=Megakaryocyte-stimulating factor; AltName: Full=Superficial zone proteoglycan; Contains: RecName: Full=Proteoglycan 4 C-terminal part; Flags: Precursor	418	231029_vc_plasma_10_sme_tryp_a3018102_stce.ScanId;v=1;d1=13277.13277.3	controllerType=0 controllerNumber=1 scan=13277	27.189	231029_vc_plasma_10_sme_tryp_a3018102_stce
13856:4	1	T.TIHKSPDESTPELSAEPT[+1312.455]PK.A	HexNAc(2)Hex(2)NeuAc(2)	T[+1312]	869.89	4	3476.54	3476.53	0	2.2	868	CRagged	494.6	494.6	6.79	7.55	234	>sp|Q92954.3|PRG4_HUMAN RecName: Full=Proteoglycan 4; AltName: Full=Lubricin; AltName: Full=Megakaryocyte-stimulating factor; AltName: Full=Superficial zone proteoglycan; Contains: RecName: Full=Proteoglycan 4 C-terminal part; Flags: Precursor	418	231029_vc_plasma_10_sme_tryp_a3018102_stce.ScanId;v=1;d1=16510.16510.4	controllerType=0 controllerNumber=1 scan=16510	32.8793	231029_vc_plasma_10_sme_tryp_a3018102_stce
03461:3	1	T.TPKPQKPT[+1312.455]KAPK.K	HexNAc(2)Hex(2)NeuAc(2)	T[+1312]	878.423	3	2633.26	2633.26	0	0.4	1018	CRagged	589.98	295.45	28.77	6.63	234	>sp|Q92954.3|PRG4_HUMAN RecName: Full=Proteoglycan 4; AltName: Full=Lubricin; AltName: Full=Megakaryocyte-stimulating factor; AltName: Full=Superficial zone proteoglycan; Contains: RecName: Full=Proteoglycan 4 C-terminal part; Flags: Precursor	418	231029_vc_plasma_10_sme_tryp_a3018102_stce.ScanId;v=1;d1=5679.5679.3	controllerType=0 controllerNumber=1 scan=5679	13.8678	231029_vc_plasma_10_sme_tryp_a3018102_stce
03915:3	1	T.T[+1312.455]PKPQKPTK.A	HexNAc(2)Hex(2)NeuAc(2)	T[+1312]	779.695	3	2337.07	2337.07	0	0.6	1018	CRagged	269.35	57.71	7.7	2.38	234	>sp|Q92954.3|PRG4_HUMAN RecName: Full=Proteoglycan 4; AltName: Full=Lubricin; AltName: Full=Megakaryocyte-stimulating factor; AltName: Full=Superficial zone proteoglycan; Contains: RecName: Full=Proteoglycan 4 C-terminal part; Flags: Precursor	418	231029_vc_plasma_10_sme_tryp_a3018102_stce.ScanId;v=1;d1=6149.6149.3	controllerType=0 controllerNumber=1 scan=6149	14.6869	231029_vc_plasma_10_sme_tryp_a3018102_stce
19849:3	1	R.KMTST[+1312.455]MPELNP.T	HexNAc(2)Hex(2)NeuAc(2)	T[+1312]	854.356	3	2561.05	2561.05	0	0.8	1054	NRagged	357.1	128.57	0.4	3.92	234	>sp|Q92954.3|PRG4_HUMAN RecName: Full=Proteoglycan 4; AltName: Full=Lubricin; AltName: Full=Megakaryocyte-stimulating factor; AltName: Full=Superficial zone proteoglycan; Contains: RecName: Full=Proteoglycan 4 C-terminal part; Flags: Precursor	418	231029_vc_plasma_10_sme_tryp_a3018102_stce.ScanId;v=1;d1=22726.22726.3	controllerType=0 controllerNumber=1 scan=22726	44.2047	231029_vc_plasma_10_sme_tryp_a3018102_stce
07445:3	1	K.VTTPDTSTT[+947.323]QHNK.V	HexNAc(1)Hex(1)NeuAc(2)	T[+947]	793.011	3	2377.02	2377.01	0	1.5	233	Non	366.36	184.1	0	5.57	234	>sp|Q92954.3|PRG4_HUMAN RecName: Full=Proteoglycan 4; AltName: Full=Lubricin; AltName: Full=Megakaryocyte-stimulating factor; AltName: Full=Superficial zone proteoglycan; Contains: RecName: Full=Proteoglycan 4 C-terminal part; Flags: Precursor	418	231029_vc_plasma_10_sme_tryp_a3018102_stce.ScanId;v=1;d1=9813.9813.3	controllerType=0 controllerNumber=1 scan=9813	21.2665	231029_vc_plasma_10_sme_tryp_a3018102_stce
17936:3	1	K.TITTT[+947.323]EIMNKPEE.T	HexNAc(1)Hex(1)NeuAc(2)	T[+947]	818.692	3	2454.06	2454.06	0	1.1	991	Specific	311.53	235.01	1.2	4.94	234	>sp|Q92954.3|PRG4_HUMAN RecName: Full=Proteoglycan 4; AltName: Full=Lubricin; AltName: Full=Megakaryocyte-stimulating factor; AltName: Full=Superficial zone proteoglycan; Contains: RecName: Full=Proteoglycan 4 C-terminal part; Flags: Precursor	418	231029_vc_plasma_10_sme_tryp_a3018102_stce.ScanId;v=1;d1=20742.20742.3	controllerType=0 controllerNumber=1 scan=20742	40.6034	231029_vc_plasma_10_sme_tryp_a3018102_stce
05812:3	1	K.TTSAKET[+656.228]QSIEK.T	HexNAc(1)Hex(1)NeuAc(1)	T[+656]	660.308	3	1978.91	1978.91	0	1.5	304	Specific	265.86	74.8	0	2.77	234	>sp|Q92954.3|PRG4_HUMAN RecName: Full=Proteoglycan 4; AltName: Full=Lubricin; AltName: Full=Megakaryocyte-stimulating factor; AltName: Full=Superficial zone proteoglycan; Contains: RecName: Full=Proteoglycan 4 C-terminal part; Flags: Precursor	418	231029_vc_plasma_10_sme_tryp_a3018102_stce.ScanId;v=1;d1=8120.8120.3	controllerType=0 controllerNumber=1 scan=8120	18.1653	231029_vc_plasma_10_sme_tryp_a3018102_stce
09713:2	1	K.AETT[+656.228]TKGPALT.T	HexNAc(1)Hex(1)NeuAc(1)	T[+656]	873.407	2	1745.81	1745.81	0	0.2	335	NRagged	414	291.79	0	6.02	234	>sp|Q92954.3|PRG4_HUMAN RecName: Full=Proteoglycan 4; AltName: Full=Lubricin; AltName: Full=Megakaryocyte-stimulating factor; AltName: Full=Superficial zone proteoglycan; Contains: RecName: Full=Proteoglycan 4 C-terminal part; Flags: Precursor	418	231029_vc_plasma_10_sme_tryp_a3018102_stce.ScanId;v=1;d1=12214.12214.2	controllerType=0 controllerNumber=1 scan=12214	25.3415	231029_vc_plasma_10_sme_tryp_a3018102_stce
05376:2	1	K.S[+656.228]APTTPK.E	HexNAc(1)Hex(1)NeuAc(1)	S[+656]	679.309	2	1357.61	1357.61	0	-0.4	427	CRagged	236.13	4.51	3.3	2.2	234	>sp|Q92954.3|PRG4_HUMAN RecName: Full=Proteoglycan 4; AltName: Full=Lubricin; AltName: Full=Megakaryocyte-stimulating factor; AltName: Full=Superficial zone proteoglycan; Contains: RecName: Full=Proteoglycan 4 C-terminal part; Flags: Precursor	418	231029_vc_plasma_10_sme_tryp_a3018102_stce.ScanId;v=1;d1=7665.7665.2	controllerType=0 controllerNumber=1 scan=7665	17.4205	231029_vc_plasma_10_sme_tryp_a3018102_stce
07592:2	1	K.EPAPT[+656.228]TPK.K	HexNAc(1)Hex(1)NeuAc(1)	T[+656]	748.841	2	1496.67	1496.67	0	0.2	434	Non	392.33	104.85	0	4.06	234	>sp|Q92954.3|PRG4_HUMAN RecName: Full=Proteoglycan 4; AltName: Full=Lubricin; AltName: Full=Megakaryocyte-stimulating factor; AltName: Full=Superficial zone proteoglycan; Contains: RecName: Full=Proteoglycan 4 C-terminal part; Flags: Precursor	418	231029_vc_plasma_10_sme_tryp_a3018102_stce.ScanId;v=1;d1=9966.9966.2	controllerType=0 controllerNumber=1 scan=9966	21.5442	231029_vc_plasma_10_sme_tryp_a3018102_stce
10603:3	1	K.AAAPNT[+656.228]PKEPAPTTPK.E	HexNAc(1)Hex(1)NeuAc(1)	T[+656]	749.697	3	2247.08	2247.08	0	0.5	671	Non	254.11	146.53	9.14	4.49	234	>sp|Q92954.3|PRG4_HUMAN RecName: Full=Proteoglycan 4; AltName: Full=Lubricin; AltName: Full=Megakaryocyte-stimulating factor; AltName: Full=Superficial zone proteoglycan; Contains: RecName: Full=Proteoglycan 4 C-terminal part; Flags: Precursor	418	231029_vc_plasma_10_sme_tryp_a3018102_stce.ScanId;v=1;d1=13134.13134.3	controllerType=0 controllerNumber=1 scan=13134	26.9346	231029_vc_plasma_10_sme_tryp_a3018102_stce
09688:2	1	K.T[+656.228]PAATKPEMT.T	HexNAc(1)Hex(1)NeuAc(1)	T[+656]	851.877	2	1702.75	1702.75	0	0.4	903	Specific	312.63	133.84	4.3	4.42	234	>sp|Q92954.3|PRG4_HUMAN RecName: Full=Proteoglycan 4; AltName: Full=Lubricin; AltName: Full=Megakaryocyte-stimulating factor; AltName: Full=Superficial zone proteoglycan; Contains: RecName: Full=Proteoglycan 4 C-terminal part; Flags: Precursor	418	231029_vc_plasma_10_sme_tryp_a3018102_stce.ScanId;v=1;d1=12188.12188.2	controllerType=0 controllerNumber=1 scan=12188	25.2854	231029_vc_plasma_10_sme_tryp_a3018102_stce
07142:2	1	K.T[+656.228]TTLAPK.V	HexNAc(1)Hex(1)NeuAc(1)	T[+656]	694.332	2	1387.66	1387.66	0	0.2	978	CRagged	563.31	230.52	0	6.42	234	>sp|Q92954.3|PRG4_HUMAN RecName: Full=Proteoglycan 4; AltName: Full=Lubricin; AltName: Full=Megakaryocyte-stimulating factor; AltName: Full=Superficial zone proteoglycan; Contains: RecName: Full=Proteoglycan 4 C-terminal part; Flags: Precursor	418	231029_vc_plasma_10_sme_tryp_a3018102_stce.ScanId;v=1;d1=9499.9499.2	controllerType=0 controllerNumber=1 scan=9499	20.6628	231029_vc_plasma_10_sme_tryp_a3018102_stce
08459:3	1	T.TEIMNKPEET[+656.228]AKPK.D	HexNAc(1)Hex(1)NeuAc(1)	T[+656]	758.026	3	2272.06	2272.06	0	0.5	995	CRagged	587.61	463.72	0.56	8.82	234	>sp|Q92954.3|PRG4_HUMAN RecName: Full=Proteoglycan 4; AltName: Full=Lubricin; AltName: Full=Megakaryocyte-stimulating factor; AltName: Full=Superficial zone proteoglycan; Contains: RecName: Full=Proteoglycan 4 C-terminal part; Flags: Precursor	418	231029_vc_plasma_10_sme_tryp_a3018102_stce.ScanId;v=1;d1=10866.10866.3	controllerType=0 controllerNumber=1 scan=10866	23.12	231029_vc_plasma_10_sme_tryp_a3018102_stce
18487:2	1	R.KMT[+656.228]STMPELNP.T	HexNAc(1)Hex(1)NeuAc(1)	T[+656]	952.915	2	1904.82	1904.82	0	-1	1054	NRagged	450.91	188.03	2	4.66	234	>sp|Q92954.3|PRG4_HUMAN RecName: Full=Proteoglycan 4; AltName: Full=Lubricin; AltName: Full=Megakaryocyte-stimulating factor; AltName: Full=Superficial zone proteoglycan; Contains: RecName: Full=Proteoglycan 4 C-terminal part; Flags: Precursor	418	231029_vc_plasma_10_sme_tryp_a3018102_stce.ScanId;v=1;d1=21314.21314.2	controllerType=0 controllerNumber=1 scan=21314	41.6535	231029_vc_plasma_10_sme_tryp_a3018102_stce
14565:3	1	R.IAEAMLQT[+365.132]T[+1312.455]TRPNQ.T	HexNAc(1)Hex(1),HexNAc(2)Hex(2)NeuAc(2)	T[+365][+1312]	1084.47	3	3251.39	3251.39	0	0.3	1068	NRagged	325.29	279.47	0	5.22	234	>sp|Q92954.3|PRG4_HUMAN RecName: Full=Proteoglycan 4; AltName: Full=Lubricin; AltName: Full=Megakaryocyte-stimulating factor; AltName: Full=Superficial zone proteoglycan; Contains: RecName: Full=Proteoglycan 4 C-terminal part; Flags: Precursor	418	231029_vc_plasma_10_sme_tryp_a3018102_stce.ScanId;v=1;d1=17247.17247.3	controllerType=0 controllerNumber=1 scan=17247	34.2686	231029_vc_plasma_10_sme_tryp_a3018102_stce
08755:4	1	T.TPKKPAPT[+1312.455]T[+656.228]PKEPAPT.T	HexNAc(2)Hex(2)NeuAc(2),HexNAc(1)Hex(1)NeuAc(1)	T[+656][+1312]	908.158	4	3629.61	3629.61	0	0.5	439	Specific	150.62	150.62	0	3.43	338	>sp|Q92954.3|PRG4_HUMAN RecName: Full=Proteoglycan 4; AltName: Full=Lubricin; AltName: Full=Megakaryocyte-stimulating factor; AltName: Full=Superficial zone proteoglycan; Contains: RecName: Full=Proteoglycan 4 C-terminal part; Flags: Precursor	418	231029_vc_plasma_90_sme_a3020ak105_stce.ScanId;v=1;d1=12417.12417.4	controllerType=0 controllerNumber=1 scan=12417	27.3991	231029_vc_plasma_90_sme_a3020ak105_stce
21111:3	1	T.T[+1312.455]T[+656.228]QDTTPFKIT.T	HexNAc(2)Hex(2)NeuAc(2),HexNAc(1)Hex(1)NeuAc(1)	T[+656][+1312]	1074.45	3	3221.33	3221.32	0	0.9	964	Specific	413.74	413.74	0	4.26	338	>sp|Q92954.3|PRG4_HUMAN RecName: Full=Proteoglycan 4; AltName: Full=Lubricin; AltName: Full=Megakaryocyte-stimulating factor; AltName: Full=Superficial zone proteoglycan; Contains: RecName: Full=Proteoglycan 4 C-terminal part; Flags: Precursor	418	231029_vc_plasma_90_sme_a3020ak105_stce.ScanId;v=1;d1=25764.25764.3	controllerType=0 controllerNumber=1 scan=25764	52.5159	231029_vc_plasma_90_sme_a3020ak105_stce
07483:2	1	T.TPKEPT[+1312.455]PT[+203.079].T	HexNAc(2)Hex(2)NeuAc(2),HexNAc(1)	T[+203][+1312]	1193.5	2	2385.99	2385.99	0	0.4	362	Specific	421.55	131.86	2.4	4.69	338	>sp|Q92954.3|PRG4_HUMAN RecName: Full=Proteoglycan 4; AltName: Full=Lubricin; AltName: Full=Megakaryocyte-stimulating factor; AltName: Full=Superficial zone proteoglycan; Contains: RecName: Full=Proteoglycan 4 C-terminal part; Flags: Precursor	418	231029_vc_plasma_90_sme_a3020ak105_stce.ScanId;v=1;d1=11031.11031.2	controllerType=0 controllerNumber=1 scan=11031	24.6148	231029_vc_plasma_90_sme_a3020ak105_stce
10800:4	1	T.RPNQT[+1312.455]PNS[+203.079]KLVEVNPK.S	HexNAc(2)Hex(2)NeuAc(2),HexNAc(1)	S[+203], T[+1312]	834.889	4	3336.54	3336.53	0	0.9	1078	NRagged	58.34	58.34	0.76	2	338	>sp|Q92954.3|PRG4_HUMAN RecName: Full=Proteoglycan 4; AltName: Full=Lubricin; AltName: Full=Megakaryocyte-stimulating factor; AltName: Full=Superficial zone proteoglycan; Contains: RecName: Full=Proteoglycan 4 C-terminal part; Flags: Precursor	418	231029_vc_plasma_90_sme_a3020ak105_stce.ScanId;v=1;d1=14675.14675.4	controllerType=0 controllerNumber=1 scan=14675	32.0491	231029_vc_plasma_90_sme_a3020ak105_stce
07199:2	1	T.TPKEPAPT[+1312.455].T	HexNAc(2)Hex(2)NeuAc(2)	T[+1312]	1076.95	2	2152.9	2152.9	0	-0.2	392	Specific	634.49	66.63	54.42	5.27	338	>sp|Q92954.3|PRG4_HUMAN RecName: Full=Proteoglycan 4; AltName: Full=Lubricin; AltName: Full=Megakaryocyte-stimulating factor; AltName: Full=Superficial zone proteoglycan; Contains: RecName: Full=Proteoglycan 4 C-terminal part; Flags: Precursor	418	231029_vc_plasma_90_sme_a3020ak105_stce.ScanId;v=1;d1=10701.10701.2	controllerType=0 controllerNumber=1 scan=10701	23.965	231029_vc_plasma_90_sme_a3020ak105_stce
05343:2	1	T.TKEPAPT[+1312.455].T	HexNAc(2)Hex(2)NeuAc(2)	T[+1312]	1028.43	2	2055.85	2055.85	0	-0.4	417	Specific	469.42	145.14	17.24	4.47	338	>sp|Q92954.3|PRG4_HUMAN RecName: Full=Proteoglycan 4; AltName: Full=Lubricin; AltName: Full=Megakaryocyte-stimulating factor; AltName: Full=Superficial zone proteoglycan; Contains: RecName: Full=Proteoglycan 4 C-terminal part; Flags: Precursor	418	231029_vc_plasma_90_sme_a3020ak105_stce.ScanId;v=1;d1=8266.8266.2	controllerType=0 controllerNumber=1 scan=8266	19.1661	231029_vc_plasma_90_sme_a3020ak105_stce
04066:2	1	T.TPKKPAPT[+1312.455].T	HexNAc(2)Hex(2)NeuAc(2)	T[+1312]	1076.48	2	2151.95	2151.95	0	-0.5	572	Specific	608.64	211.24	58.33	5.74	338	>sp|Q92954.3|PRG4_HUMAN RecName: Full=Proteoglycan 4; AltName: Full=Lubricin; AltName: Full=Megakaryocyte-stimulating factor; AltName: Full=Superficial zone proteoglycan; Contains: RecName: Full=Proteoglycan 4 C-terminal part; Flags: Precursor	418	231029_vc_plasma_90_sme_a3020ak105_stce.ScanId;v=1;d1=6838.6838.2	controllerType=0 controllerNumber=1 scan=6838	16.5137	231029_vc_plasma_90_sme_a3020ak105_stce
10941:3	1	T.T[+1312.455]PKEPAPTTPKEPAP.T	HexNAc(2)Hex(2)NeuAc(2)	T[+1312]	958.433	3	2873.28	2873.28	0	1.1	580	Specific	370.94	370.94	0.14	5.7	338	>sp|Q92954.3|PRG4_HUMAN RecName: Full=Proteoglycan 4; AltName: Full=Lubricin; AltName: Full=Megakaryocyte-stimulating factor; AltName: Full=Superficial zone proteoglycan; Contains: RecName: Full=Proteoglycan 4 C-terminal part; Flags: Precursor	418	231029_vc_plasma_90_sme_a3020ak105_stce.ScanId;v=1;d1=14824.14824.3	controllerType=0 controllerNumber=1 scan=14824	32.3702	231029_vc_plasma_90_sme_a3020ak105_stce
15142:3	1	P.TT[+1312.455]PEELAPT.T	HexNAc(2)Hex(2)NeuAc(2)	T[+1312]	757.648	3	2270.93	2270.93	0	0.6	643	Specific	250.13	80.01	1.2	3.4	338	>sp|Q92954.3|PRG4_HUMAN RecName: Full=Proteoglycan 4; AltName: Full=Lubricin; AltName: Full=Megakaryocyte-stimulating factor; AltName: Full=Superficial zone proteoglycan; Contains: RecName: Full=Proteoglycan 4 C-terminal part; Flags: Precursor	418	231029_vc_plasma_90_sme_a3020ak105_stce.ScanId;v=1;d1=19350.19350.3	controllerType=0 controllerNumber=1 scan=19350	40.8623	231029_vc_plasma_90_sme_a3020ak105_stce
05113:2	1	T.T[+1312.455]PKGTAPT.T	HexNAc(2)Hex(2)NeuAc(2)	T[+1312]	1042.94	2	2084.87	2084.88	0	-0.2	753	Specific	460.49	83.62	1.9	3.63	338	>sp|Q92954.3|PRG4_HUMAN RecName: Full=Proteoglycan 4; AltName: Full=Lubricin; AltName: Full=Megakaryocyte-stimulating factor; AltName: Full=Superficial zone proteoglycan; Contains: RecName: Full=Proteoglycan 4 C-terminal part; Flags: Precursor	418	231029_vc_plasma_90_sme_a3020ak105_stce.ScanId;v=1;d1=7980.7980.2	controllerType=0 controllerNumber=1 scan=7980	18.6288	231029_vc_plasma_90_sme_a3020ak105_stce
12952:3	1	T.TIHKSPDEST[+1312.455]PELSAEP.T	HexNAc(2)Hex(2)NeuAc(2)	T[+1312]	1050.78	3	3150.34	3150.34	0	0.4	868	Specific	57.74	57.74	0	2.89	338	>sp|Q92954.3|PRG4_HUMAN RecName: Full=Proteoglycan 4; AltName: Full=Lubricin; AltName: Full=Megakaryocyte-stimulating factor; AltName: Full=Superficial zone proteoglycan; Contains: RecName: Full=Proteoglycan 4 C-terminal part; Flags: Precursor	418	231029_vc_plasma_90_sme_a3020ak105_stce.ScanId;v=1;d1=16971.16971.3	controllerType=0 controllerNumber=1 scan=16971	36.5411	231029_vc_plasma_90_sme_a3020ak105_stce
04909:2	1	T.T[+1312.455]LKTT.T	HexNAc(2)Hex(2)NeuAc(2)	T[+1312]	938.402	2	1875.8	1875.8	0	0.4	975	Specific	326.48	38.87	4	2.72	338	>sp|Q92954.3|PRG4_HUMAN RecName: Full=Proteoglycan 4; AltName: Full=Lubricin; AltName: Full=Megakaryocyte-stimulating factor; AltName: Full=Superficial zone proteoglycan; Contains: RecName: Full=Proteoglycan 4 C-terminal part; Flags: Precursor	418	231029_vc_plasma_90_sme_a3020ak105_stce.ScanId;v=1;d1=7744.7744.2	controllerType=0 controllerNumber=1 scan=7744	18.1813	231029_vc_plasma_90_sme_a3020ak105_stce
04734:2	1	T.TTRPNQT[+1312.455]PN.S	HexNAc(2)Hex(2)NeuAc(2)	T[+1312]	1170.99	2	2340.97	2340.97	0	-0.4	1076	Specific	218.63	55.56	1.2	2.01	338	>sp|Q92954.3|PRG4_HUMAN RecName: Full=Proteoglycan 4; AltName: Full=Lubricin; AltName: Full=Megakaryocyte-stimulating factor; AltName: Full=Superficial zone proteoglycan; Contains: RecName: Full=Proteoglycan 4 C-terminal part; Flags: Precursor	418	231029_vc_plasma_90_sme_a3020ak105_stce.ScanId;v=1;d1=7542.7542.2	controllerType=0 controllerNumber=1 scan=7542	17.7954	231029_vc_plasma_90_sme_a3020ak105_stce
18283:3	1	T.S[+1021.360]T[+947.323]MPELNPT.S	HexNAc(2)Hex(2)NeuAc(1),HexNAc(1)Hex(1)NeuAc(2)	S[+1021], T[+947]	986.72	3	2958.15	2958.14	0	0.6	1057	Specific	341.22	99.64	0	3.04	338	>sp|Q92954.3|PRG4_HUMAN RecName: Full=Proteoglycan 4; AltName: Full=Lubricin; AltName: Full=Megakaryocyte-stimulating factor; AltName: Full=Superficial zone proteoglycan; Contains: RecName: Full=Proteoglycan 4 C-terminal part; Flags: Precursor	418	231029_vc_plasma_90_sme_a3020ak105_stce.ScanId;v=1;d1=22757.22757.3	controllerType=0 controllerNumber=1 scan=22757	47.2688	231029_vc_plasma_90_sme_a3020ak105_stce
08984:3	1	T.T[+947.323]KS[+1021.360]APTTPKEPAPT.T	HexNAc(1)Hex(1)NeuAc(2),HexNAc(2)Hex(2)NeuAc(1)	S[+1021], T[+947]	1132.15	3	3394.44	3394.44	0	0.1	386	Specific	166.51	166.51	0	2.45	338	>sp|Q92954.3|PRG4_HUMAN RecName: Full=Proteoglycan 4; AltName: Full=Lubricin; AltName: Full=Megakaryocyte-stimulating factor; AltName: Full=Superficial zone proteoglycan; Contains: RecName: Full=Proteoglycan 4 C-terminal part; Flags: Precursor	418	231029_vc_plasma_90_sme_a3020ak105_stce.ScanId;v=1;d1=12657.12657.3	controllerType=0 controllerNumber=1 scan=12657	27.9413	231029_vc_plasma_90_sme_a3020ak105_stce
24178:3	1	T.T[+947.323]T[+1021.360]QDTTPFKI.T	HexNAc(1)Hex(1)NeuAc(2),HexNAc(2)Hex(2)NeuAc(1)	T[+947][+1021]	1040.76	3	3120.28	3120.28	0	0.5	964	Specific	381.02	145.25	0	4.09	338	>sp|Q92954.3|PRG4_HUMAN RecName: Full=Proteoglycan 4; AltName: Full=Lubricin; AltName: Full=Megakaryocyte-stimulating factor; AltName: Full=Superficial zone proteoglycan; Contains: RecName: Full=Proteoglycan 4 C-terminal part; Flags: Precursor	418	231029_vc_plasma_90_sme_a3020ak105_stce.ScanId;v=1;d1=28948.28948.3	controllerType=0 controllerNumber=1 scan=28948	57.6968	231029_vc_plasma_90_sme_a3020ak105_stce
13436:3	1	I.T[+656.228]T[+1312.455]LKTTTLAPKVTT.T	HexNAc(1)Hex(1)NeuAc(1),HexNAc(2)Hex(2)NeuAc(2)	T[+656][+1312]	1148.85	3	3444.55	3444.55	0	-0.4	974	Specific	211.01	211.01	0	3.56	338	>sp|Q92954.3|PRG4_HUMAN RecName: Full=Proteoglycan 4; AltName: Full=Lubricin; AltName: Full=Megakaryocyte-stimulating factor; AltName: Full=Superficial zone proteoglycan; Contains: RecName: Full=Proteoglycan 4 C-terminal part; Flags: Precursor	418	231029_vc_plasma_90_sme_a3020ak105_stce.ScanId;v=1;d1=17495.17495.3	controllerType=0 controllerNumber=1 scan=17495	37.4778	231029_vc_plasma_90_sme_a3020ak105_stce
11331:4	1	V.TTTKKT[+656.228]IT[+1312.455]TTEIMNKPEE.T	HexNAc(1)Hex(1)NeuAc(1),HexNAc(2)Hex(2)NeuAc(2)	T[+656][+1312]	1009.44	4	4034.75	4034.75	0	0.4	986	Specific	87.12	87.12	2.4	5.02	338	>sp|Q92954.3|PRG4_HUMAN RecName: Full=Proteoglycan 4; AltName: Full=Lubricin; AltName: Full=Megakaryocyte-stimulating factor; AltName: Full=Superficial zone proteoglycan; Contains: RecName: Full=Proteoglycan 4 C-terminal part; Flags: Precursor	418	231029_vc_plasma_90_sme_a3020ak105_stce.ScanId;v=1;d1=15237.15237.4	controllerType=0 controllerNumber=1 scan=15237	33.2528	231029_vc_plasma_90_sme_a3020ak105_stce
15951:4	1	P.T[+656.228]SRIAEAMLQTTT[+656.228]RPNQTPN.S	HexNAc(1)Hex(1)NeuAc(1),HexNAc(1)Hex(1)NeuAc(1)	T[+656]*2	886.401	4	3542.58	3542.58	0	0.8	1065	Specific	68.32	68.32	3.17	2.13	338	>sp|Q92954.3|PRG4_HUMAN RecName: Full=Proteoglycan 4; AltName: Full=Lubricin; AltName: Full=Megakaryocyte-stimulating factor; AltName: Full=Superficial zone proteoglycan; Contains: RecName: Full=Proteoglycan 4 C-terminal part; Flags: Precursor	418	231029_vc_plasma_90_sme_a3020ak105_stce.ScanId;v=1;d1=20255.20255.4	controllerType=0 controllerNumber=1 scan=20255	42.4813	231029_vc_plasma_90_sme_a3020ak105_stce
04823:2	1	T.S[+656.228]PKIT.T	HexNAc(1)Hex(1)NeuAc(1)	S[+656]	601.282	2	1201.56	1201.56	0	0.3	249	Specific	275.01	12.66	4.3	2.67	338	>sp|Q92954.3|PRG4_HUMAN RecName: Full=Proteoglycan 4; AltName: Full=Lubricin; AltName: Full=Megakaryocyte-stimulating factor; AltName: Full=Superficial zone proteoglycan; Contains: RecName: Full=Proteoglycan 4 C-terminal part; Flags: Precursor	418	231029_vc_plasma_90_sme_a3020ak105_stce.ScanId;v=1;d1=7644.7644.2	controllerType=0 controllerNumber=1 scan=7644	17.9822	231029_vc_plasma_90_sme_a3020ak105_stce
05747:2	1	T.TPKEPAPT[+656.228].T	HexNAc(1)Hex(1)NeuAc(1)	T[+656]	748.841	2	1496.67	1496.67	0	0.4	377	Specific	613.89	67.32	35.52	5.56	338	>sp|Q92954.3|PRG4_HUMAN RecName: Full=Proteoglycan 4; AltName: Full=Lubricin; AltName: Full=Megakaryocyte-stimulating factor; AltName: Full=Superficial zone proteoglycan; Contains: RecName: Full=Proteoglycan 4 C-terminal part; Flags: Precursor	418	231029_vc_plasma_90_sme_a3020ak105_stce.ScanId;v=1;d1=8706.8706.2	controllerType=0 controllerNumber=1 scan=8706	20.0601	231029_vc_plasma_90_sme_a3020ak105_stce
03498:2	1	T.T[+656.228]PKKPAP.T	HexNAc(1)Hex(1)NeuAc(1)	T[+656]	697.843	2	1394.68	1394.68	0	0.2	439	Specific	457.87	126.6	126.6	5.17	338	>sp|Q92954.3|PRG4_HUMAN RecName: Full=Proteoglycan 4; AltName: Full=Lubricin; AltName: Full=Megakaryocyte-stimulating factor; AltName: Full=Superficial zone proteoglycan; Contains: RecName: Full=Proteoglycan 4 C-terminal part; Flags: Precursor	418	231029_vc_plasma_90_sme_a3020ak105_stce.ScanId;v=1;d1=6151.6151.2	controllerType=0 controllerNumber=1 scan=6151	15.0988	231029_vc_plasma_90_sme_a3020ak105_stce
04049:2	1	T.T[+656.228]KEPAP.T	HexNAc(1)Hex(1)NeuAc(1)	T[+656]	649.791	2	1298.57	1298.57	0	0.5	557	Specific	419.86	65.54	65.54	4.75	338	>sp|Q92954.3|PRG4_HUMAN RecName: Full=Proteoglycan 4; AltName: Full=Lubricin; AltName: Full=Megakaryocyte-stimulating factor; AltName: Full=Superficial zone proteoglycan; Contains: RecName: Full=Proteoglycan 4 C-terminal part; Flags: Precursor	418	231029_vc_plasma_90_sme_a3020ak105_stce.ScanId;v=1;d1=6820.6820.2	controllerType=0 controllerNumber=1 scan=6820	16.4756	231029_vc_plasma_90_sme_a3020ak105_stce
03981:2	1	P.TTPKKPAPT[+656.228].T	HexNAc(1)Hex(1)NeuAc(1)	T[+656]	798.892	2	1596.78	1596.77	0	1.3	837	Specific	203.27	60.82	0	2.31	338	>sp|Q92954.3|PRG4_HUMAN RecName: Full=Proteoglycan 4; AltName: Full=Lubricin; AltName: Full=Megakaryocyte-stimulating factor; AltName: Full=Superficial zone proteoglycan; Contains: RecName: Full=Proteoglycan 4 C-terminal part; Flags: Precursor	418	231029_vc_plasma_90_sme_a3020ak105_stce.ScanId;v=1;d1=6747.6747.2	controllerType=0 controllerNumber=1 scan=6747	16.327	231029_vc_plasma_90_sme_a3020ak105_stce
03344:2	1	T.T[+656.228]PKKPAPT.T	HexNAc(1)Hex(1)NeuAc(1)	T[+656]	748.367	2	1495.73	1495.73	0	0.8	838	Specific	377.79	121.22	8.9	4.33	338	>sp|Q92954.3|PRG4_HUMAN RecName: Full=Proteoglycan 4; AltName: Full=Lubricin; AltName: Full=Megakaryocyte-stimulating factor; AltName: Full=Superficial zone proteoglycan; Contains: RecName: Full=Proteoglycan 4 C-terminal part; Flags: Precursor	418	231029_vc_plasma_90_sme_a3020ak105_stce.ScanId;v=1;d1=5901.5901.2	controllerType=0 controllerNumber=1 scan=5901	14.5603	231029_vc_plasma_90_sme_a3020ak105_stce
03913:2	1	T.T[+656.228]LKTT.T	HexNAc(1)Hex(1)NeuAc(1)	T[+656]	610.288	2	1219.57	1219.57	0	0.3	975	Specific	267.06	37.25	4	2.04	338	>sp|Q92954.3|PRG4_HUMAN RecName: Full=Proteoglycan 4; AltName: Full=Lubricin; AltName: Full=Megakaryocyte-stimulating factor; AltName: Full=Superficial zone proteoglycan; Contains: RecName: Full=Proteoglycan 4 C-terminal part; Flags: Precursor	418	231029_vc_plasma_90_sme_a3020ak105_stce.ScanId;v=1;d1=6675.6675.2	controllerType=0 controllerNumber=1 scan=6675	16.1663	231029_vc_plasma_90_sme_a3020ak105_stce
02877:2	1	T.T[+656.228]KKTITTT.E	HexNAc(1)Hex(1)NeuAc(1)	T[+656]	775.384	2	1549.76	1549.76	0	1.2	988	CRagged	247.63	59.49	4	2.53	338	>sp|Q92954.3|PRG4_HUMAN RecName: Full=Proteoglycan 4; AltName: Full=Lubricin; AltName: Full=Megakaryocyte-stimulating factor; AltName: Full=Superficial zone proteoglycan; Contains: RecName: Full=Proteoglycan 4 C-terminal part; Flags: Precursor	418	231029_vc_plasma_90_sme_a3020ak105_stce.ScanId;v=1;d1=5307.5307.2	controllerType=0 controllerNumber=1 scan=5307	13.4398	231029_vc_plasma_90_sme_a3020ak105_stce
15986:2	1	P.TS[+656.228]RIAEAMLQ.T	HexNAc(1)Hex(1)NeuAc(1)	S[+656]	888.409	2	1775.81	1775.81	0	0.4	1065	Specific	504.42	257.74	0	4.93	338	>sp|Q92954.3|PRG4_HUMAN RecName: Full=Proteoglycan 4; AltName: Full=Lubricin; AltName: Full=Megakaryocyte-stimulating factor; AltName: Full=Superficial zone proteoglycan; Contains: RecName: Full=Proteoglycan 4 C-terminal part; Flags: Precursor	418	231029_vc_plasma_90_sme_a3020ak105_stce.ScanId;v=1;d1=20293.20293.2	controllerType=0 controllerNumber=1 scan=20293	42.5643	231029_vc_plasma_90_sme_a3020ak105_stce
10480:2	1	P.T[+656.228]SRIAEAM.L	HexNAc(1)Hex(1)NeuAc(1)	T[+656]	767.838	2	1534.67	1534.67	0	0.3	1065	CRagged	260.58	32.33	0	3.05	338	>sp|Q92954.3|PRG4_HUMAN RecName: Full=Proteoglycan 4; AltName: Full=Lubricin; AltName: Full=Megakaryocyte-stimulating factor; AltName: Full=Superficial zone proteoglycan; Contains: RecName: Full=Proteoglycan 4 C-terminal part; Flags: Precursor	418	231029_vc_plasma_90_sme_a3020ak105_stce.ScanId;v=1;d1=14340.14340.2	controllerType=0 controllerNumber=1 scan=14340	31.3712	231029_vc_plasma_90_sme_a3020ak105_stce
08970:2	1	T.S[+656.228]RIAEAM.L	HexNAc(1)Hex(1)NeuAc(1)	S[+656]	717.314	2	1433.62	1433.62	0	0.9	1066	CRagged	305.88	81.82	81.82	4.96	338	>sp|Q92954.3|PRG4_HUMAN RecName: Full=Proteoglycan 4; AltName: Full=Lubricin; AltName: Full=Megakaryocyte-stimulating factor; AltName: Full=Superficial zone proteoglycan; Contains: RecName: Full=Proteoglycan 4 C-terminal part; Flags: Precursor	418	231029_vc_plasma_90_sme_a3020ak105_stce.ScanId;v=1;d1=12643.12643.2	controllerType=0 controllerNumber=1 scan=12643	27.913	231029_vc_plasma_90_sme_a3020ak105_stce
14832:2	1	T.S[+365.132]RIAEAMLQT.T	HexNAc(1)Hex(1)	S[+365]	742.861	2	1484.71	1484.71	0	0	1066	Specific	352.56	207.41	72.56	4.23	338	>sp|Q92954.3|PRG4_HUMAN RecName: Full=Proteoglycan 4; AltName: Full=Lubricin; AltName: Full=Megakaryocyte-stimulating factor; AltName: Full=Superficial zone proteoglycan; Contains: RecName: Full=Proteoglycan 4 C-terminal part; Flags: Precursor	418	231029_vc_plasma_90_sme_a3020ak105_stce.ScanId;v=1;d1=19019.19019.2	controllerType=0 controllerNumber=1 scan=19019	40.2148	231029_vc_plasma_90_sme_a3020ak105_stce
12641:3	2	K.GT[+1312.455]APTTLKEPAPTTPK.K	HexNAc(2)Hex(2)NeuAc(2)	T[+1312]	974.782	3	2922.33	2922.33	0	-1.3	711	Non	337.75	337.75	0.5	5.95	257	>sp|Q92954.3|PRG4_HUMAN RecName: Full=Proteoglycan 4; AltName: Full=Lubricin; AltName: Full=Megakaryocyte-stimulating factor; AltName: Full=Superficial zone proteoglycan; Contains: RecName: Full=Proteoglycan 4 C-terminal part; Flags: Precursor	418	231029_vc_plasma_10_sme_tryp_a3020ak105_stce.ScanId;v=1;d1=15959.15959.3	controllerType=0 controllerNumber=1 scan=15959	33.6164	231029_vc_plasma_10_sme_tryp_a3020ak105_stce
09640:3	2	T.TLKTT[+1312.455]TLAPK.V	HexNAc(2)Hex(2)NeuAc(2)	T[+1312]	796.043	3	2386.11	2386.11	0	0.5	975	CRagged	400.83	159.81	0	5.16	257	>sp|Q92954.3|PRG4_HUMAN RecName: Full=Proteoglycan 4; AltName: Full=Lubricin; AltName: Full=Megakaryocyte-stimulating factor; AltName: Full=Superficial zone proteoglycan; Contains: RecName: Full=Proteoglycan 4 C-terminal part; Flags: Precursor	418	231029_vc_plasma_10_sme_tryp_a3020ak105_stce.ScanId;v=1;d1=12825.12825.3	controllerType=0 controllerNumber=1 scan=12825	28.1565	231029_vc_plasma_10_sme_tryp_a3020ak105_stce
02952:3	2	T.TTRPNQT[+1312.455]PNSK.L	HexNAc(2)Hex(2)NeuAc(2)	T[+1312]	852.703	3	2556.1	2556.09	0	0.6	1076	CRagged	278.57	54.2	3.6	3.13	257	>sp|Q92954.3|PRG4_HUMAN RecName: Full=Proteoglycan 4; AltName: Full=Lubricin; AltName: Full=Megakaryocyte-stimulating factor; AltName: Full=Superficial zone proteoglycan; Contains: RecName: Full=Proteoglycan 4 C-terminal part; Flags: Precursor	418	231029_vc_plasma_10_sme_tryp_a3020ak105_stce.ScanId;v=1;d1=5835.5835.3	controllerType=0 controllerNumber=1 scan=5835	15.7118	231029_vc_plasma_10_sme_tryp_a3020ak105_stce
[truncated: 10 more rows]

## Sheet: SF Lubricin validated glycos
Sequence	Mod Positions	Unlocalized	Start	End	Flanking Residues	RT (min)	Obs. m/z	z	ppm	Calculated [M+H]+
[truncated: 299 more rows]

[truncated: 4 more sheets: Plasma Lubricin validated glyco, Plasma_glycosite and glyc comp, SF_glycosite and glyc comp, List of all glycosites]
