# Supplementary material for: Glycoproteoforms of Osteoarthritis-associated Lubricin in Plasma and Synovial Fluid
Source: Mol Cell Proteomics. 2025 Feb 6;24(3):100923. doi: 10.1016/j.mcpro.2025.100923 (PMC11925169; doi:10.1016/j.mcpro.2025.100923)
Supplement: Supplemental Data 2 — Lubricin enrichment efficiency and OA mucinome analysis. [file mmc2.xlsx]

## Sheet: Lubricin enrichment efficiency
	Patient A2122AP-203		Mahoney et al. Anal. Chem. 2024
	SF + enrichment	SF no enrichment	Plasma + enrichment	Plasma no enrichment
Lubricin percent of total proteome intensity	0.1299	0.0005	0.0166	5e-06
	SF	Plasma
Lubricin abundance fold-increase post-enrichment	252	3354

## Sheet: OA SF mucins identified
Mucin-domain glycoprotein gene name	A2122AP-203	A2138-AP-203	A2121-AP-203	A2123AP-202
PRG4	Identified	Identified	Identified	Identified
FINC	Identified	Identified	Identified	Identified
FIBA	Identified	Identified	Identified	Identified
IC1	Identified	Identified	Identified	Identified			Patient legend:	Age	Sex
KNG1	Identified	Identified	Identified	Identified			A2121AP-203	71	F
SRCRL	Identified	Identified	Identified	Identified			A2122AP-203	73	M
HGFA	Identified	Identified	Identified	Identified			A2138AP-203	52	F
DAF	Identified	Identified	Identified	Identified			A2123AP-202	73	M
APOA	Identified	Identified	Identified	Identified
TARSH	Identified	Identified	Identified	Identified
IGHA1	Identified	Identified	Identified	Identified
CD248	Identified	Identified	Identified	Identified
GP1BA	Identified	Not Identified	Identified	Identified
CO6A3	Identified	Identified	Identified	Identified
CADM1	Identified	Identified	Identified	Identified
PGCA	Identified	Not Identified	Identified	Identified
LYVE1	Identified	Identified	Identified	Identified
VASN	Identified	Identified	Identified	Identified
MENT	Identified	Identified	Identified	Identified
TIMD4	Identified	Identified	Identified	Identified
K2C79	Identified	Identified	Identified	Identified
CD44	Identified	Identified	Identified	Identified
PTPRC	Identified	Not Identified	Identified	Identified
PODXL	Identified	Not Identified	Identified	Identified
HEG1	Not Identified	Not Identified	Identified	Identified
CSPG2	Not Identified	Not Identified	Identified	Identified
MXRA5	Identified	Not Identified	Identified	Identified
PXDC2	Identified	Identified	Identified	Identified
VSIG4	Identified	Identified	Identified	Identified
CLM8	Identified	Not Identified	Identified	Identified
FA5	Identified	Identified	Identified	Identified
LAMP2	Not Identified	Not Identified	Not Identified	Identified
PI16	Not Identified	Not Identified	Not Identified	Identified
CDHR5	Not Identified	Not Identified	Not Identified	Identified
CD34	Not Identified	Not Identified	Not Identified	Identified
MUC18	Not Identified	Not Identified	Not Identified	Identified
LYPD3	Identified	Not Identified	Identified	Identified
MANS1	Not Identified	Not Identified	Not Identified	Identified
CO5A3	Not Identified	Not Identified	Not Identified	Identified
TRML2	Not Identified	Not Identified	Identified	Identified
CLM9	Not Identified	Not Identified	Not Identified	Identified
PCX3	Identified	Identified	Identified	Identified
HCN1	Identified	Identified	Identified	Identified
CPLN1	Identified	Identified	Identified	Identified
NPSR1	Not Identified	Not Identified	Not Identified	Identified
SVEP1	Not Identified	Not Identified	Not Identified	Identified
PGBM	Not Identified	Identified	Identified	Identified
ANK2	Not Identified	Identified	Not Identified	Identified
AGRV1	Identified	Identified	Identified	Identified
MEGF9	Identified	Not Identified	Identified	Not Identified
DAG1	Not Identified	Identified	Identified	Not Identified
OLM2A	Identified	Not Identified	Identified	Not Identified
OMGP	Identified	Not Identified	Identified	Not Identified
NID2	Not Identified	Identified	Not Identified	Not Identified
AGRE3	Not Identified	Identified	Not Identified	Not Identified
LTBP3	Not Identified	Identified	Not Identified	Not Identified
MINT	Not Identified	Identified	Not Identified	Not Identified
F205A	Not Identified	Identified	Not Identified	Not Identified
DOP2	Identified	Identified	Not Identified	Not Identified
NOTC3	Not Identified	Identified	Not Identified	Not Identified
MUC16	Not Identified	Identified	Not Identified	Not Identified
TM108	Identified	Not Identified	Not Identified	Not Identified

## Sheet: OA plasma mucins identified
Mucin-domain glycoprotein gene name	A2121AP-103	A2122AP-106	A2120AP-107	A2138AP-105	A2123AP-105
PRG4	Identified	Identified	Identified	Identified	Identified
APOA	Identified	Identified	Identified	Identified	Identified
FIBA	Identified	Identified	Identified	Identified	Identified					Patient legend:	Age	Sex
FA5	Identified	Identified	Identified	Identified	Identified					A2121AP-103	71	F
FINC	Identified	Identified	Identified	Identified	Identified					A2122AP-106	73	M
HGFA	Identified	Identified	Identified	Identified	Identified					A2120AP-107	79	M
KNG1	Identified	Identified	Identified	Identified	Identified					A2138AP-105	52	F
IC1	Identified	Identified	Identified	Identified	Identified					A2123AP-105	73	M
SRCRL	Identified	Identified	Identified	Identified	Identified
IGHA1	Identified	Identified	Identified	Identified	Identified
GP1BA	Identified	Identified	Identified	Identified	Identified
HEG1	Identified	Identified	Identified	Identified	Identified
MENT	Identified	Identified	Identified	Identified	Identified
DAF	Identified	Identified	Identified	Identified	Identified
TARSH	Identified	Identified	Identified	Identified	Identified
MEGF9	Identified	Identified	Identified	Identified	Identified
VASN	Identified	Identified	Identified	Identified	Identified
CADM1	Identified	Identified	Identified	Identified	Identified
LYVE1	Identified	Identified	Identified	Identified	Identified
CD248	Identified	Identified	Identified	Identified	Identified
PTPRC	Identified	Identified	Identified	Identified	Identified
CD44	Identified	Identified	Identified	Identified	Identified
CD34	Identified	Identified	Identified	Identified	Identified
PODXL	Identified	Identified	Identified	Identified	Identified
PXDC2	Identified	Identified	Identified	Identified	Identified
COIA1	Identified	Identified	Identified	Identified	Identified
K2C79	Identified	Identified	Identified	Not Identified	Identified
TIMD4	Identified	Identified	Identified	Identified	Identified
MUC1	Identified	Not Identified	Identified	Not Identified	Identified
PI16	Identified	Not Identified	Not Identified	Identified	Identified
CDHR5	Identified	Identified	Identified	Identified	Identified
MANS1	Identified	Not Identified	Identified	Identified	Identified
LAMP2	Identified	Identified	Identified	Identified	Identified
FCAMR	Identified	Not Identified	Identified	Identified	Not Identified
LYPD3	Identified	Identified	Not Identified	Identified	Identified
TRML2	Identified	Identified	Identified	Identified	Identified
MUC20	Identified	Identified	Not Identified	Identified	Identified
CLM8	Identified	Identified	Not Identified	Identified	Identified
MXRA5	Identified	Identified	Identified	Not Identified	Not Identified
CLM9	Identified	Not Identified	Not Identified	Identified	Not Identified
CSPG2	Not Identified	Identified	Not Identified	Identified	Identified
DOP2	Not Identified	Identified	Identified	Identified	Identified
VP13D	Not Identified	Identified	Not Identified	Not Identified	Identified
MUC18	Not Identified	Identified	Not Identified	Identified	Identified
ASAH2	Not Identified	Identified	Not Identified	Not Identified	Not Identified
MMRN1	Not Identified	Not Identified	Identified	Identified	Identified
MEGF8	Not Identified	Not Identified	Not Identified	Identified	Identified
C1QR1	Not Identified	Not Identified	Not Identified	Identified	Identified
DAG1	Not Identified	Not Identified	Not Identified	Identified	Identified
LEUK	Not Identified	Not Identified	Not Identified	Identified	Identified
ANK2	Not Identified	Not Identified	Not Identified	Identified	Not Identified
CO6A3	Not Identified	Not Identified	Not Identified	Identified	Not Identified
SDC1	Not Identified	Not Identified	Not Identified	Not Identified	Identified
PGBM	Not Identified	Not Identified	Not Identified	Not Identified	Identified
MUCL1	Not Identified	Not Identified	Not Identified	Not Identified	Identified

## Sheet: S.I. Figure 5 Mucinome Analysis
Matched OA SF and Plasma Mucinome Analysis: Patient A2123AP-202/105
OA Synovial Fluid					OA Plasma
Mucin	Relative Intensity	Absolute intensity			Mucin	Relative Intensity	Absolute intensity
Q92954.3|PRG4_Proteoglycan 4	3034.48	3.17058e+10			>sp|P05155.2|IC1_Plasma protease C1 inhibitor	2244.6	1.09988e+10
P05155.2|IC1_Plasma protease C1 inhibitor	488.17	5.10065e+09			>sp|P01876.2|IGHA1_Immunoglobulin heavy constant alpha 1	1069.88	5.24257e+09
P02751.5|FINC_Fibronectin	313.259	3.27309e+09			>sp|P98160.4|PGBM_Basement membrane-specific heparan sulfate proteoglycan core protein	934.594	4.57964e+09
P02671.2|FIBA_Fibrinogen alpha chain	215.126	2.24774e+09			>sp|P02671.2|FIBA_Fibrinogen alpha chain	677.466	3.31967e+09
P01876.2|IGHA1_Immunoglobulin heavy constant alpha 1	208.463	2.17813e+09			>sp|P08519.2|APOA_Apolipoprotein(a)	640.511	3.13859e+09
P08174.4|DAF_Complement decay-accelerating factor	180.399	1.8849e+09			>sp|Q92954.3|PRG4_Proteoglycan 4	462.844	2.268e+09
P08519.2|APOA_Apolipoprotein(a)	168.025	1755608873			>sp|O95274.2|LYPD3_Ly6/PLAUR domain-containing protein 3	318.899	1.56265e+09
P12111.5|CO6A3_Collagen alpha-3(VI) chain	163.338	1.70664e+09			>sp|P07359.2|GP1BA_Platelet glycoprotein Ib alpha chain	234.299	1.1481e+09
P01042.2|KNG1_Kininogen-1	127.504	1.33223e+09			>sp|P01042.2|KNG1_Kininogen-1	211.695	1.03734e+09
P07359.2|GP1BA_Platelet glycoprotein Ib alpha chain	114.502	1.19638e+09			>sp|Q5THJ4.2|VP13D_Intermembrane lipid transfer protein VPS13D	158.782	7.78053e+08
Q9Y5Y7.2|LYVE1_Lymphatic vessel endothelial hyaluronic acid receptor 1	109.856	1.14783e+09			>sp|Q9UGN4.2|CLM8_CMRF35-like molecule 8	118.524	5.80782e+08
Q7Z7G0.2|TARSH_Target of Nesh-SH3	109.466	1.14375e+09			>sp|Q04756.1|HGFA_Hepatocyte growth factor activator	104.665	5.12872e+08
P16112.3|PGCA_Aggrecan core protein	94.5195	9.87588e+08			>sp|P16070.3|CD44_CD44 antigen	95.8681	4.69767e+08
Q9UGN4.2|CLM8_CMRF35-like molecule 8	79.1488	826988099			>sp|Q6EMK4.1|VASN_Vasorin	95.4271	467605751
A1L4H1.3|SRCRL_Soluble scavenger receptor cysteine-rich domain-containing protein SSC5D	65.9876	6.89473e+08			>sp|P12259.4|FA5_Coagulation factor V	94.5482	4.63299e+08
Q6EMK4.1|VASN_Vasorin	52.7285	550935280			>sp|P02751.5|FINC_Fibronectin	93.9601	4.60417e+08
P16070.3|CD44_CD44 antigen	49.4394	5.16568e+08			>sp|Q9Y5Y7.2|LYVE1_Lymphatic vessel endothelial hyaluronic acid receptor 1	78.5336	3.84825e+08
O60741.3|HCN1_Potassium/sodium hyperpolarization-activated cyclic nucleotide-gated channel 1	49.0598	5.12603e+08			>sp|P13611.3|CSPG2_Versican core protein	55.0731	2.69865e+08
Q04756.1|HGFA_Hepatocyte growth factor activator	46.7749	4.88729e+08			>sp|Q9BUN1.1|MENT_Protein MENT	51.6175	2.52933e+08
Q9HCU0.1|CD248_Endosialin	46.7168	4.88122e+08			>sp|Q9Y3R5.5|DOP2_Protein dopey-2	48.7943	2.39099e+08
Q9H799.4|CPLN1_Ciliogenesis and planar polarity effector 1	45.4444	4.74826e+08			>sp|A1L4H1.3|SRCRL_Soluble scavenger receptor cysteine-rich domain-containing protein SSC5D	46.1747	2.26262e+08
P13611.3|CSPG2_Versican core protein	40.9709	4.28085e+08			>sp|P08174.4|DAF_Complement decay-accelerating factor	41.867	2.05154e+08
Q96H15.2|TIMD4_T-cell immunoglobulin and mucin domain-containing protein 4	36.6859	3.83314e+08			>sp|Q9ULI3.3|HEG1_Protein HEG homolog 1	41.4821	2.03268e+08
Q9NR99.3|MXRA5_Matrix-remodeling-associated protein 5	32.3016	3.37504e+08			>sp|Q9BY67.2|CADM1_Cell adhesion molecule 1	40.1085	1.96537e+08
Q9H6A9.2|PCX3_Pecanex-like protein 3	28.2047	2.94697e+08			>sp|O00592.2|PODXL_Podocalyxin	39.8651	1.95344e+08
P12259.4|FA5_Coagulation factor V	27.4261	2.86562e+08			>sp|Q7Z7G0.2|TARSH_Target of Nesh-SH3	37.8466	1.85453e+08
P25940.3|CO5A3_Collagen alpha-3(V) chain	26.9332	2.81412e+08			>sp|Q5XKE5.2|K2C79_Keratin, type II cytoskeletal 79	34.2453	1.67807e+08
Q9HBB8.3|CDHR5_Cadherin-related family member 5	25.9443	2.7108e+08			>sp|P28906.2|CD34_Hematopoietic progenitor cell antigen CD34	24.5483	120290122
Q5XKE5.2|K2C79_Keratin, type II cytoskeletal 79	22.3888	2.3393e+08			>sp|P08575.3|PTPRC_Receptor-type tyrosine-protein phosphatase C	23.2646	1.14e+08
O00592.2|PODXL_Podocalyxin	19.5795	2.04577e+08			>sp|Q6UX71.1|PXDC2_Plexin domain-containing protein 2	22.2708	1.0913e+08
Q9BUN1.1|MENT_Protein MENT	17.2773	1.80522e+08			>sp|P13473.2|LAMP2_Lysosome-associated membrane glycoprotein 2	21.7155	1.06409e+08
Q9BY67.2|CADM1_Cell adhesion molecule 1	16.9083	176667129			>sp|Q9HCU0.1|CD248_Endosialin	20.877	1.023e+08
P08575.3|PTPRC_Receptor-type tyrosine-protein phosphatase C	13.0065	1.35899e+08			>sp|P39060.5|COIA1_Collagen alpha-1(XVIII) chain	18.8926	9.25761e+07
P13473.2|LAMP2_Lysosome-associated membrane glycoprotein 2	11.0138	1.15078e+08			>sp|Q6UXB8.1|PI16_Peptidase inhibitor 16	15.2664	74807221
O95274.2|LYPD3_Ly6/PLAUR domain-containing protein 3	10.2252	1.06838e+08			>sp|Q9H1U4.3|MEGF9_Multiple epidermal growth factor-like domains protein 9	13.5976	6.66303e+07
Q9ULI3.3|HEG1_Protein HEG homolog 1	8.98877	9.39193e+07			>sp|P43121.2|MUC18_Cell surface glycoprotein MUC18	13.0242	6.38206e+07
Q6W5P4.1|NPSR1_Neuropeptide S receptor	5.82058	6.08165e+07			>sp|Q7Z7M0.2|MEGF8_Multiple epidermal growth factor-like domains protein 8	12.6425	6.19498e+07
Q9Y279.1|VSIG4_V-set and immunoglobulin domain-containing protein 4	5.69795	5.95352e+07			>sp|Q9HBB8.3|CDHR5_Cadherin-related family member 5	12.2095	5.9828e+07
P43121.2|MUC18_Cell surface glycoprotein MUC18	5.46421	5.70929e+07			>sp|Q14118.2|DAG1_Dystroglycan 1	7.65387	37504980
Q6UX71.1|PXDC2_Plexin domain-containing protein 2	3.88518	4.05944e+07			>sp|Q13201.3|MMRN1_Multimerin-1	6.07934	29789589
Q6UXB8.1|PI16_Peptidase inhibitor 16	2.39478	2.50219e+07			>sp|Q9NPY3.3|C1QR1_Complement component C1q receptor	5.1004	2.49926e+07
Q6UXG3.2|CLM9_CMRF35-like molecule 9	1.90741	1.99296e+07			>sp|Q5T2D2.2|TRML2_Trem-like transcript 2 protein	4.62414	2.26589e+07
P28906.2|CD34_Hematopoietic progenitor cell antigen CD34	1.68802	17637355			>sp|Q96H15.2|TIMD4_T-cell immunoglobulin and mucin domain-containing protein 4	3.45896	1.69493e+07
Q5T2D2.2|TRML2_Trem-like transcript 2 protein	1.29045	1.34832e+07			>sp|Q9H8J5.1|MANS1_MANSC domain-containing protein 1	3.16056	1.54872e+07
Q9H8J5.1|MANS1_MANSC domain-containing protein 1	1	1.04485e+07			>sp|P16150.1|LEUK_Leukosialin	2.96108	1.45097e+07
					>sp|Q8N307.3|MUC20_Mucin-20	2.41597	1.18386e+07
					>sp|P15941.3|MUC1_Mucin-1	2.33888	1.14608e+07
					>sp|Q96DR8.1|MUCL1_Mucin-like protein 1	1.08928	5.33764e+06
					>sp|P18827.3|SDC1_Syndecan-1	1	4.90013e+06
