# Supplementary material for: Glycoproteoforms of Osteoarthritis-associated Lubricin in Plasma and Synovial Fluid
Source: Mol Cell Proteomics. 2025 Feb 6;24(3):100923. doi: 10.1016/j.mcpro.2025.100923 (PMC11925169; doi:10.1016/j.mcpro.2025.100923)
Supplement: Supplemental Data 3 and 4 — Raw data from FILA for individuals BMI<30. Raw data from FILA for all individuals. [file mmc3.xlsx]

## Sheet: BMI<30
Supplementary Data 3: Raw data from FILA for individuals BMI<30
BMI<30
Status	Gal-3 (µg/ml)	MAA (µg/ml)	PNA (µg/ml)	SNA (µg/ml)	MGL (µg/ml)
Control	8.95018	2.183	1.1507	3.154	0.00228452
Control	2.6505	0.51615	0.2004	0.95225	0.00133331
Control	2.565	0.77755	0.1746	0.87755	0.00127474
Control	1.488	0.3759	0.1584	0.4379	0.00202497
Control	1.36786	0.319543	0.11982	0.2357	1.25011e-05
Control	2.505	0.9959	0.27775	0.77485	0.00277944
Control	6.04244	1.3005	0.9238	1.792	0.00329198
Control	2.5906	0.4854	0.140395	0.6188	0.00058389
Control	1.542	0.456689	0.10205	0.34225	0.00093982
Control	2.166	0.8517	0.2538	0.87425	0.00203164
Control	3.578	0.70215	0.2053	1.1965	0.00121918
Control	7.08597	1.513	0.833	2.1455	0.000738807
Control	8.8204	2.1415	1.21065	2.7575	0.00164238
Control	4.132	1.6385	0.5339	1.487	0.00335607
Control	9.06415	1.5755	0.8927	3.798	0.000986729
Control	4.2665	1.3995	0.2644	1.634	0.000205867
Control	6.0546	1.5315	1.43	1.7115	0.000541475
Control	9.60567	2.1995	0.6858	2.63	0.00245873
Control	2.9175	1.2255	0.41895	1.381	0.00192129
Control	3.7475	0.3819	0.2784	0.45668	0.000983355
Control	11.433	2.3725	1.333	5.5385	0.00175546
Control	8.805	0.7494	0.46065	1.01555	0.00330086
Control	3.72	1.01965	0.2723	1.291	0.00404235
Control	3.8495	1.1855	0.2437	1.10065	0.00208052
Control	8.797	2.46	1.04915	2.3952	0.00429425
Control	2.2155	0.8667	0.24725	0.96945	0.00122215
Control	4.49896	0.24195	0.29975	1.1395	0.00159562
Control	2.778	0.7068	0.1879	1.13	0.001201
Control	6.173	1.637	0.41305	1.806	1.57295e-05
Control	2.20866	0.40145	0.18245	0.5772	0.00105514
Control	2.4635	0.8416	0.2709	1.15955	0.00173341
Control	5.50012	1.12292	0.441774	1.19935	0.00178768
Control	4.7675	1.122	0.2188	2.0175	0.00203042
Control	3.335	1.0069	0.2167	1.17	6.17354e-05
Control	5.3845	1.4145	0.37105	2.5265	0.000486111
Control	8.405	2.199	0.8374	4.493	0.00259273
Control	2.171	0.9739	0.3406	1.18905	0.0025756
Control	7.1235	1.8795	0.61175	1.966	0.00171937
OA	5.3175	0.6058	0.5406	0.78025	0.0042061
OA	3.117	1.0625	0.2477	1.1305	0.00152774
OA	6.088	0.77465	0.24035	0.5945	0.000315623
OA	2.55683	0.4945	0.23255	0.5284	0.00217944
OA	1.973	0.51215	0.23025	0.6798	0.00261639
OA	1.25	0.43173	0.09981	0.3707	0.00108451
OA	6.94274	1.9815	0.4843	1.80055	0.000896185
OA	3.133	0.37045	0.36885	0.4087	0.00095779
OA	4.44325	0.4141	0.21945	0.61855	0.000242916
OA	1.0865	0.354123	0.1443	0.3801	0.00311043
OA	1.3495	0.441911	0.09445	0.51255	0.00199921
OA	2.4435	0.741439	0.3165	0.8094	0.00574977
OA	3.5135	1.1995	0.3786	1.302	0.00102135
OA	7.37145	1.4655	0.278	1.701	0.00172006
OA	2.135	0.53485	0.1342	0.5896	0.000805675
OA	4.5188	0.76515	0.69165	0.7516	0.00123254
OA	4.2795	0.94195	0.30725	1.2	0.00374778
OA	7.814	1.2155	0.62285	1.4525	0.0024301
OA	5.33143	1.14575	0.4625	1.74265	0.00039799
OA	7.0365	0.66905	0.4484	0.75335	0.000124851
OA	9.29597	1.0545	0.6471	1.255	0.00108818
OA	3.0305	0.84674	0.1921	0.5521	0.000241343
OA	7.38913	1.794	3.3095	1.6775	0.00504076
OA	7.32425	1.02225	0.2305	1.188	0.00122937
OA	6.84135	1.0485	0.3364	2.057	0.00068131
OA	5.132	1.3435	0.4486	1.6585	0.00125494
OA	7.07116	0.73735	0.45125	0.6565	0.00301883
OA	6.358	0.7273	0.48605	0.67485	0.00194587
OA	1.9495	0.444608	0.1731	0.6838	0.00309583
OA	3.17346	1.1325	0.2431	0.7832	0.00221507
OA	4.2255	0.7312	0.2356	0.71374	0.000120656
OA	2.3635	0.6543	0.1802	0.73875	0.00283669
OA	5.0015	1.0778	0.5605	1.535	0.00470809
OA	3.07831	0.4761	0.3329	0.6732	0.000549475
OA	3.39427	0.9989	0.3204	1.117	0.00258271
OA	4.9475	1.1296	0.3541	0.90045	0.000886951
OA	1.62856	0.390637	0.11859	0.6627	0.00187451
OA	3.816	1.0146	0.3971	1.1925	0.00551518
OA	4.54657	0.81855	0.22955	1.379	0.00222925
OA	2.6145	0.7601	0.25925	0.56485	0.00106147
OA	1.92538	0.77565	0.24075	0.5251	0.00120754
OA	2.3215	0.657629	0.1749	0.7396	0.00158534
OA	9.10494	2.1195	1.1353	3.5255	0.00153204
OA	4.4585	0.8922	0.42225	1.14835	0.00115528
OA	4.19464	1.84	0.3203	1.061	0.00297181
OA	5.038	2.3005	1.0012	1.79	0.00080031
OA	1.87251	0.667	0.47205	0.6078	0.00056294
OA	3.42964	1.395	0.2872	1.002	0.00208933
OA	4.1025	0.8212	0.3293	0.68825	0.000829675
OA	6.144	0.8623	0.5637	1.364	0.00333356
OA	3.00873	0.77245	0.1785	1.073	0.00156501
OA	2.6685	0.976843	0.3123	1.0127	0.00114001
OA	7.81606	1.174	0.6073	1.218	0.00136009
OA	8.415	1.4175	0.54225	1.03265	0.00356895
OA	3.1115	1.00955	0.39765	1.0755	0.00321972
OA	7.044	2.412	0.6492	1.644	0.00186199
OA	3.226	0.9712	0.21775	0.96445	0.00222862
OA	1.77077	0.80885	0.23535	0.4635	0.00489802
OA	6.61749	1.228	0.23155	1.387	0.00173219
OA	3.2597	0.80445	0.20905	0.7286	0.00131592
OA	3.40291	0.627	0.2432	0.8895	0.00497344
OA	2.992	0.82225	0.20675	0.7407	0.00166259
OA	2.70397	1.1556	0.18901	0.8637	0.00220697
OA	1.47499	0.7295	0.181715	0.3174	0.00188971
OA	2.1083	0.81815	0.210475	0.5097	0.00164489
OA	6.70795	1.5945	0.2533	1.69	0.00200255
OA	9.07255	1.8255	0.7913	3.944	7.60413e-05
OA	2.2395	0.5908	0.306	0.678	0.00867586
OA	7.8665	1.9695	0.7802	2.2535	0.000541
OA	4.13853	0.90175	0.2646	0.9842	0.00331448
OA	5.113	0.5417	0.4124	0.9083	0.000607909
OA	8.3556	2.139	0.91875	2.625	0.00125126
OA	2.4555	0.6679	0.1819	0.41565	0.00082054
OA	3.6155	0.6876	0.31915	0.712	0.000123002
OA	2.78146	0.54375	0.21659	1.007	0.00127474
OA	3.3679	1.5185	0.3345	1.8	0.000332989
OA	3.55	0.7513	0.38905	0.80775	7.7553e-05
OA	7.81885	1.2468	0.31625	1.625	0.00312801
OA	5.3685	1.232	0.47055	0.9727	0.00192039
OA	6.46285	1.06565	0.74945	1.262	0.00336345
OA	8.73121	1.0674	0.76865	1.605	0.0034225
OA	2.05953	0.51075	0.18837	0.4691	0.000938305
OA	6.79307	1.2405	0.43145	2.795	0.00142984
OA	2.6895	1.269	0.21432	0.6875	0.00164326
OA	3.808	1.06585	0.6319	1.117	0.00237249
OA	1.6995	0.519906	0.2052	0.60895	0.00208082
OA	2.19675	0.6061	0.20736	0.6462	0.00449199
OA	6.218	1.7595	0.556	1.1389	0.000559302
OA	5.26386	1.1735	0.200935	0.9471	0.00210025
OA	3.366	0.73	0.30135	0.7954	0.00424567
OA	6.3905	0.82365	0.4944	1.00805	0.00259598
OA	8.99596	2.8595	0.92605	4.2465	0.00017946
OA	2.92	0.762112	0.19825	0.7877	0.0061961
OA	5.3055	1.373	0.3771	0.87895	0.00120119
OA	4.90787	0.8396	0.26065	1.828	0.00452443
OA	3.853	0.9855	0.3887	0.6988	6.32473e-05
OA	2.42155	0.7678	0.2307	0.4233	5.30965e-06
OA	4.268	0.6974	0.2013	0.8621	0.00149804
OA	4.5325	1.2055	0.32125	0.8681	0.00155211
OA	8.12848	2.471	2.063	2.947	0.00257136
OA	4.337	0.51065	0.4148	0.4431	0.0010278
OA	4.531	0.9869	0.40965	0.57905	0.0012944
OA	5.0115	0.678	0.35075	1.164	0.00287951
OA	2.45092	1.1705	0.2706	0.7491	0.00157705
OA	6.292	1.6475	0.5073	1.4955	0.00289188
OA	4.01768	1.04585	0.22085	0.7979	0.00108508
OA	3.26074	0.81325	0.17972	0.8392	0.00162245
OA	4.2295	1.06765	0.70505	1.1904	0.00110308

## Sheet: All-samples
Supplementary Data 4: Raw data from FILA for all individuals
All Samples
Status	Gal-3 (µg/ml)	MAA (µg/ml)	PNA (µg/ml)	SNA (µg/ml)	MGL (µg/ml
Control	8.805	0.7494	0.46065	1.01555	0.00330086
Control	8.95018	2.183	1.1507	3.154	0.00228452
Control	3.7475	0.3819	0.2784	0.45668	0.000983355
Control	8.797	2.46	1.04915	2.3952	0.00429425
Control	8.405	2.199	0.8374	4.493	0.00259273
Control	11.433	2.3725	1.333	5.5385	0.00175546
Control	9.06415	1.5755	0.8927	3.798	0.000986729
Control	1.47746	0.2743	0.13348	0.3106	0.000873705
Control	2.5906	0.4854	0.140395	0.6188	0.00058389
Control	2.20866	0.40145	0.18245	0.5772	0.00105514
Control	1.36786	0.319543	0.11982	0.2357	1.25011e-05
Control	6.4705	0.66485	0.4187	1.0225	0.000930156
Control	2.2155	0.8667	0.24725	0.96945	0.00122215
Control	6.173	1.637	0.41305	1.806	1.57295e-05
Control	1.542	0.456689	0.10205	0.34225	0.00093982
Control	2.565	0.77755	0.1746	0.87755	0.00127474
Control	3.335	1.0069	0.2167	1.17	6.17354e-05
Control	4.2665	1.3995	0.2644	1.634	0.000205867
Control	5.3845	1.4145	0.37105	2.5265	0.000486111
Control	3.8495	1.1855	0.2437	1.10065	0.00208052
Control	4.7675	1.122	0.2188	2.0175	0.00203042
Control	3.72	1.01965	0.2723	1.291	0.00404235
Control	4.49896	0.24195	0.29975	1.1395	0.00159562
Control	3.578	0.70215	0.2053	1.1965	0.00121918
Control	2.778	0.7068	0.1879	1.13	0.001201
Control	2.6505	0.51615	0.2004	0.95225	0.00133331
Control	1.488	0.3759	0.1584	0.4379	0.00202497
Control	2.505	0.9959	0.27775	0.77485	0.00277944
Control	2.9175	1.2255	0.41895	1.381	0.00192129
Control	4.132	1.6385	0.5339	1.487	0.00335607
Control	2.171	0.9739	0.3406	1.18905	0.0025756
Control	2.166	0.8517	0.2538	0.87425	0.00203164
Control	2.4635	0.8416	0.2709	1.15955	0.00173341
Control	6.04244	1.3005	0.9238	1.792	0.00329198
Control	7.1235	1.8795	0.61175	1.966	0.00171937
Control	6.0546	1.5315	1.43	1.7115	0.000541475
Control	7.08597	1.513	0.833	2.1455	0.000738807
Control	8.8204	2.1415	1.21065	2.7575	0.00164238
Control	4.4935	0.83895	0.55385	1.19105	0.00134974
Control	9.60567	2.1995	0.6858	2.63	0.00245873
Control	5.50012	1.12292	0.441774	1.19935	0.00178768
OA Patient	6.89969	1.16105	0.7475	2.0295	0.00085632
OA Patient	5.113	0.5417	0.4124	0.9083	0.000607909
OA Patient	2.70397	1.1556	0.18901	0.8637	0.00220697
OA Patient	5.65981	1.884	0.2686	2.108	0.00101615
OA Patient	3.26074	0.81325	0.17972	0.8392	0.00162245
OA Patient	6.61749	1.228	0.23155	1.387	0.00173219
OA Patient	4.01768	1.04585	0.22085	0.7979	0.00108508
OA Patient	5.26386	1.1735	0.200935	0.9471	0.00210025
OA Patient	4.852	1.1465	0.26165	1.523	0.00150515
OA Patient	7.37145	1.4655	0.278	1.701	0.00172006
OA Patient	2.05953	0.51075	0.18837	0.4691	0.000938305
OA Patient	4.19464	1.84	0.3203	1.061	0.00297181
OA Patient	5.493	1.3905	0.59435	0.89755	0.000786551
OA Patient	2.6895	1.269	0.21432	0.6875	0.00164326
OA Patient	2.45092	1.1705	0.2706	0.7491	0.00157705
OA Patient	3.42964	1.395	0.2872	1.002	0.00208933
OA Patient	1.77077	0.80885	0.23535	0.4635	0.00489802
OA Patient	1.47499	0.7295	0.181715	0.3174	0.00188971
OA Patient	8.40276	2.143	0.49015	2.293	0.00119055
OA Patient	3.17346	1.1325	0.2431	0.7832	0.00221507
OA Patient	2.05118	0.85515	0.25275	0.9867	0.00135575
OA Patient	4.4455	1.5245	0.34585	1.81	0.00198031
OA Patient	4.5325	1.2055	0.32125	0.8681	0.00155211
OA Patient	5.038	2.3005	1.0012	1.79	0.00080031
OA Patient	3.10668	0.85585	0.25405	0.6803	0.00286702
OA Patient	3.00873	0.77245	0.1785	1.073	0.00156501
OA Patient	3.39427	0.9989	0.3204	1.117	0.00258271
OA Patient	7.43169	1.49	0.3461	2.119	0.00376337
OA Patient	4.53642	1.0237	0.3887	1.272	0.00176748
OA Patient	2.19675	0.6061	0.20736	0.6462	0.00449199
OA Patient	2.78146	0.54375	0.21659	1.007	0.00127474
OA Patient	7.81885	1.2468	0.31625	1.625	0.00312801
OA Patient	1.78458	0.4513	0.189555	0.4781	0.0023887
OA Patient	4.55409	0.8327	0.236	0.8251	0.00167767
OA Patient	4.5188	0.76515	0.69165	0.7516	0.00123254
OA Patient	3.69117	0.7011	0.2665	0.8703	0.00314163
OA Patient	4.13853	0.90175	0.2646	0.9842	0.00331448
OA Patient	2.55683	0.4945	0.23255	0.5284	0.00217944
OA Patient	6.31653	0.869	0.35975	1.42	0.00283906
OA Patient	5.0115	0.678	0.35075	1.164	0.00287951
OA Patient	5.80369	1.0438	0.3383	2.076	0.00286079
OA Patient	6.79307	1.2405	0.43145	2.795	0.00142984
OA Patient	3.37907	0.74485	0.1851	1.095	0.0021189
OA Patient	6.70795	1.5945	0.2533	1.69	0.00200255
OA Patient	1.62856	0.390637	0.11859	0.6627	0.00187451
OA Patient	1.87251	0.667	0.47205	0.6078	0.00056294
OA Patient	4.90787	0.8396	0.26065	1.828	0.00452443
OA Patient	5.07776	0.967	0.29295	1.985	0.00195979
OA Patient	2.97943	0.5596	0.22	0.9988	0.00394904
OA Patient	4.54657	0.81855	0.22955	1.379	0.00222925
OA Patient	5.20856	1.0458	0.3267	1.917	0.00360201
OA Patient	3.40291	0.627	0.2432	0.8895	0.00497344
OA Patient	1.187	0.459899	0.09826	0.2278	0.00146832
OA Patient	3.0305	0.84674	0.1921	0.5521	0.000241343
OA Patient	1.25	0.43173	0.09981	0.3707	0.00108451
OA Patient	1.0422	0.540829	0.1972	0.43015	0.00336062
OA Patient	3.708	0.4286	0.4215	0.4712	0.000918311
OA Patient	4.095	1.32953	0.3194	1.06165	0.00139774
OA Patient	1.3495	0.441911	0.09445	0.51255	0.00199921
OA Patient	2.92	0.762112	0.19825	0.7877	0.0061961
OA Patient	2.4435	0.741439	0.3165	0.8094	0.00574977
OA Patient	3.9665	0.875493	0.1937	0.9123	0.000357667
OA Patient	2.3215	0.657629	0.1749	0.7396	0.00158534
OA Patient	2.6685	0.976843	0.3123	1.0127	0.00114001
OA Patient	1.6995	0.519906	0.2052	0.60895	0.00208082
OA Patient	4.2795	0.94195	0.30725	1.2	0.00374778
OA Patient	2.135	0.53485	0.1342	0.5896	0.000805675
OA Patient	6.25702	2.266	1.5685	1.5365	0.00349505
OA Patient	2.2395	0.5908	0.306	0.678	0.00867586
OA Patient	2.477	0.7072	0.35155	0.5213	0.00148103
OA Patient	4.5725	1.325	0.68955	1.1915	0.00138504
OA Patient	2.124	0.6929	0.2003	0.56625	0.00164619
OA Patient	1.973	0.51215	0.23025	0.6798	0.00261639
OA Patient	4.0005	1.1115	0.65955	1.516	0.00303785
OA Patient	5.132	1.3435	0.4486	1.6585	0.00125494
OA Patient	3.1115	1.00955	0.39765	1.0755	0.00321972
OA Patient	4.812	1.3245	0.5764	1.4645	0.00224019
OA Patient	5.1255	1.2025	0.59035	1.7615	0.00153692
OA Patient	7.38913	1.794	3.3095	1.6775	0.00504076
OA Patient	5.7635	1.483	0.5982	2.0675	0.00217762
OA Patient	3.5135	1.1995	0.3786	1.302	0.00102135
OA Patient	2.622	0.81175	0.2024	0.7674	0.0013709
OA Patient	2.992	0.82225	0.20675	0.7407	0.00166259
OA Patient	4.2915	1.584	0.4454	1.3765	0.00186323
OA Patient	6.418	1.797	0.40685	1.5835	0.00269403
OA Patient	2.3635	0.6543	0.1802	0.73875	0.00283669
OA Patient	2.631	0.79465	0.1658	1.03505	0.00206083
OA Patient	2.7725	1.04405	0.20615	1.168	0.00164419
OA Patient	1.9495	0.444608	0.1731	0.6838	0.00309583
OA Patient	3.133	0.37045	0.36885	0.4087	0.00095779
OA Patient	1.0865	0.354123	0.1443	0.3801	0.00311043
OA Patient	3.816	1.0146	0.3971	1.1925	0.00551518
OA Patient	3.226	0.9712	0.21775	0.96445	0.00222862
OA Patient	3.117	1.0625	0.2477	1.1305	0.00152774
OA Patient	7.74621	1.7305	1.4205	1.4775	0.00152407
OA Patient	4.44325	0.4141	0.21945	0.61855	0.000242916
OA Patient	8.12848	2.471	2.063	2.947	0.00257136
OA Patient	3.002	0.79605	0.2971	0.54005	0.000466959
OA Patient	2.4555	0.6679	0.1819	0.41565	0.00082054
OA Patient	6.218	1.7595	0.556	1.1389	0.000559302
OA Patient	6.292	1.6475	0.5073	1.4955	0.00289188
OA Patient	3.808	1.06585	0.6319	1.117	0.00237249
OA Patient	3.9725	1.00965	0.44925	1.04285	0.00196586
OA Patient	5.5086	1.6025	0.6137	1.0527	0.000182342
OA Patient	4.2255	0.7312	0.2356	0.71374	0.000120656
OA Patient	10.4873	1.6745	0.60095	1.458	0.000222931
OA Patient	6.358	0.7273	0.48605	0.67485	0.00194587
OA Patient	8.415	1.4175	0.54225	1.03265	0.00356895
OA Patient	7.814	1.2155	0.62285	1.4525	0.0024301
OA Patient	8.3556	2.139	0.91875	2.625	0.00125126
OA Patient	7.0365	0.66905	0.4484	0.75335	0.000124851
OA Patient	4.95101	1.6985	0.6987	1.5225	0.000272207
OA Patient	4.111	1.224	0.30055	1.3509	0.0023337
OA Patient	4.268	0.6974	0.2013	0.8621	0.00149804
OA Patient	5.375	1.23	0.43755	1.1452	0.00350652
OA Patient	8.74473	2.5095	0.74115	3.089	0.00612892
OA Patient	9.054	2.6785	0.71095	4.1495	0.0021899
OA Patient	7.02629	1.988	0.92725	4.056	0.00392648
OA Patient	4.2295	1.06765	0.70505	1.1904	0.00110308
OA Patient	5.0015	1.0778	0.5605	1.535	0.00470809
OA Patient	8.76565	1.715	0.5042	1.82545	0.00069439
OA Patient	6.94274	1.9815	0.4843	1.80055	0.000896185
OA Patient	5.3055	1.373	0.3771	0.87895	0.00120119
OA Patient	2.6145	0.7601	0.25925	0.56485	0.00106147
OA Patient	7.044	2.412	0.6492	1.644	0.00186199
OA Patient	8.99596	2.8595	0.92605	4.2465	0.00017946
OA Patient	4.531	0.9869	0.40965	0.57905	0.0012944
OA Patient	4.9475	1.1296	0.3541	0.90045	0.000886951
OA Patient	4.337	0.51065	0.4148	0.4431	0.0010278
OA Patient	5.3685	1.232	0.47055	0.9727	0.00192039
OA Patient	7.8665	1.9695	0.7802	2.2535	0.000541
OA Patient	3.853	0.9855	0.3887	0.6988	6.32473e-05
OA Patient	8.514	2.121	0.91345	2.3115	0.00128765
OA Patient	4.4735	1.02425	0.3308	0.8735	0.00126109
OA Patient	6.56047	1.7665	0.71035	1.90635	0.000833225
OA Patient	4.1025	0.8212	0.3293	0.68825	0.000829675
OA Patient	6.226	1.2715	0.566	2.0545	0.000503005
OA Patient	3.55	0.7513	0.38905	0.80775	7.7553e-05
OA Patient	4.5615	0.8388	0.4668	1.0556	0.00057473
OA Patient	6.144	0.8623	0.5637	1.364	0.00333356
OA Patient	8.7075	1.6025	0.8931	2.395	6.32473e-05
OA Patient	5.4635	1.4175	0.651	1.7655	0.00241484
OA Patient	4.4585	0.8922	0.42225	1.14835	0.00115528
OA Patient	3.6155	0.6876	0.31915	0.712	0.000123002
OA Patient	5.33143	1.14575	0.4625	1.74265	0.00039799
OA Patient	6.32074	1.20265	0.7063	2.6501	0.00310321
OA Patient	9.10494	2.1195	1.1353	3.5255	0.00153204
OA Patient	9.07255	1.8255	0.7913	3.944	7.60413e-05
OA Patient	6.46285	1.06565	0.74945	1.262	0.00336345
OA Patient	8.73121	1.0674	0.76865	1.605	0.0034225
OA Patient	5.3175	0.6058	0.5406	0.78025	0.0042061
OA Patient	3.04931	0.4938	0.20695	0.4695	0.000410891
OA Patient	6.58336	1.0205	0.60585	1.165	0.00154517
OA Patient	4.63862	0.62405	0.4838	0.5986	0.00348998
OA Patient	7.07116	0.73735	0.45125	0.6565	0.00301883
OA Patient	3.07831	0.4761	0.3329	0.6732	0.000549475
OA Patient	9.29597	1.0545	0.6471	1.255	0.00108818
OA Patient	5.16813	1.04015	0.6932	1.104	0.00146379
OA Patient	7.81606	1.174	0.6073	1.218	0.00136009
OA Patient	2.42155	0.7678	0.2307	0.4233	5.30965e-06
OA Patient	2.97598	0.73765	0.17865	0.5592	0.00234479
OA Patient	6.3905	0.82365	0.4944	1.00805	0.00259598
OA Patient	3.2597	0.80445	0.20905	0.7286	0.00131592
OA Patient	8.78249	1.313	0.29605	2.105	0.000288481
OA Patient	7.32425	1.02225	0.2305	1.188	0.00122937
OA Patient	6.54944	1.0599	0.34475	2.285	0.0011497
OA Patient	7.22353	0.79415	0.156465	1.081	0.001696
OA Patient	3.524	0.5947	0.21095	0.5269	0.00129162
OA Patient	3.366	0.73	0.30135	0.7954	0.00424567
OA Patient	4.0705	0.74975	0.22435	0.7652	0.00160173
OA Patient	3.084	0.5686	0.2734	0.5085	0.00239562
OA Patient	5.1905	0.88415	0.38895	1.077	0.000210929
OA Patient	6.50356	1.887	1.138	1.6245	0.00108881
OA Patient	6.84135	1.0485	0.3364	2.057	0.00068131
OA Patient	5.006	0.96235	0.39415	0.9942	0.00030173
OA Patient	8.21757	1.373	0.38875	1.9195	0.00107428
OA Patient	6.088	0.77465	0.24035	0.5945	0.000315623
OA Patient	3.3679	1.5185	0.3345	1.8	0.000332989
OA Patient	1.92538	0.77565	0.24075	0.5251	0.00120754
OA Patient	2.75618	0.8659	0.210735	0.5559	0.00100482
OA Patient	6.88545	1.9825	0.3685	2.563	0.000310662
OA Patient	2.1083	0.81815	0.210475	0.5097	0.00164489
OA Patient	6.01849	1.6535	0.27185	1.352	0.00157584
